# Supplementary material for: ATAC-Seq identifies regions of open chromatin in the bronchial lymph nodes of dairy calves experimentally challenged with bovine respiratory syncytial virus
Source: BMC Genomics. 2021 Jan 6;22:14. doi: 10.1186/s12864-020-07268-5 (PMC7789798; doi:10.1186/s12864-020-07268-5)
Supplement: Supplementary file 1 — Additional file 1. Sequence read statistics: the total read numbers, percentages of mapped reads, mitochondrial mapped reads and duplicate reads, the non-redundant fractions and the number of reads used for peak calling. [file 12864_2020_7268_MOESM1_ESM.xlsx]

## Sheet: Sheet1
Additional File 1. Sequence read statistics: the total read numbers, percentages of mapped reads, mitochondrial mapped reads and duplicate reads, the non-redundant fractions and the number of reads used for peak calling.
sample ID	Treatment	total reads	aligned reads	% mapped	properly paired	% properly paired mapped	properly paired and aligned uniquely	properly paired and multimapper	% properly paired and uniquely aligned	total mapped reads with mitochondrial reads removed	% mitochondrial reads	Number of non-duplicate non-mitochondrial reads	% duplicate reads (from the non-mitochondrial reads)	Number of non-duplicate non-mitochondrial reads/total mapped reads with mitochondrial reads removed	Number of reads after mitochondrial reads and reads with a MAPQ score < 10 removed	% reads with a MAPQ score <10	Number of non-duplicate non-mitochondrial reads with a MAPQ score > 10	% duplicate reads (from the non-mitochondrial reads with a MAPQ score >10)	Non-redundant fraction (Number of non-duplicate non-mitochondrial reads with a MAPQ score > 10/total mapped reads with mitochondrial reads removed	Number of properly paired, non mitrochondrial, MAPQ score >10 reads which are input to MACS2 for peak calling	No of fragments after duplicates removed by MACS2 and used for peak calling in MACS2	No of properly paired reads after duplicates removed by MACS2 and used for peak calling in MACS2
1	control	48063078	46733802	0.9723	44355988	0.9229	33149000	11206988	0.6897	45807823	1.98139	44601820	2.6327	0.973673	39002289	14.8567	38031290	2.48959	0.830236	37172286	18139791	36279582
2	control	45901722	44420771	0.9677	42354544	0.9227	33001054	9353490	0.719	42107706	5.20717	40701733	3.339	0.96661	36847761	12.4916	35647698	3.25681	0.846584	35257942	17089574	34179148
3	control	28712800	27581268	0.9606	26470870	0.9219	21182436	5288434	0.7377	25750555	6.63752	24872478	3.4099	0.965901	22934224	10.937	22151685	3.4121	0.860241	22098972	10703664	21407328
4	control	53808078	52330942	0.9725	49595582	0.9217	36335948	13259634	0.6753	51622520	1.35373	50229016	2.6994	0.973006	39117040	24.2249	38191682	2.36561	0.739826	37197403	18176580	36353160
5	control	49478752	47649175	0.963	45361356	0.9168	37389156	7972200	0.7557	45308244	4.91285	42558025	6.07	0.9393	27748935	38.7552	26112405	5.89763	0.576328	26514479	12530952	25061904
6	control	32054602	31034578	0.9682	29709558	0.9268	22623122	7086436	0.7058	29947715	3.5021	29029311	3.0667	0.969333	25646220	14.3633	24875546	3.00502	0.830633	24658208	11979489	23958978
7	BRSV	55408800	53421082	0.9641	51269142	0.9253	40796836	10472306	0.7363	50633855	5.21747	48027591	5.1473	0.948527	44923923	11.2769	42578207	5.22153	0.840904	43235178	20552044	41104088
8	BRSV	55460854	53382301	0.9625	51048370	0.9204	40653650	10394720	0.733	50275593	5.81973	47808266	4.9076	0.950924	44412813	11.6613	42243561	4.88429	0.84024	42586424	20326543	40653086
9	BRSV	37799642	36367608	0.9621	34955142	0.9247	26628614	8326528	0.7045	33926346	6.71274	32590711	3.9369	0.960631	29118977	14.17	27966753	3.95695	0.824337	28089586	13522666	27045332
10	BRSV	44017776	41976406	0.9536	40163158	0.9124	32930538	7232620	0.7481	39407997	6.1187	37716447	4.2924	0.957076	35741565	9.30378	34211165	4.28185	0.868127	34284328	16455336	32910672
11	BRSV	47422066	45729060	0.9643	43726568	0.9221	35429756	8296812	0.7471	43078072	5.79716	40963945	4.9077	0.950923	38621037	10.3464	36694048	4.98948	0.851803	37025082	17654563	35309126
12	BRSV	43313822	41242217	0.9522	39632094	0.915	32254206	7377888	0.7447	37291694	9.57883	34856397	6.5304	0.934696	33589817	9.92681	31350557	6.66648	0.840685	32371880	15172289	30344578
13	BRSV	47362272	45089355	0.952	42495550	0.8972	33271752	9223798	0.7025	43544027	3.42726	40344024	7.3489	0.926511	37777098	13.2439	34961979	7.45192	0.802911	35702090	16612428	33224856
14	BRSV	53521374	51897666	0.9697	49470768	0.9243	38934528	10536240	0.7275	49657452	4.3166	47868687	3.6022	0.963978	43914392	11.5654	42318100	3.63501	0.8522	41989250	20271886	40543772
15	BRSV	41377446	39905584	0.9644	38332320	0.9264	30135696	8196624	0.7283	36929068	7.4589	35286528	4.4478	0.955522	32474773	12.0618	31007008	4.51971	0.839637	31292078	14986339	29972678
16	BRSV	49398486	47903149	0.9697	45712012	0.9254	35497048	10214964	0.7186	45948625	4.08016	44579987	2.9786	0.970214	40200629	12.5096	39013292	2.95353	0.849063	38489074	18713476	37426952
17	BRSV	58333576	56258062	0.9644	53738574	0.9212	42277738	11460836	0.7248	54270229	3.53342	51529120	5.0509	0.949491	47985832	11.5798	45478439	5.22528	0.838	45997534	21833132	43666264
18	BRSV	38347480	36677084	0.9564	35192272	0.9177	27972018	7220254	0.7294	33796892	7.85284	31624786	6.4269	0.935731	30046643	11.0964	28041956	6.67192	0.82972	28937440	13540750	27081500
