# Supplementary material for: ATAC-Seq identifies regions of open chromatin in the bronchial lymph nodes of dairy calves experimentally challenged with bovine respiratory syncytial virus
Source: BMC Genomics. 2021 Jan 6;22:14. doi: 10.1186/s12864-020-07268-5 (PMC7789798; doi:10.1186/s12864-020-07268-5)
Supplement: Supplementary file 2 — Additional file 2. Matrix displaying the number of peaks per sample, the number of peak intersections between pairwise comparisons and the BEDtools Jaccard similarity score between pairwise comparisons. [file 12864_2020_7268_MOESM2_ESM.xlsx]

## Sheet: Sheet1
Additional File 2. Matrix displaying the number of peaks per sample, the number of peak intersections between pairwise comparisons and the Bedtools Jaccard similarity score between pairwise comparisons.
	Sample ID	S1	S2	S3	S4	S5	S6	S7	S8	S9	S10	S11	S12	S13	S14	S15	S16	S17	S18
Sample ID	Treatment	control 1	control 2	control 3	control 4	control 5	control 6	BRSV 1	BRSV 2	BRSV 3	BRSV 4	BRSV 5	BRSV 6	BRSV 7	BRSV 8	BRSV 9	BRSV 10	BRSV 11	BRSV 12
S1	control 1	21720	19124	18706	15471	12823	18458	19490	19680	18652	19157	19430	19387	19116	19269	19223	19163	19001	18950
S2	control 2	0.47882	33383	26762	18277	20196	23877	28853	29966	26074	27473	29180	29446	25677	26863	27782	25309	25194	26205
S3	control 3	0.489166	0.598571	34480	18183	20741	23865	28817	29904	25827	27527	29144	29600	25037	26442	27626	24825	24705	26243
S4	control 4	0.512809	0.451295	0.465857	22075	14329	18307	19794	19998	18297	19783	19724	19742	19054	19534	18810	19088	18907	19327
S5	control 5	0.279706	0.417136	0.392246	0.322789	34085	17350	23504	25439	19685	22219	24386	24893	19440	20585	21854	18959	18863	20469
S6	control 6	0.547815	0.546751	0.5734	0.54809	0.350195	28821	26123	26660	23979	25807	26132	26294	23840	25185	24872	24027	23970	25030
S7	BRSV 1	0.414038	0.58711	0.549936	0.435466	0.436582	0.517541	42661	36934	30031	33225	35647	35640	29209	31216	32548	29277	29066	30986
S8	BRSV 2	0.365352	0.560822	0.510375	0.384656	0.441981	0.4633	0.64388	48368	31271	34986	38472	38357	30369	32462	34492	30374	30309	32191
S9	BRSV 3	0.497978	0.566472	0.578695	0.49164	0.375017	0.589869	0.577044	0.529982	33766	28702	30465	30588	25790	27603	29125	26220	26143	27389
S10	BRSV 4	0.40869	0.566166	0.529036	0.439411	0.422359	0.516634	0.639622	0.626425	0.55592	39946	33953	34084	28981	30843	30774	29084	28929	30650
S11	BRSV 5	0.391673	0.576308	0.535458	0.411069	0.442074	0.49314	0.655234	0.662502	0.559084	0.636666	44567	36986	29460	31417	33372	29483	29364	31237
S12	BRSV 6	0.391485	0.569471	0.547122	0.410957	0.438951	0.50323	0.636975	0.636771	0.570081	0.621953	0.644791	45791	29497	31532	33354	29346	29202	31402
S13	BRSV 7	0.422132	0.533507	0.486141	0.433606	0.377134	0.484061	0.558782	0.543833	0.505857	0.571569	0.554972	0.529604	35961	27940	27483	27539	26958	27568
S14	BRSV 8	0.467826	0.593287	0.557412	0.491095	0.409224	0.565669	0.623896	0.589389	0.591144	0.633472	0.605882	0.59722	0.570885	36106	29346	28072	27955	29123
S15	BRSV 9	0.463241	0.584371	0.581137	0.461002	0.406906	0.559639	0.61667	0.585943	0.628204	0.587723	0.607972	0.612733	0.526969	0.608218	38571	27795	27721	29080
S16	BRSV 10	0.49624	0.561984	0.538599	0.505289	0.376522	0.565679	0.584054	0.544688	0.58324	0.592701	0.565155	0.552927	0.579843	0.621359	0.587951	34091	27548	27688
S17	BRSV 11	0.490881	0.564174	0.540524	0.500393	0.380822	0.56653	0.591253	0.555681	0.589127	0.602478	0.57548	0.562575	0.573375	0.62674	0.594522	0.643085	33347	27536
S18	BRSV 12	0.477692	0.549927	0.561246	0.49551	0.38308	0.587413	0.588098	0.543501	0.60674	0.593255	0.568994	0.575457	0.539681	0.61358	0.604107	0.604154	0.60982	36081
	Matrix made with the results of Bedtools Jaccard
	The top of the diagonal is the number of peak intersections between pairwise comparisons
	The red diagonal line is the number of peaks per sample (i.e. the number of peak intersections when each sample is compared with itself)
	The bottom of the diagonal is the Jaccard score between pairwise comparisons (a single statistic reflecting the similarity of the two sets based on the intersections between them, ranges from 0.0 to 1.0, where 0.0 represents no overlap and 1.0 represent complete overlap)
	c vs c	brsv vs c	brsv vs brsv			c vs c	brsv vs c	brsv vs brsv			peaks control	peaks BRSV
	0.47882	0.414038	0.64388			19124	19490	36934			21720	42661
	0.489166	0.365352	0.577044			18706	19680	30031			33383	48368
	0.512809	0.497978	0.639622			15471	18652	33225			34480	33766
	0.279706	0.40869	0.655234			12823	19157	35647			22075	39946
	0.547815	0.391673	0.636975			18458	19430	35640			34085	44567
	0.598571	0.391485	0.558782			26762	19387	29209			28821	45791
	0.451295	0.422132	0.623896			18277	19116	31216			29094	35961
	0.417136	0.467826	0.61667			20196	19269	32548				36106
	0.546751	0.463241	0.584054			23877	19223	29277				38571
	0.465857	0.49624	0.591253			18183	19163	29066				34091
	0.392246	0.490881	0.588098			20741	19001	30986				33347
	0.5734	0.477692	0.529982			23865	18950	31271				36081
	0.322789	0.58711	0.626425			14329	28853	34986				39104.7
	0.54809	0.560822	0.662502			18307	29966	38472
	0.350195	0.566472	0.636771			17350	26074	38357
	0.464976	0.566166	0.543833			19097.9	27473	30369
		0.576308	0.589389				29180	32462
		0.569471	0.585943				29446	34492
		0.533507	0.544688				25677	30374
		0.593287	0.555681				26863	30309
		0.584371	0.543501				27782	32191
		0.561984	0.55592				25309	28702
		0.564174	0.559084				25194	30465
		0.549927	0.570081				26205	30588
		0.549936	0.505857				28817	25790
		0.510375	0.591144				29904	27603
		0.578695	0.628204				25827	29125
		0.529036	0.58324				27527	26220
		0.535458	0.589127				29144	26143
		0.547122	0.60674				29600	27389
		0.486141	0.636666				25037	33953
		0.557412	0.621953				26442	34084
		0.581137	0.571569				27626	28981
		0.538599	0.633472				24825	30843
		0.540524	0.587723				24705	30774
		0.561246	0.592701				26243	29084
		0.435466	0.602478				19794	28929
		0.384656	0.593255				19998	30650
		0.49164	0.644791				18297	36986
		0.439411	0.554972				19783	29460
		0.411069	0.605882				19724	31417
		0.410957	0.607972				19742	33372
		0.433606	0.565155				19054	29483
		0.491095	0.57548				19534	29364
		0.461002	0.568994				18810	31237
		0.505289	0.529604				19088	29497
		0.500393	0.59722				18907	31532
		0.49551	0.612733				19327	33354
		0.436582	0.552927				23504	29346
		0.441981	0.562575				25439	29202
		0.375017	0.575457				19685	31402
		0.422359	0.570885				22219	27940
		0.442074	0.526969				24386	27483
		0.438951	0.579843				24893	27539
		0.377134	0.573375				19440	26958
		0.409224	0.539681				20585	27568
		0.406906	0.608218				21854	29346
		0.376522	0.621359				18959	28072
		0.380822	0.62674				18863	27955
		0.38308	0.61358				20469	29123
		0.517541	0.587951				26123	27795
		0.4633	0.594522				26660	27721
		0.589869	0.604107				23979	29080
		0.516634	0.643085				25807	27548
		0.49314	0.604154				26132	27688
		0.50323	0.60982				26294	27536
		0.484061	0.591235				23840	30475.6
		0.565669					25185
		0.559639					24872
		0.565679					24027
		0.56653					23970
		0.587413					25030
		0.491388					23312.6
	With samples 4 and 5 removed
	Sample ID	S1	S2	S3	S6	S7	S8	S9	S10	S11	S12	S13	S14	S15	S16	S17	S18
Sample ID	Treatment	control 1	control 2	control 3	control 6	BRSV 1	BRSV 2	BRSV 3	BRSV 4	BRSV 5	BRSV 6	BRSV 7	BRSV 8	BRSV 9	BRSV 10	BRSV 11	BRSV 12
S1	control 1	21720	19124	18706	18458	19490	19680	18652	19157	19430	19387	19116	19269	19223	19163	19001	18950
S2	control 2	0.47882	33383	26762	23877	28853	29966	26074	27473	29180	29446	25677	26863	27782	25309	25194	26205
S3	control 3	0.489166	0.598571	34480	23865	28817	29904	25827	27527	29144	29600	25037	26442	27626	24825	24705	26243
S6	control 6	0.547815	0.546751	0.5734	28821	26123	26660	23979	25807	26132	26294	23840	25185	24872	24027	23970	25030
S7	BRSV 1	0.414038	0.58711	0.549936	0.517541	42661	36934	30031	33225	35647	35640	29209	31216	32548	29277	29066	30986
S8	BRSV 2	0.365352	0.560822	0.510375	0.4633	0.64388	48368	31271	34986	38472	38357	30369	32462	34492	30374	30309	32191
S9	BRSV 3	0.497978	0.566472	0.578695	0.589869	0.577044	0.529982	33766	28702	30465	30588	25790	27603	29125	26220	26143	27389
S10	BRSV 4	0.40869	0.566166	0.529036	0.516634	0.639622	0.626425	0.55592	39946	33953	34084	28981	30843	30774	29084	28929	30650
S11	BRSV 5	0.391673	0.576308	0.535458	0.49314	0.655234	0.662502	0.559084	0.636666	44567	36986	29460	31417	33372	29483	29364	31237
S12	BRSV 6	0.391485	0.569471	0.547122	0.50323	0.636975	0.636771	0.570081	0.621953	0.644791	45791	29497	31532	33354	29346	29202	31402
S13	BRSV 7	0.422132	0.533507	0.486141	0.484061	0.558782	0.543833	0.505857	0.571569	0.554972	0.529604	35961	27940	27483	27539	26958	27568
S14	BRSV 8	0.467826	0.593287	0.557412	0.565669	0.623896	0.589389	0.591144	0.633472	0.605882	0.59722	0.570885	36106	29346	28072	27955	29123
S15	BRSV 9	0.463241	0.584371	0.581137	0.559639	0.61667	0.585943	0.628204	0.587723	0.607972	0.612733	0.526969	0.608218	38571	27795	27721	29080
S16	BRSV 10	0.49624	0.561984	0.538599	0.565679	0.584054	0.544688	0.58324	0.592701	0.565155	0.552927	0.579843	0.621359	0.587951	34091	27548	27688
S17	BRSV 11	0.490881	0.564174	0.540524	0.56653	0.591253	0.555681	0.589127	0.602478	0.57548	0.562575	0.573375	0.62674	0.594522	0.643085	33347	27536
S18	BRSV 12	0.477692	0.549927	0.561246	0.587413	0.588098	0.543501	0.60674	0.593255	0.568994	0.575457	0.539681	0.61358	0.604107	0.604154	0.60982	36081
	c vs c	brsv vs c	brsv vs brsv			c vs c	brsv vs c	brsv vs brsv			peaks control	peaks BRSV
	0.47882	0.414038	0.64388			19124	19490	36934			21720	42661
	0.489166	0.365352	0.577044			18706	28853	30031			33383	48368
	0.547815	0.497978	0.639622			26762	28817	33225			34480	33766
	0.598571	0.40869	0.655234			18458	26123	35647			28821	39946
	0.546751	0.391673	0.636975			23877	19680	35640			29601	44567
	0.5734	0.391485	0.558782			23865	29966	29209				45791
	0.539087	0.422132	0.623896			21798.7	29904	31216				35961
		0.467826	0.61667				26660	32548				36106
		0.463241	0.584054				18652	29277				38571
		0.49624	0.591253				26074	29066				34091
		0.490881	0.588098				25827	30986				33347
		0.477692	0.529982				23979	31271				36081
		0.58711	0.626425				19157	34986				39104.7
		0.560822	0.662502				27473	38472
		0.566472	0.636771				27527	38357
		0.566166	0.543833				25807	30369
		0.576308	0.589389				19430	32462
		0.569471	0.585943				29180	34492
		0.533507	0.544688				29144	30374
		0.593287	0.555681				26132	30309
		0.584371	0.543501				19387	32191
		0.561984	0.55592				29446	28702
		0.564174	0.559084				29600	30465
		0.549927	0.570081				26294	30588
		0.549936	0.505857				19116	25790
		0.510375	0.591144				25677	27603
		0.578695	0.628204				25037	29125
		0.529036	0.58324				23840	26220
		0.535458	0.589127				19269	26143
		0.547122	0.60674				26863	27389
		0.486141	0.636666				26442	33953
		0.557412	0.621953				25185	34084
		0.581137	0.571569				19223	28981
		0.538599	0.633472				27782	30843
		0.540524	0.587723				27626	30774
		0.561246	0.592701				24872	29084
		0.517541	0.602478				19163	28929
		0.4633	0.593255				25309	30650
		0.589869	0.644791				24825	36986
		0.516634	0.554972				24027	29460
		0.49314	0.605882				19001	31417
		0.50323	0.607972				25194	33372
		0.484061	0.565155				24705	29483
		0.565669	0.57548				23970	29364
		0.559639	0.568994				18950	31237
		0.565679	0.529604				26205	29497
		0.56653	0.59722				26243	31532
		0.587413	0.612733				25030	33354
		0.521442	0.552927				24711.6	29346
			0.562575					29202
			0.575457					31402
			0.570885					27940
			0.526969					27483
			0.579843					27539
			0.573375					26958
			0.539681					27568
			0.608218					29346
			0.621359					28072
			0.62674					27955
			0.61358					29123
			0.587951					27795
			0.594522					27721
			0.604107					29080
			0.643085					27548
			0.604154					27688
			0.60982					27536
			0.591235					30475.6
