# Supplementary material for: ATAC-Seq identifies regions of open chromatin in the bronchial lymph nodes of dairy calves experimentally challenged with bovine respiratory syncytial virus
Source: BMC Genomics. 2021 Jan 6;22:14. doi: 10.1186/s12864-020-07268-5 (PMC7789798; doi:10.1186/s12864-020-07268-5)
Supplement: Supplementary file 5 — Additional file 5. Differentially accessible regions (peaks) from the DeSeq2 analysis within the Diffbind R package, between BRSV challenged and control calves (P < 0.05, FDR < 0.05). [file 12864_2020_7268_MOESM5_ESM.xlsx]

## Sheet: results_deseq2
Additional File 5. Differentially accessible regions (peaks) from the DeSeq2 analysis within the Diffbind R package, between BRSV challenged and control calves (P < 0.05, FDR < 0.05)
chromosome	peak_start	peak_end	width	strand	Conc	Conc_brsv	Conc_pbs	Fold	p.value	FDR
20	71455263	71457445	2183	*	5.71	4.02	7.33	-3.31	1.54e-17	8.87e-13
20	66602169	66602649	481	*	6.11	6.42	4.31	2.11	3.03e-15	6.34e-11
11	67236012	67236605	594	*	5.29	5.63	2.95	2.68	3.31e-15	6.34e-11
11	48710595	48711181	587	*	6.02	6.34	4.02	2.32	1.48e-14	2.13e-10
6	106504009	106505217	1209	*	4.83	3.43	6.35	-2.92	2.47e-14	2.83e-10
3	15862325	15862707	383	*	5.56	5.85	3.95	1.91	5.41e-14	5.18e-10
16	52755201	52756176	976	*	6.46	6.73	5.1	1.63	1.61e-13	1.23e-09
22	21458315	21458647	333	*	5.48	5.77	3.83	1.94	1.81e-13	1.23e-09
17	70361842	70362352	511	*	5.67	6.02	3.3	2.71	1.92e-13	1.23e-09
11	89959371	89960090	720	*	5.86	6.14	4.36	1.78	2.99e-13	1.72e-09
23	24667207	24668313	1107	*	6.19	6.51	4.08	2.43	4.76e-13	2.49e-09
9	44321495	44321947	453	*	5.44	5.77	3.23	2.55	6.31e-13	3.02e-09
1	155959563	155960014	452	*	6.26	6.51	5.05	1.46	8.79e-13	3.89e-09
7	19181268	19181850	583	*	5.6	5.9	3.92	1.98	1.39e-12	5.69e-09
3	15403651	15404570	920	*	7.77	8.01	6.61	1.4	2.11e-12	8.1e-09
22	60718516	60719042	527	*	5.75	6.08	3.54	2.54	2.51e-12	8.25e-09
1	143117664	143117988	325	*	5.7	6.01	3.9	2.11	2.64e-12	8.25e-09
20	17588714	17589298	585	*	4.98	5.31	2.75	2.56	2.69e-12	8.25e-09
2	25195045	25195677	633	*	4.87	5.2	2.79	2.41	2.73e-12	8.25e-09
22	52612630	52613285	656	*	4.8	5.14	2.5	2.64	3.97e-12	1.11e-08
14	16947631	16948063	433	*	4.6	4.95	2.03	2.93	4.05e-12	1.11e-08
23	51027747	51028180	434	*	4.93	5.26	2.87	2.39	5.36e-12	1.4e-08
2	121461992	121462713	722	*	5.19	5.52	2.98	2.54	7.12e-12	1.78e-08
8	7659958	7660225	268	*	4.82	5.18	2.19	2.98	7.86e-12	1.78e-08
23	50060529	50060860	332	*	5.86	6.13	4.49	1.64	8.24e-12	1.78e-08
8	7663789	7664197	409	*	5.7	5.98	4.24	1.74	8.28e-12	1.78e-08
19	19506496	19506701	206	*	5.22	5.51	3.56	1.96	8.38e-12	1.78e-08
10	16865788	16866252	465	*	5.77	6.07	3.98	2.1	9.21e-12	1.89e-08
13	77602127	77602646	520	*	6.31	6.58	4.93	1.65	1.06e-11	2.11e-08
11	103821101	103821723	623	*	6.33	6.58	5.11	1.47	1.58e-11	3.02e-08
14	13494668	13495359	692	*	5.05	5.37	3.14	2.23	2.26e-11	4.18e-08
3	25633702	25634066	365	*	4.07	4.45	0.98	3.47	2.33e-11	4.18e-08
18	40265779	40266411	633	*	5.59	5.88	4.03	1.85	2.82e-11	4.91e-08
X	135049654	135050053	400	*	5.1	5.39	3.54	1.85	3.53e-11	5.96e-08
7	67635996	67636518	523	*	5.23	5.53	3.54	1.99	3.84e-11	6.23e-08
3	42189404	42190046	643	*	6.62	6.87	5.4	1.47	3.91e-11	6.23e-08
11	9732258	9732771	514	*	5.6	5.87	4.22	1.65	4.01e-11	6.23e-08
3	16251243	16252071	829	*	5.29	5.6	3.5	2.1	4.72e-11	6.85e-08
17	63632639	63633236	598	*	6.66	6.95	5.06	1.89	4.74e-11	6.85e-08
22	53904412	53904713	302	*	4.65	4.98	2.46	2.52	4.77e-11	6.85e-08
13	38394111	38394574	464	*	4.89	5.24	2.37	2.87	5.29e-11	7.18e-08
9	32013337	32013783	447	*	4.7	5.05	2.28	2.77	5.3e-11	7.18e-08
14	16402616	16403255	640	*	4.97	5.28	3.13	2.15	5.37e-11	7.18e-08
13	38455814	38456105	292	*	5.1	5.43	2.93	2.5	6.55e-11	8.32e-08
1	73829622	73830421	800	*	6.71	6.94	5.66	1.28	6.63e-11	8.32e-08
29	30157993	30158505	513	*	6.66	6.9	5.5	1.4	6.66e-11	8.32e-08
23	24661542	24661996	455	*	5.01	5.34	2.73	2.61	7.5e-11	9.17e-08
13	43028975	43029600	626	*	4.97	5.29	3.08	2.2	7.9e-11	9.43e-08
22	6473107	6473685	579	*	4.86	5.18	2.9	2.28	8.05e-11	9.43e-08
18	34927611	34928695	1085	*	7.11	7.32	6.15	1.18	8.74e-11	1e-07
17	40656456	40656881	426	*	4.62	4.95	2.36	2.6	9.77e-11	1.1e-07
14	4240470	4240837	368	*	5.22	5.51	3.61	1.9	1e-10	1.11e-07
11	3876815	3877084	270	*	4.64	4.98	2.38	2.6	1.19e-10	1.29e-07
20	5413826	5414169	344	*	4.74	5.1	2.14	2.96	1.32e-10	1.41e-07
5	24529506	24529993	488	*	5.35	5.62	3.98	1.65	1.36e-10	1.42e-07
10	11835042	11836167	1126	*	5.7	6.02	3.65	2.37	1.65e-10	1.64e-07
11	24706897	24707653	757	*	5.59	5.89	4	1.89	1.65e-10	1.64e-07
23	18877844	18878123	280	*	4.48	4.82	2.2	2.62	1.67e-10	1.64e-07
13	11453933	11455363	1431	*	6.44	6.7	5.17	1.53	1.69e-10	1.64e-07
12	30921245	30921528	284	*	5.44	5.72	3.92	1.79	1.82e-10	1.74e-07
3	7944415	7944755	341	*	5.25	5.52	3.82	1.69	1.99e-10	1.87e-07
1	83771444	83771819	376	*	5.7	5.98	4.28	1.7	2.02e-10	1.87e-07
27	13960893	13961201	309	*	5.08	5.41	3.08	2.32	2.08e-10	1.9e-07
3	15402116	15402434	319	*	6.33	6.62	4.74	1.87	2.16e-10	1.94e-07
27	14529101	14529508	408	*	4.71	5.01	3	2	2.37e-10	2.09e-07
10	11830352	11830738	387	*	4.42	4.77	1.93	2.84	2.59e-10	2.22e-07
9	87848872	87849659	788	*	6.16	6.39	5.08	1.31	2.62e-10	2.22e-07
18	43868247	43868612	366	*	4.69	5.03	2.35	2.68	2.63e-10	2.22e-07
5	103829285	103829576	292	*	4.72	5.04	2.65	2.39	2.72e-10	2.24e-07
3	8102830	8103138	309	*	5.8	6.08	4.32	1.76	2.75e-10	2.24e-07
28	6292665	6292948	284	*	4.27	4.62	1.73	2.89	2.76e-10	2.24e-07
4	114889381	114890016	636	*	6.49	6.76	5.11	1.65	2.95e-10	2.35e-07
25	41715751	41716112	362	*	4.93	5.26	2.84	2.42	2.99e-10	2.35e-07
25	34962053	34963334	1282	*	7.12	7.35	6.09	1.26	3.07e-10	2.38e-07
4	16985718	16986107	390	*	4.22	4.6	0.87	3.73	3.16e-10	2.42e-07
12	30949612	30950433	822	*	5.91	6.18	4.48	1.7	3.33e-10	2.52e-07
7	16567882	16568331	450	*	5.53	5.84	3.7	2.14	3.48e-10	2.59e-07
13	38491249	38492155	907	*	5.73	6.03	3.96	2.08	3.89e-10	2.87e-07
20	5403364	5403965	602	*	4.42	4.78	1.72	3.06	4.12e-10	2.98e-07
9	90299969	90300451	483	*	4.84	5.13	3.22	1.9	4.15e-10	2.98e-07
5	74807901	74808720	820	*	6.68	6.91	5.68	1.23	4.39e-10	3.09e-07
11	1425021	1425366	346	*	5.19	5.5	3.39	2.11	4.41e-10	3.09e-07
5	82997951	82998619	669	*	6.93	7.23	5.19	2.04	4.62e-10	3.2e-07
19	43929945	43930310	366	*	4.75	5.07	2.88	2.18	4.71e-10	3.22e-07
22	53725118	53725531	414	*	5.11	5.41	3.35	2.06	4.91e-10	3.32e-07
8	75761548	75761953	406	*	5.66	5.94	4.24	1.69	5.66e-10	3.78e-07
3	8966032	8966474	443	*	5.72	5.98	4.34	1.65	6.04e-10	3.92e-07
3	43065841	43066241	401	*	5.99	6.28	4.45	1.83	6.06e-10	3.92e-07
7	97666966	97667510	545	*	4.82	5.13	2.92	2.21	6.07e-10	3.92e-07
11	104268776	104269643	868	*	6.65	6.91	5.36	1.55	6.23e-10	3.95e-07
23	52188258	52188845	588	*	5.24	5.54	3.51	2.04	6.25e-10	3.95e-07
23	18889238	18889499	262	*	4.09	4.44	1.57	2.86	6.33e-10	3.95e-07
1	118975969	118976424	456	*	4.42	4.75	2.19	2.57	6.67e-10	4.12e-07
3	25677844	25678457	614	*	6.16	6.44	4.71	1.73	7.53e-10	4.6e-07
1	42482996	42483472	477	*	6.1	6.38	4.69	1.68	7.68e-10	4.6e-07
11	99217171	99218153	983	*	7.39	7.59	6.57	1.01	7.68e-10	4.6e-07
8	90201249	90201777	529	*	5.88	6.17	4.25	1.92	8.07e-10	4.78e-07
19	19505480	19505926	447	*	5.76	6.01	4.49	1.53	8.65e-10	5.07e-07
13	61803839	61804257	419	*	5.35	5.61	4.02	1.6	8.81e-10	5.11e-07
2	24263878	24264493	616	*	5.08	5.36	3.67	1.69	9.09e-10	5.21e-07
19	56150769	56151412	644	*	7.5	7.75	6.32	1.43	9.16e-10	5.21e-07
10	102571185	102571738	554	*	6.85	7.11	5.54	1.57	1.06e-09	5.9e-07
7	91131010	91131485	476	*	4.82	5.13	3.02	2.11	1.07e-09	5.9e-07
12	30707837	30708551	715	*	6	6.28	4.55	1.73	1.07e-09	5.9e-07
23	18920799	18921131	333	*	4.76	5.07	2.94	2.14	1.12e-09	6.14e-07
5	75917090	75917635	546	*	6.5	6.78	5.05	1.74	1.14e-09	6.16e-07
1	88551360	88551824	465	*	4.97	5.27	3.26	2.01	1.15e-09	6.2e-07
21	5591154	5591521	368	*	5.6	5.86	4.29	1.57	1.17e-09	6.22e-07
11	48727966	48728618	653	*	6.6	6.85	5.46	1.39	1.21e-09	6.37e-07
11	640628	641194	567	*	4.1	4.46	1.42	3.04	1.26e-09	6.56e-07
5	22396624	22397058	435	*	4.75	5.08	2.68	2.4	1.28e-09	6.64e-07
3	8985425	8985973	549	*	6.22	6.44	5.17	1.27	1.34e-09	6.87e-07
12	79505523	79505886	364	*	5.17	5.45	3.67	1.78	1.4e-09	7.1e-07
19	35698819	35699261	443	*	6.55	6.82	5.23	1.59	1.42e-09	7.18e-07
9	103463694	103464234	541	*	5.93	6.17	4.75	1.42	1.47e-09	7.32e-07
4	71491997	71492803	807	*	5.6	5.86	4.34	1.52	1.49e-09	7.34e-07
5	69981856	69982273	418	*	5.2	5.48	3.62	1.86	1.5e-09	7.34e-07
11	60759583	60760266	684	*	7.25	7.51	6.02	1.49	1.55e-09	7.57e-07
9	37177180	37177525	346	*	4.59	4.92	2.49	2.43	1.59e-09	7.68e-07
18	24415706	24416537	832	*	5.92	6.2	4.36	1.85	1.63e-09	7.81e-07
14	13489202	13489780	579	*	4.68	4.99	2.97	2.01	1.68e-09	7.92e-07
14	16403422	16403979	558	*	5.15	5.44	3.56	1.88	1.68e-09	7.92e-07
19	48992625	48993152	528	*	4.88	5.19	2.98	2.22	1.71e-09	7.98e-07
26	34429383	34429709	327	*	5.04	5.35	3.26	2.09	1.92e-09	8.91e-07
10	16829535	16830322	788	*	5.76	6.04	4.22	1.83	1.95e-09	8.97e-07
5	115465363	115465612	250	*	4.58	4.92	2.34	2.58	2e-09	9.1e-07
16	67192292	67192900	609	*	4.76	5.08	2.78	2.3	2.04e-09	9.22e-07
22	48410670	48411555	886	*	7.36	7.57	6.46	1.12	2.08e-09	9.33e-07
19	8949077	8949659	583	*	5.64	5.9	4.37	1.53	2.11e-09	9.41e-07
2	128830733	128831178	446	*	5.31	5.59	3.77	1.82	2.17e-09	9.58e-07
9	44284109	44284500	392	*	4.56	4.88	2.51	2.38	2.29e-09	1.01e-06
19	37637505	37637809	305	*	4.58	4.91	2.5	2.41	2.61e-09	1.13e-06
17	6713763	6714079	317	*	5.12	5.41	3.5	1.91	2.66e-09	1.15e-06
5	68387173	68387619	447	*	5.47	5.71	4.31	1.4	2.7e-09	1.16e-06
5	107667770	107668113	344	*	5.2	5.49	3.7	1.79	2.8e-09	1.18e-06
14	16504520	16504870	351	*	3.92	4.31	0.37	3.93	2.81e-09	1.18e-06
13	72837499	72838078	580	*	5.22	5.55	3.16	2.39	2.81e-09	1.18e-06
13	3807546	3807905	360	*	5.21	5.49	3.73	1.76	2.85e-09	1.19e-06
29	32602312	32602693	382	*	4.91	5.19	3.46	1.73	2.99e-09	1.24e-06
5	25780493	25780768	276	*	5.56	5.84	4.07	1.77	3.02e-09	1.24e-06
23	52178108	52178666	559	*	5.54	5.82	4.07	1.75	3.08e-09	1.26e-06
9	40159967	40160488	522	*	4.29	4.62	2	2.63	3.24e-09	1.31e-06
13	64004327	64005272	946	*	5.74	6.01	4.36	1.65	3.31e-09	1.33e-06
5	106371212	106371759	548	*	6.01	6.25	4.88	1.37	3.46e-09	1.38e-06
19	24274788	24275341	554	*	5.62	5.85	4.53	1.33	3.47e-09	1.38e-06
5	100708304	100708776	473	*	4.81	5.1	3.28	1.82	3.52e-09	1.38e-06
1	117932409	117932879	471	*	4.89	5.23	2.57	2.66	3.59e-09	1.4e-06
25	35550823	35551142	320	*	4.34	4.66	2.41	2.25	3.83e-09	1.48e-06
6	71370428	71370721	294	*	4.22	4.54	2.23	2.31	3.83e-09	1.48e-06
19	23686464	23687150	687	*	6.88	7.11	5.81	1.3	3.92e-09	1.5e-06
9	60717526	60717900	375	*	5.01	5.27	3.73	1.54	4.07e-09	1.55e-06
5	75941169	75941789	621	*	5.85	6.09	4.72	1.37	4.22e-09	1.59e-06
21	20014577	20015128	552	*	6.52	6.76	5.41	1.34	4.36e-09	1.63e-06
14	68863714	68864074	361	*	3.87	4.24	0.6	3.64	4.37e-09	1.63e-06
5	26959411	26959938	528	*	6.73	6.96	5.7	1.26	4.4e-09	1.63e-06
18	62573735	62574513	779	*	6.55	6.78	5.53	1.25	4.57e-09	1.68e-06
23	47978087	47978377	291	*	5.35	5.66	3.51	2.15	4.8e-09	1.76e-06
23	24686432	24687004	573	*	5.8	6.04	4.65	1.4	4.99e-09	1.81e-06
27	33184999	33185462	464	*	5.51	5.8	3.93	1.87	5.08e-09	1.83e-06
18	24412861	24413088	228	*	3.97	4.31	1.75	2.56	5.31e-09	1.91e-06
22	59700619	59700934	316	*	5.49	5.79	3.8	1.99	5.81e-09	2.07e-06
23	40478883	40479703	821	*	5.8	6.05	4.63	1.42	5.96e-09	2.11e-06
14	13613990	13614737	748	*	6.6	6.81	5.65	1.16	6.1e-09	2.15e-06
11	73385370	73385937	568	*	5.63	5.88	4.39	1.49	6.27e-09	2.2e-06
20	5376367	5376689	323	*	4.01	4.4	0.54	3.86	6.52e-09	2.27e-06
10	93907187	93907879	693	*	5.38	5.67	3.72	1.95	6.74e-09	2.33e-06
18	53156974	53157601	628	*	7.66	7.9	6.58	1.32	7.05e-09	2.42e-06
18	46753141	46753346	206	*	4.24	4.55	2.35	2.21	7.07e-09	2.42e-06
29	41598468	41599246	779	*	6.54	6.76	5.56	1.2	7.18e-09	2.43e-06
20	3860513	3860696	184	*	4.97	5.27	3.27	2	7.24e-09	2.43e-06
21	22564438	22564835	398	*	4.74	5.07	2.69	2.38	7.24e-09	2.43e-06
3	32903875	32904536	662	*	6.55	6.79	5.41	1.39	7.39e-09	2.47e-06
16	53110344	53110654	311	*	4.87	5.19	2.94	2.25	7.51e-09	2.49e-06
9	44220410	44221695	1286	*	6.6	6.83	5.54	1.29	7.71e-09	2.55e-06
1	71383177	71383566	390	*	4.76	5.05	3.11	1.94	7.77e-09	2.55e-06
8	1429420	1429731	312	*	4.13	4.46	2.14	2.32	7.97e-09	2.59e-06
9	44223820	44224204	385	*	5.25	5.56	3.39	2.17	7.97e-09	2.59e-06
4	71930932	71931382	451	*	4.68	4.98	3	1.98	8.21e-09	2.65e-06
13	76894038	76894251	214	*	5.2	5.45	3.98	1.47	8.29e-09	2.66e-06
16	79865645	79866078	434	*	4.72	5.03	2.88	2.14	8.39e-09	2.66e-06
25	36541989	36542552	564	*	6.03	6.26	4.99	1.27	8.39e-09	2.66e-06
1	73844064	73844589	526	*	4.34	4.68	1.99	2.69	8.47e-09	2.67e-06
7	21665284	21666055	772	*	6.68	6.91	5.61	1.31	8.56e-09	2.69e-06
6	118078302	118079227	926	*	7.62	7.83	6.7	1.14	8.64e-09	2.7e-06
19	29372285	29372655	371	*	4.78	5.08	3.08	2	8.71e-09	2.7e-06
25	10547690	10547886	197	*	3.82	4.17	1.47	2.69	8.99e-09	2.78e-06
29	50274125	50274640	516	*	6.47	6.71	5.37	1.33	9.12e-09	2.8e-06
13	68313708	68314006	299	*	5.19	5.45	3.89	1.56	9.2e-09	2.81e-06
18	18706537	18707103	567	*	6.5	6.73	5.49	1.23	9.3e-09	2.83e-06
1	116499519	116500198	680	*	5.26	5.53	3.83	1.7	9.35e-09	2.83e-06
25	38367031	38367631	601	*	5.39	5.68	3.81	1.87	9.44e-09	2.84e-06
26	51503907	51504456	550	*	6.07	6.33	4.79	1.54	9.53e-09	2.84e-06
5	33134798	33135302	505	*	4.79	5.08	3.23	1.85	9.57e-09	2.84e-06
1	128488079	128488311	233	*	4.38	4.68	2.76	1.92	9.59e-09	2.84e-06
3	108591920	108592553	634	*	6.2	6.45	4.93	1.53	9.64e-09	2.84e-06
12	20137174	20137853	680	*	7.27	7.52	6.1	1.42	9.67e-09	2.84e-06
8	102612386	102612802	417	*	5.43	5.69	4.17	1.51	9.91e-09	2.89e-06
3	54627043	54627580	538	*	4.67	4.97	2.86	2.12	1.01e-08	2.92e-06
26	31259104	31259450	347	*	4.97	5.28	3.25	2.02	1.02e-08	2.92e-06
25	2626393	2626699	307	*	3.86	4.22	1.15	3.07	1.02e-08	2.92e-06
18	51688905	51689954	1050	*	7.32	7.52	6.47	1.05	1.02e-08	2.92e-06
18	62607268	62607488	221	*	5.05	5.31	3.75	1.56	1.03e-08	2.93e-06
22	52434195	52434712	518	*	5.59	5.87	4.15	1.72	1.04e-08	2.93e-06
3	51785230	51785724	495	*	4.4	4.72	2.3	2.42	1.04e-08	2.93e-06
7	52934852	52935256	405	*	5.05	5.34	3.37	1.97	1.07e-08	3e-06
14	16489278	16489875	598	*	5.5	5.74	4.31	1.43	1.26e-08	3.51e-06
13	76322227	76322599	373	*	4.94	5.23	3.37	1.86	1.39e-08	3.84e-06
19	15214746	15215800	1055	*	6.41	6.65	5.28	1.37	1.4e-08	3.88e-06
19	23703830	23704166	337	*	4.79	5.09	3.15	1.93	1.43e-08	3.9e-06
X	55203353	55203898	546	*	4.96	5.25	3.34	1.91	1.43e-08	3.9e-06
7	71224340	71224675	336	*	5.02	5.31	3.47	1.84	1.43e-08	3.9e-06
3	79390450	79390738	289	*	5.03	5.31	3.54	1.77	1.49e-08	4.05e-06
23	47976653	47977332	680	*	6.15	6.38	5.11	1.26	1.52e-08	4.09e-06
3	25626561	25627703	1143	*	7.6	7.81	6.63	1.18	1.53e-08	4.1e-06
14	16451723	16452247	525	*	4.8	5.1	3.07	2.03	1.55e-08	4.15e-06
19	42470648	42471011	364	*	4.11	4.44	1.96	2.48	1.56e-08	4.16e-06
28	33413980	33414492	513	*	5.29	5.6	3.52	2.08	1.59e-08	4.19e-06
26	17050260	17050457	198	*	4.73	5.03	3.05	1.98	1.59e-08	4.19e-06
18	56465918	56466196	279	*	7.69	7.92	6.63	1.29	1.6e-08	4.21e-06
23	47322751	47323385	635	*	5.06	5.35	3.47	1.88	1.7e-08	4.44e-06
10	16718442	16718651	210	*	4.16	4.5	1.95	2.54	1.75e-08	4.55e-06
2	113958166	113958397	232	*	4.31	4.63	2.29	2.34	1.76e-08	4.57e-06
16	79809107	79809826	720	*	4.08	4.41	1.94	2.47	1.81e-08	4.67e-06
14	13278764	13279306	543	*	4.93	5.2	3.47	1.73	1.83e-08	4.68e-06
19	35982278	35982623	346	*	4.02	4.37	1.47	2.9	1.96e-08	5.01e-06
18	14148292	14148891	600	*	6.39	6.61	5.35	1.26	1.99e-08	5.06e-06
19	43215256	43215576	321	*	4.98	5.25	3.59	1.66	2.16e-08	5.46e-06
8	76522714	76522923	210	*	4.36	4.69	2.32	2.37	2.17e-08	5.47e-06
7	5667966	5668799	834	*	8.65	8.87	7.7	1.17	2.24e-08	5.61e-06
10	17335787	17336315	529	*	6.8	7.01	5.92	1.09	2.32e-08	5.8e-06
15	16313872	16314665	794	*	4.71	5.03	2.75	2.28	2.34e-08	5.83e-06
10	76081466	76082251	786	*	5.51	5.77	4.2	1.58	2.4e-08	5.95e-06
8	56037571	56037797	227	*	4.14	4.49	1.71	2.77	2.46e-08	6.07e-06
6	61245348	61245750	403	*	4.37	4.71	2.16	2.54	2.57e-08	6.28e-06
5	120977930	120978249	320	*	4.74	5.04	3.02	2.03	2.59e-08	6.28e-06
7	111451711	111452106	396	*	4.39	4.68	2.79	1.9	2.59e-08	6.28e-06
2	128530633	128531041	409	*	5.11	5.37	3.87	1.5	2.6e-08	6.28e-06
2	122265806	122266163	358	*	4.35	4.66	2.45	2.21	2.6e-08	6.28e-06
3	54880693	54881164	472	*	4.84	5.14	3.17	1.97	2.62e-08	6.3e-06
29	43388013	43388401	389	*	4.29	4.61	2.33	2.28	2.63e-08	6.3e-06
10	16961574	16962150	577	*	5.98	6.25	4.57	1.68	2.72e-08	6.47e-06
1	116517494	116517883	390	*	4.89	5.16	3.41	1.75	2.76e-08	6.53e-06
25	10947473	10947934	462	*	4.12	4.46	1.84	2.62	2.76e-08	6.53e-06
18	35588859	35589831	973	*	6.27	6.51	5.18	1.33	2.79e-08	6.58e-06
9	61183607	61183996	390	*	5.18	5.46	3.68	1.78	2.8e-08	6.58e-06
16	72626886	72627291	406	*	4.01	4.35	1.85	2.5	2.95e-08	6.88e-06
28	6290863	6291487	625	*	5.29	5.57	3.86	1.71	2.97e-08	6.9e-06
7	21186620	21187338	719	*	5.7	5.95	4.48	1.46	2.99e-08	6.9e-06
13	75801951	75802229	279	*	4.54	4.85	2.74	2.11	2.99e-08	6.9e-06
23	7907139	7907540	402	*	4.57	4.87	2.91	1.95	3.03e-08	6.96e-06
26	13659516	13660078	563	*	4.59	4.92	2.58	2.33	3.07e-08	7.02e-06
11	103815264	103815671	408	*	6.37	6.63	5.02	1.61	3.17e-08	7.19e-06
19	43399983	43400508	526	*	5.22	5.51	3.64	1.87	3.17e-08	7.19e-06
19	35685640	35685950	311	*	4.35	4.7	1.83	2.87	3.22e-08	7.28e-06
25	35573294	35573919	626	*	5.8	6.02	4.82	1.2	3.25e-08	7.33e-06
1	84431373	84431676	304	*	6.11	6.33	5.12	1.21	3.28e-08	7.36e-06
16	906556	906978	423	*	5.4	5.65	4.19	1.47	3.32e-08	7.42e-06
9	23373264	23373526	263	*	4.22	4.55	2.16	2.39	3.38e-08	7.51e-06
20	62762503	62763057	555	*	5.2	5.47	3.78	1.69	3.39e-08	7.51e-06
10	58747626	58747937	312	*	4.52	4.82	2.73	2.09	3.43e-08	7.55e-06
10	58730654	58731976	1323	*	6.82	7.05	5.79	1.25	3.43e-08	7.55e-06
4	70437351	70437761	411	*	5.24	5.51	3.86	1.65	3.52e-08	7.73e-06
21	68961021	68961695	675	*	6.99	7.2	6.08	1.12	3.58e-08	7.82e-06
11	1328325	1328698	374	*	4.98	5.26	3.58	1.68	3.63e-08	7.9e-06
3	8110185	8111875	1691	*	8.87	9.09	7.88	1.21	3.65e-08	7.92e-06
24	24548121	24548675	555	*	4.91	5.18	3.55	1.63	3.88e-08	8.38e-06
23	49341313	49342030	718	*	4.65	4.96	2.9	2.05	3.93e-08	8.46e-06
12	30973206	30974170	965	*	6.9	7.11	5.96	1.16	3.97e-08	8.51e-06
5	24702741	24703248	508	*	6	6.25	4.78	1.47	4e-08	8.54e-06
14	27966928	27967199	272	*	4.67	4.95	3.2	1.74	4.04e-08	8.6e-06
14	13505931	13506853	923	*	6.41	6.65	5.3	1.35	4.06e-08	8.61e-06
17	53629552	53629745	194	*	3.96	4.31	1.45	2.86	4.11e-08	8.68e-06
23	13078884	13079338	455	*	4.46	4.78	2.62	2.15	4.12e-08	8.68e-06
19	45106800	45107174	375	*	4.17	4.52	1.65	2.87	4.16e-08	8.71e-06
3	90350735	90351248	514	*	4.76	5.1	2.55	2.55	4.26e-08	8.88e-06
28	36096708	36097157	450	*	6.07	6.31	4.93	1.38	4.28e-08	8.88e-06
5	24182514	24182832	319	*	6.15	6.39	5.1	1.29	4.28e-08	8.88e-06
17	66557990	66558382	393	*	6.12	6.35	5.09	1.25	4.4e-08	9.09e-06
13	70346144	70347215	1072	*	6.79	7.04	5.63	1.41	4.43e-08	9.13e-06
11	60230374	60231525	1152	*	8.47	8.73	7.23	1.5	4.47e-08	9.18e-06
23	9063679	9064018	340	*	3.88	4.23	1.23	3.01	4.49e-08	9.18e-06
10	16866671	16867186	516	*	5.02	5.3	3.53	1.78	4.7e-08	9.58e-06
29	17625788	17626481	694	*	5.91	6.18	4.53	1.66	4.86e-08	9.86e-06
4	48286312	48286690	379	*	4.9	5.18	3.42	1.77	4.89e-08	9.9e-06
X	91936575	91937045	471	*	4.74	5	3.47	1.53	4.95e-08	9.98e-06
11	95311354	95311890	537	*	4.94	5.24	3.23	2.01	5.01e-08	1.01e-05
23	52119684	52119936	253	*	4.81	5.1	3.2	1.9	5.06e-08	1.01e-05
18	55936740	55937062	323	*	6.89	7.13	5.8	1.33	5.2e-08	1.04e-05
7	62300524	62300795	272	*	4.47	4.76	2.89	1.87	5.32e-08	1.06e-05
25	10802948	10803168	221	*	4.71	5	3.13	1.87	5.35e-08	1.06e-05
3	107402595	107403478	884	*	6.94	7.16	5.92	1.23	5.38e-08	1.06e-05
3	114606096	114606664	569	*	5.39	5.67	3.93	1.74	5.52e-08	1.09e-05
14	13298702	13299485	784	*	4.61	4.9	3.03	1.87	5.74e-08	1.13e-05
9	61694039	61694300	262	*	4.74	5.04	3.06	1.98	5.88e-08	1.14e-05
14	68303806	68304353	548	*	6	6.29	4.46	1.83	5.88e-08	1.14e-05
5	32290120	32290716	597	*	4.63	4.96	2.5	2.47	5.89e-08	1.14e-05
2	128001056	128001414	359	*	4.45	4.75	2.81	1.94	5.94e-08	1.15e-05
22	60384687	60384993	307	*	5.54	5.8	4.32	1.48	6.01e-08	1.16e-05
3	29642845	29643432	588	*	5.64	5.86	4.64	1.22	6.05e-08	1.16e-05
15	16232682	16232979	298	*	4.31	4.6	2.71	1.9	6.11e-08	1.17e-05
17	73151388	73153755	2368	*	7.2	7.44	6.1	1.34	6.13e-08	1.17e-05
1	95965973	95967198	1226	*	5.92	6.15	4.83	1.32	6.25e-08	1.19e-05
19	29316558	29316878	321	*	3.99	4.35	1.34	3	6.37e-08	1.21e-05
8	63694954	63695209	256	*	4.42	4.72	2.67	2.05	6.48e-08	1.22e-05
13	63795015	63795394	380	*	6.46	6.69	5.38	1.31	6.48e-08	1.22e-05
13	65884589	65884965	377	*	4.36	4.65	2.76	1.89	6.62e-08	1.24e-05
3	9814482	9814826	345	*	3.95	4.32	1.05	3.27	6.64e-08	1.24e-05
11	98719227	98719904	678	*	7.25	7.56	5.53	2.03	6.77e-08	1.26e-05
7	4018279	4018627	349	*	5.61	5.85	4.44	1.41	6.94e-08	1.29e-05
GJ059320.1	5842	7158	1317	*	6.38	6.63	5.16	1.47	7.02e-08	1.29e-05
11	694847	695808	962	*	5.95	6.21	4.71	1.5	7.03e-08	1.29e-05
15	20537093	20537580	488	*	5.42	5.68	4.12	1.56	7.03e-08	1.29e-05
25	35602850	35603534	685	*	5.52	5.75	4.44	1.31	7.3e-08	1.34e-05
3	51668405	51669083	679	*	5.94	6.18	4.77	1.41	7.35e-08	1.34e-05
10	37026837	37027545	709	*	6.31	6.54	5.25	1.29	7.67e-08	1.39e-05
15	56794179	56794847	669	*	5.9	6.12	4.92	1.2	7.67e-08	1.39e-05
19	35695283	35695586	304	*	5.2	5.44	4.05	1.39	7.76e-08	1.41e-05
7	72517023	72517597	575	*	5.89	6.12	4.83	1.29	7.8e-08	1.41e-05
2	24406475	24407006	532	*	4.93	5.22	3.31	1.91	8.13e-08	1.46e-05
14	2618761	2619786	1026	*	7.43	7.69	6.08	1.61	8.45e-08	1.52e-05
8	83795166	83795393	228	*	4.77	5.04	3.38	1.65	8.93e-08	1.6e-05
19	8524942	8525346	405	*	6	6.27	4.61	1.66	9.47e-08	1.69e-05
27	19104131	19104756	626	*	4.52	4.82	2.82	2	9.5e-08	1.69e-05
19	29437041	29438280	1240	*	4.91	5.23	2.91	2.32	9.6e-08	1.7e-05
21	56758251	56758596	346	*	4.98	5.23	3.76	1.47	9.66e-08	1.71e-05
13	51808527	51809938	1412	*	7.89	8.1	7.01	1.09	9.99e-08	1.76e-05
11	765813	766270	458	*	4.21	4.53	2.28	2.25	1e-07	1.76e-05
14	16229200	16229574	375	*	5.23	5.48	4.04	1.44	1.02e-07	1.78e-05
7	21157704	21158437	734	*	7.42	7.62	6.52	1.11	1.02e-07	1.78e-05
19	50253714	50254446	733	*	7.21	7.43	6.24	1.19	1.02e-07	1.78e-05
3	20186106	20186856	751	*	8.54	8.73	7.73	1	1.03e-07	1.78e-05
25	34017839	34019016	1178	*	6.51	6.74	5.38	1.36	1.04e-07	1.81e-05
20	17679672	17680155	484	*	5.47	5.78	3.61	2.17	1.05e-07	1.81e-05
26	31040977	31041708	732	*	7.19	7.43	6.07	1.36	1.06e-07	1.83e-05
19	18817106	18817581	476	*	5.73	5.97	4.58	1.39	1.06e-07	1.83e-05
18	18700011	18700466	456	*	4.8	5.05	3.58	1.47	1.08e-07	1.84e-05
X	118128213	118128463	251	*	3.51	3.88	0.62	3.26	1.08e-07	1.85e-05
2	61304683	61305080	398	*	5.12	5.38	3.86	1.52	1.12e-07	1.91e-05
26	17048541	17049637	1097	*	6.5	6.71	5.56	1.15	1.14e-07	1.93e-05
8	76194734	76195110	377	*	5.98	6.21	4.93	1.28	1.14e-07	1.93e-05
1	145827865	145828228	364	*	6.15	6.39	5.02	1.37	1.15e-07	1.94e-05
25	2545615	2546598	984	*	8.61	8.83	7.68	1.15	1.16e-07	1.94e-05
3	15748358	15748632	275	*	4.15	4.44	2.51	1.93	1.16e-07	1.94e-05
11	60749534	60749852	319	*	5.76	6.01	4.54	1.48	1.17e-07	1.95e-05
16	79798186	79799084	899	*	6.27	6.53	4.97	1.56	1.18e-07	1.96e-05
14	4524625	4524964	340	*	5.18	5.42	4	1.43	1.2e-07	1.98e-05
X	141053570	141053987	418	*	4.59	4.87	3.03	1.85	1.2e-07	1.98e-05
11	68400251	68400785	535	*	6.85	7.05	5.95	1.1	1.21e-07	2e-05
15	78897634	78898313	680	*	5.34	5.59	4.17	1.42	1.21e-07	2e-05
2	18372355	18372769	415	*	4.44	4.76	2.43	2.34	1.22e-07	2e-05
11	21486537	21487335	799	*	5.63	5.87	4.49	1.38	1.23e-07	2.01e-05
21	21996862	21997268	407	*	4.96	5.26	3.34	1.92	1.27e-07	2.08e-05
26	17858033	17858214	182	*	5.07	5.32	3.89	1.43	1.28e-07	2.09e-05
17	7050120	7050726	607	*	5.17	5.42	3.97	1.45	1.29e-07	2.09e-05
23	18802473	18802895	423	*	5.2	5.47	3.79	1.68	1.31e-07	2.11e-05
11	98467732	98469157	1426	*	8.5	8.7	7.67	1.03	1.33e-07	2.15e-05
26	17087415	17087697	283	*	3.91	4.23	2	2.22	1.36e-07	2.2e-05
7	39961078	39961625	548	*	7.1	7.33	6.02	1.31	1.37e-07	2.2e-05
11	92382131	92383200	1070	*	6.59	6.8	5.71	1.08	1.38e-07	2.2e-05
19	55887658	55887974	317	*	6.04	6.27	5.01	1.27	1.38e-07	2.21e-05
6	61231528	61232189	662	*	6.41	6.65	5.28	1.36	1.4e-07	2.22e-05
26	9901767	9902126	360	*	4.2	4.49	2.62	1.87	1.42e-07	2.25e-05
10	16885851	16886378	528	*	6.1	6.33	4.98	1.36	1.42e-07	2.25e-05
5	76223555	76223945	391	*	4.69	5	2.91	2.09	1.45e-07	2.28e-05
18	2711988	2712553	566	*	5.29	5.59	3.55	2.04	1.47e-07	2.31e-05
12	30937216	30937810	595	*	5.43	5.7	4.05	1.65	1.48e-07	2.32e-05
4	113082924	113083325	402	*	6.2	6.45	5.02	1.43	1.48e-07	2.32e-05
13	63771274	63771512	239	*	4.1	4.43	1.94	2.5	1.49e-07	2.32e-05
7	36173799	36174138	340	*	5.1	5.39	3.62	1.77	1.51e-07	2.35e-05
18	57312413	57312832	420	*	7.2	7.4	6.32	1.08	1.52e-07	2.35e-05
1	82606447	82606742	296	*	3.99	4.31	2	2.31	1.52e-07	2.35e-05
7	16342649	16342950	302	*	4.83	5.1	3.42	1.67	1.53e-07	2.37e-05
19	24353934	24354308	375	*	4.51	4.84	2.3	2.54	1.57e-07	2.41e-05
11	3022298	3022973	676	*	7.29	7.49	6.46	1.04	1.57e-07	2.42e-05
3	52400468	52400831	364	*	4.79	5.07	3.36	1.71	1.58e-07	2.42e-05
X	2610387	2610783	397	*	4.04	4.36	2.01	2.35	1.62e-07	2.47e-05
18	11598687	11600224	1538	*	8.02	8.22	7.19	1.03	1.62e-07	2.47e-05
23	24660782	24661374	593	*	4.72	5.01	3.14	1.87	1.64e-07	2.49e-05
23	10978193	10978654	462	*	4.87	5.16	3.27	1.89	1.64e-07	2.49e-05
9	95615451	95616347	897	*	6.33	6.58	5.16	1.41	1.76e-07	2.66e-05
9	60873729	60874178	450	*	5.2	5.49	3.63	1.86	1.76e-07	2.66e-05
18	25974912	25975413	502	*	6.51	6.73	5.52	1.21	1.8e-07	2.69e-05
13	80598271	80598977	707	*	5.42	5.65	4.32	1.34	1.8e-07	2.69e-05
7	91190937	91191508	572	*	5.09	5.37	3.54	1.83	1.8e-07	2.69e-05
27	33722995	33723280	286	*	5.93	6.16	4.89	1.28	1.8e-07	2.69e-05
18	56435287	56435774	488	*	4.78	5.05	3.39	1.66	1.82e-07	2.71e-05
26	31877769	31878418	650	*	6.24	6.51	4.82	1.69	1.84e-07	2.74e-05
10	14026633	14027045	413	*	4.95	5.21	3.67	1.54	1.9e-07	2.81e-05
7	5654756	5655489	734	*	8.11	8.33	7.15	1.18	1.93e-07	2.85e-05
6	47176234	47176493	260	*	4.28	4.58	2.66	1.92	1.95e-07	2.86e-05
11	25346838	25347158	321	*	4.13	3.54	5.13	-1.59	1.95e-07	2.86e-05
17	6828975	6829714	740	*	6	6.25	4.84	1.41	1.95e-07	2.86e-05
18	6289046	6289556	511	*	4.75	5.02	3.34	1.68	1.97e-07	2.88e-05
7	71218687	71219354	668	*	5.6	5.82	4.62	1.2	2e-07	2.92e-05
2	39818250	39818746	497	*	4.19	4.53	2.02	2.5	2.01e-07	2.92e-05
19	25503459	25504175	717	*	5.71	5.93	4.7	1.23	2.03e-07	2.95e-05
4	48187395	48187655	261	*	3.91	4.23	1.83	2.41	2.04e-07	2.95e-05
19	62376446	62376835	390	*	5.44	5.71	4.07	1.64	2.06e-07	2.97e-05
4	113871355	113871685	331	*	4.8	5.07	3.39	1.68	2.07e-07	2.98e-05
15	82136403	82136690	288	*	5.3	5.56	4	1.56	2.15e-07	3.09e-05
2	128540509	128541138	630	*	6.57	6.79	5.64	1.15	2.16e-07	3.09e-05
2	126945437	126945639	203	*	5.45	5.7	4.26	1.44	2.16e-07	3.09e-05
23	8270307	8270687	381	*	6.24	6.46	5.29	1.17	2.18e-07	3.11e-05
29	26612510	26612987	478	*	6.59	6.83	5.48	1.35	2.18e-07	3.11e-05
23	49323901	49324377	477	*	4.99	5.26	3.57	1.69	2.21e-07	3.14e-05
29	50276934	50277406	473	*	6.89	7.11	5.85	1.26	2.23e-07	3.16e-05
17	54887242	54888282	1041	*	6.29	6.5	5.35	1.15	2.27e-07	3.2e-05
18	50038816	50039421	606	*	7.53	7.73	6.66	1.08	2.27e-07	3.2e-05
10	67765609	67765847	239	*	3.94	4.26	2.06	2.2	2.28e-07	3.2e-05
4	94550110	94550443	334	*	4.4	4.7	2.66	2.05	2.31e-07	3.23e-05
3	108595161	108595740	580	*	6.36	6.58	5.41	1.17	2.35e-07	3.29e-05
13	72881814	72882172	359	*	4.67	4.97	2.92	2.06	2.37e-07	3.3e-05
5	98631170	98631620	451	*	4.93	5.2	3.58	1.62	2.42e-07	3.36e-05
7	18945532	18946374	843	*	7.24	7.43	6.44	0.99	2.43e-07	3.36e-05
7	63710793	63711045	253	*	6.85	7.1	5.64	1.46	2.43e-07	3.36e-05
1	43863292	43864090	799	*	4.71	4.25	5.57	-1.32	2.44e-07	3.37e-05
8	70222101	70222665	565	*	5.04	5.31	3.68	1.63	2.45e-07	3.37e-05
17	74283336	74283614	279	*	5.18	5.43	3.97	1.46	2.48e-07	3.4e-05
11	21793841	21794284	444	*	6.61	6.83	5.63	1.19	2.48e-07	3.4e-05
3	11521360	11521776	417	*	4.91	5.16	3.63	1.53	2.57e-07	3.5e-05
X	3987941	3988803	863	*	5.84	6.06	4.9	1.16	2.57e-07	3.5e-05
29	50670805	50671069	265	*	2.52	1	4.08	-3.08	2.58e-07	3.5e-05
10	17378228	17378765	538	*	7.15	7.37	6.17	1.19	2.58e-07	3.5e-05
22	53321331	53321624	294	*	4.69	4.98	3.07	1.9	2.58e-07	3.5e-05
11	21328412	21329081	670	*	4.32	4.64	2.34	2.3	2.61e-07	3.53e-05
8	23845681	23846181	501	*	5.1	5.37	3.75	1.62	2.62e-07	3.53e-05
24	61981542	61982351	810	*	5.92	6.14	4.92	1.22	2.63e-07	3.54e-05
29	17644169	17644877	709	*	5.82	6.06	4.66	1.41	2.65e-07	3.56e-05
23	47984343	47984805	463	*	5.68	5.92	4.57	1.35	2.68e-07	3.58e-05
16	5446860	5447601	742	*	5.16	5.43	3.79	1.64	2.7e-07	3.61e-05
17	54675104	54675658	555	*	5.98	6.22	4.84	1.38	2.72e-07	3.63e-05
1	73828506	73829235	730	*	6.63	6.87	5.55	1.31	2.75e-07	3.66e-05
14	66087067	66087477	411	*	5.94	6.17	4.87	1.3	2.77e-07	3.68e-05
8	1422899	1423685	787	*	7.12	7.32	6.29	1.03	2.79e-07	3.69e-05
19	63400779	63401052	274	*	5	5.27	3.55	1.72	2.8e-07	3.7e-05
7	91240841	91241585	745	*	7.27	7.5	6.23	1.27	2.82e-07	3.72e-05
8	58971470	58971721	252	*	4.66	4.99	2.63	2.36	2.84e-07	3.72e-05
3	14839312	14840297	986	*	7.03	7.23	6.21	1.02	2.84e-07	3.72e-05
11	29039050	29039507	458	*	4.58	4.85	3.2	1.65	2.87e-07	3.74e-05
20	2561574	2562221	648	*	6.42	6.67	5.23	1.44	2.87e-07	3.74e-05
1	155745578	155746068	491	*	5.31	5.56	4.13	1.42	2.9e-07	3.77e-05
5	61109226	61109519	294	*	4.62	4.9	3.18	1.72	2.94e-07	3.82e-05
27	33196645	33197130	486	*	5.51	5.77	4.24	1.53	2.95e-07	3.82e-05
12	22352702	22353149	448	*	5.72	5.99	4.34	1.65	2.96e-07	3.83e-05
25	21923735	21924180	446	*	4.81	5.06	3.62	1.44	2.97e-07	3.84e-05
23	49496412	49496829	418	*	4.5	4.8	2.74	2.07	2.99e-07	3.85e-05
22	30373231	30374100	870	*	6.27	6.51	5.21	1.3	3.05e-07	3.92e-05
14	36067114	36067518	405	*	5.29	5.52	4.2	1.32	3.07e-07	3.94e-05
20	28621214	28621720	507	*	4.43	4.73	2.63	2.1	3.08e-07	3.94e-05
24	43284596	43285152	557	*	4.37	4.67	2.62	2.05	3.11e-07	3.96e-05
17	46448477	46448861	385	*	3.85	4.18	1.74	2.44	3.14e-07	4e-05
11	68368091	68368372	282	*	5.64	5.9	4.42	1.48	3.17e-07	4.03e-05
15	66184762	66185035	274	*	4.69	4.95	3.39	1.56	3.2e-07	4.06e-05
13	77735508	77735781	274	*	5.73	5.96	4.68	1.28	3.21e-07	4.06e-05
3	92439183	92439656	474	*	5.73	5.97	4.57	1.41	3.24e-07	4.09e-05
22	53697030	53697222	193	*	4.08	4.39	2.28	2.11	3.25e-07	4.09e-05
15	32452335	32453174	840	*	5.88	6.16	4.4	1.76	3.29e-07	4.13e-05
16	58089359	58089969	611	*	5.15	5.41	3.88	1.53	3.3e-07	4.13e-05
25	26960995	26961405	411	*	5.25	5.47	4.27	1.19	3.35e-07	4.19e-05
22	54316124	54316500	377	*	5.08	5.35	3.78	1.57	3.38e-07	4.23e-05
14	65766302	65766751	450	*	5.32	5.56	4.17	1.39	3.4e-07	4.24e-05
15	29069752	29070253	502	*	4.42	4.71	2.92	1.78	3.46e-07	4.3e-05
23	17761165	17761688	524	*	4.76	5.06	3.08	1.98	3.48e-07	4.31e-05
19	56070078	56071154	1077	*	8.08	8.28	7.25	1.03	3.49e-07	4.33e-05
2	131992745	131993120	376	*	5.26	5.5	4.1	1.4	3.54e-07	4.38e-05
13	79086072	79087144	1073	*	7.52	7.74	6.55	1.19	3.58e-07	4.41e-05
27	39823661	39824175	515	*	4.97	5.25	3.46	1.79	3.61e-07	4.43e-05
3	12674707	12675139	433	*	5.75	5.98	4.67	1.31	3.61e-07	4.43e-05
23	17427147	17427681	535	*	5.28	5.53	4.09	1.43	3.62e-07	4.43e-05
18	52926233	52927102	870	*	7.97	8.17	7.12	1.05	3.67e-07	4.46e-05
3	79377002	79377526	525	*	5.32	5.58	4	1.58	3.67e-07	4.46e-05
13	11463215	11463471	257	*	3.65	3.99	1.34	2.64	3.67e-07	4.46e-05
7	45180109	45180285	177	*	6.59	6.81	5.58	1.23	3.7e-07	4.49e-05
19	15198600	15198992	393	*	4.77	5.03	3.44	1.59	3.73e-07	4.51e-05
7	41839648	41840552	905	*	6.92	7.17	5.68	1.48	3.73e-07	4.51e-05
9	68997431	68997939	509	*	5.74	5.99	4.56	1.42	3.76e-07	4.54e-05
17	68351442	68351778	337	*	3.59	3.94	1.1	2.84	3.79e-07	4.56e-05
26	25972468	25972960	493	*	5.89	6.12	4.82	1.3	3.8e-07	4.56e-05
11	78760249	78760679	431	*	4.16	4.45	2.56	1.89	3.8e-07	4.56e-05
18	6264660	6264932	273	*	3.52	3.89	0.45	3.44	3.82e-07	4.57e-05
10	17216481	17216846	366	*	4.72	4.98	3.43	1.55	3.89e-07	4.64e-05
5	33175287	33176158	872	*	5.63	5.87	4.55	1.32	3.98e-07	4.75e-05
8	24843815	24844318	504	*	3.98	4.3	2.08	2.22	4.03e-07	4.79e-05
13	76820495	76820892	398	*	4.44	4.72	2.99	1.73	4.08e-07	4.84e-05
12	21062428	21062629	202	*	3.89	4.23	1.64	2.59	4.1e-07	4.85e-05
4	102512199	102512756	558	*	4.41	4.72	2.66	2.06	4.15e-07	4.91e-05
13	38469787	38470063	277	*	4.17	4.48	2.32	2.16	4.17e-07	4.91e-05
25	35141166	35142519	1354	*	7.54	7.77	6.49	1.27	4.17e-07	4.91e-05
9	95439700	95440004	305	*	5.4	5.64	4.32	1.32	4.19e-07	4.92e-05
23	7543381	7543833	453	*	6.17	6.38	5.25	1.13	4.22e-07	4.94e-05
2	5563705	5564243	539	*	5.13	5.39	3.79	1.6	4.25e-07	4.98e-05
13	17026153	17026495	343	*	4.14	4.44	2.38	2.06	4.27e-07	4.99e-05
23	10933426	10934052	627	*	6.75	6.96	5.86	1.1	4.36e-07	5.08e-05
28	8463669	8464071	403	*	4	4.32	1.98	2.34	4.43e-07	5.15e-05
5	111759216	111759503	288	*	4.07	4.39	2.04	2.35	4.57e-07	5.3e-05
19	49647588	49647992	405	*	3.77	4.08	1.89	2.19	4.59e-07	5.31e-05
19	35687757	35688294	538	*	5.73	5.95	4.77	1.18	4.6e-07	5.31e-05
11	94276445	94276888	444	*	5.22	5.47	4.04	1.43	4.63e-07	5.33e-05
7	98420570	98420901	332	*	5.02	5.28	3.78	1.5	4.64e-07	5.33e-05
26	39839439	39839975	537	*	5.22	5.46	4.13	1.32	4.64e-07	5.33e-05
22	31710493	31710854	362	*	3.41	2.66	4.56	-1.9	4.73e-07	5.42e-05
6	12135790	12137230	1441	*	6.34	6.62	4.8	1.82	4.76e-07	5.45e-05
20	4485766	4486114	349	*	5.2	5.43	4.18	1.25	4.77e-07	5.45e-05
10	90094572	90095019	448	*	4.04	4.36	2.09	2.26	4.79e-07	5.46e-05
23	16126827	16127108	282	*	4.8	5.06	3.51	1.56	4.8e-07	5.46e-05
17	72971811	72972313	503	*	5.32	5.55	4.25	1.31	4.83e-07	5.48e-05
5	103878050	103878486	437	*	6.95	7.16	6.03	1.13	4.85e-07	5.5e-05
18	43871296	43871855	560	*	6.27	6.49	5.27	1.22	4.87e-07	5.5e-05
22	54104735	54105082	348	*	5.61	5.84	4.56	1.28	4.89e-07	5.52e-05
25	35556849	35557661	813	*	6.22	6.42	5.35	1.07	5.02e-07	5.65e-05
20	17654774	17655194	421	*	4.26	4.59	2.13	2.45	5.03e-07	5.65e-05
22	59734904	59735259	356	*	6.12	6.33	5.21	1.13	5.05e-07	5.67e-05
2	126363524	126364441	918	*	7.3	7.5	6.44	1.07	5.12e-07	5.74e-05
1	117912715	117912967	253	*	3.23	3.61	-0.36	3.97	5.16e-07	5.76e-05
15	54078598	54079037	440	*	3.58	3.92	1.28	2.63	5.16e-07	5.76e-05
2	120178539	120179491	953	*	6.9	7.08	6.19	0.88	5.22e-07	5.82e-05
3	59410694	59411260	567	*	4.55	4.85	2.94	1.9	5.26e-07	5.85e-05
10	58755058	58755558	501	*	4.85	5.12	3.5	1.62	5.29e-07	5.87e-05
16	42501298	42501568	271	*	4.69	4.99	2.94	2.05	5.33e-07	5.9e-05
22	5978600	5978995	396	*	4.45	4.75	2.67	2.09	5.36e-07	5.92e-05
14	16482688	16483888	1201	*	7.11	7.34	6.06	1.29	5.41e-07	5.96e-05
29	47466953	47467273	321	*	4.24	4.57	2.2	2.37	5.48e-07	6.03e-05
15	78908236	78908575	340	*	4.54	4.8	3.21	1.59	5.5e-07	6.04e-05
3	42490613	42491109	497	*	4.06	4.35	2.54	1.81	5.51e-07	6.05e-05
8	72490244	72490693	450	*	3.76	3.06	4.85	-1.79	5.55e-07	6.07e-05
7	102518060	102518675	616	*	5.56	5.8	4.44	1.36	5.56e-07	6.08e-05
12	90963729	90964053	325	*	6.44	6.67	5.43	1.24	5.65e-07	6.15e-05
14	3584681	3584931	251	*	2.95	2.02	4.22	-2.21	5.65e-07	6.15e-05
22	54284049	54284757	709	*	5.66	5.89	4.6	1.29	5.67e-07	6.16e-05
27	36896352	36896665	314	*	4.31	4.61	2.7	1.91	5.7e-07	6.18e-05
21	34068758	34069817	1060	*	8.24	8.43	7.42	1.01	5.74e-07	6.2e-05
6	59510771	59511139	369	*	4.29	4.59	2.58	2.01	5.75e-07	6.2e-05
21	32803644	32804031	388	*	4.34	4.64	2.69	1.95	5.75e-07	6.2e-05
21	35267992	35268231	240	*	3.61	3.94	1.48	2.46	5.77e-07	6.2e-05
11	96737753	96738162	410	*	5.7	5.94	4.57	1.37	5.79e-07	6.21e-05
5	111363085	111363318	234	*	4.92	5.19	3.58	1.61	5.82e-07	6.24e-05
2	121612281	121612963	683	*	6	6.22	5.03	1.2	5.85e-07	6.26e-05
9	39114623	39115034	412	*	5.02	5.26	3.89	1.38	5.92e-07	6.31e-05
23	16224830	16225260	431	*	4.71	4.97	3.38	1.6	5.93e-07	6.31e-05
26	17454273	17454852	580	*	5.61	5.82	4.74	1.07	5.93e-07	6.31e-05
10	67766929	67767380	452	*	4.74	4.99	3.5	1.49	5.95e-07	6.32e-05
GJ059918.1	21753	22679	927	*	9.06	9.29	7.99	1.3	6e-07	6.36e-05
21	13049796	13050095	300	*	4.49	4.77	3.03	1.74	6.05e-07	6.4e-05
5	24165815	24166577	763	*	7.1	7.33	6.04	1.29	6.09e-07	6.43e-05
3	15870207	15871110	904	*	7.72	7.97	6.49	1.48	6.15e-07	6.48e-05
18	56108149	56108435	287	*	6.73	6.95	5.78	1.17	6.19e-07	6.51e-05
17	71361681	71362048	368	*	4.15	4.45	2.5	1.95	6.21e-07	6.52e-05
10	87149697	87150135	439	*	5.25	5.51	4.01	1.5	6.24e-07	6.54e-05
22	52399617	52399879	263	*	4.13	4.42	2.58	1.84	6.25e-07	6.54e-05
9	10165964	10166339	376	*	4.37	4.64	2.9	1.74	6.27e-07	6.54e-05
4	60325962	60326213	252	*	4.49	4.78	2.93	1.86	6.31e-07	6.58e-05
8	75733064	75733375	312	*	5.1	5.32	4.1	1.22	6.34e-07	6.6e-05
14	9168624	9169037	414	*	4.76	5.05	3.1	1.95	6.35e-07	6.6e-05
23	10417866	10418116	251	*	4.24	4.53	2.71	1.82	6.39e-07	6.62e-05
6	106505918	106506425	508	*	4.49	3.65	5.7	-2.05	6.42e-07	6.65e-05
6	111267835	111268346	512	*	4.83	5.09	3.53	1.56	6.57e-07	6.78e-05
13	75845411	75845966	556	*	6.69	6.94	5.5	1.44	6.58e-07	6.78e-05
1	145118451	145118763	313	*	5.45	5.67	4.43	1.24	6.6e-07	6.8e-05
3	79374378	79374728	351	*	4.85	5.09	3.68	1.41	6.62e-07	6.8e-05
1	134448206	134448937	732	*	4.54	4.86	2.62	2.23	6.64e-07	6.8e-05
28	8357005	8357465	461	*	4.43	4.73	2.73	2	6.64e-07	6.8e-05
21	21024634	21025179	546	*	4.45	4.75	2.63	2.13	6.68e-07	6.83e-05
1	59371022	59371586	565	*	6.03	6.26	4.94	1.32	6.69e-07	6.83e-05
25	35494366	35494579	214	*	3.8	4.13	1.75	2.38	6.72e-07	6.84e-05
20	22577084	22577456	373	*	6.66	6.85	5.84	1.01	6.77e-07	6.89e-05
14	11704678	11705505	828	*	6.09	6.3	5.15	1.16	6.8e-07	6.9e-05
14	37891394	37891757	364	*	3.89	4.22	1.75	2.47	6.82e-07	6.91e-05
7	63797527	63797877	351	*	4.98	5.22	3.82	1.4	6.83e-07	6.91e-05
3	18754863	18755267	405	*	4.9	5.17	3.59	1.58	6.86e-07	6.92e-05
18	55611048	55611392	345	*	5.27	5.51	4.19	1.31	6.88e-07	6.94e-05
21	25328749	25329237	489	*	4.06	4.38	2.2	2.17	6.92e-07	6.96e-05
2	22213802	22215104	1303	*	7.78	7.98	6.92	1.06	6.94e-07	6.97e-05
26	25978182	25978558	377	*	5.34	5.56	4.35	1.21	6.95e-07	6.97e-05
7	6581671	6582433	763	*	7.2	7.41	6.28	1.13	7e-07	7e-05
2	131993747	131995009	1263	*	6.69	6.88	5.85	1.03	7e-07	7e-05
7	1319396	1320076	681	*	6.07	6.29	5.13	1.16	7.02e-07	7e-05
3	114172221	114172909	689	*	5.48	5.72	4.37	1.35	7.04e-07	7e-05
27	40268106	40268442	337	*	4.54	4.83	2.95	1.89	7.14e-07	7.1e-05
3	33728183	33728426	244	*	4.52	4.78	3.16	1.62	7.18e-07	7.13e-05
2	15390732	15391414	683	*	6.63	6.86	5.59	1.27	7.22e-07	7.15e-05
26	18335780	18336145	366	*	5.19	5.44	4	1.44	7.25e-07	7.17e-05
21	20013115	20013812	698	*	6.98	7.2	5.97	1.23	7.33e-07	7.24e-05
9	42816282	42816851	570	*	5.24	5.48	4.12	1.35	7.35e-07	7.25e-05
6	94356998	94357271	274	*	4.16	4.44	2.6	1.85	7.59e-07	7.47e-05
17	68325663	68326581	919	*	5.74	6	4.47	1.54	7.64e-07	7.5e-05
8	55899079	55899932	854	*	5.64	5.85	4.72	1.13	7.65e-07	7.5e-05
10	67766372	67766625	254	*	4.15	4.45	2.48	1.97	7.68e-07	7.52e-05
1	59373855	59374290	436	*	5.71	5.94	4.62	1.33	7.71e-07	7.53e-05
11	105520099	105520417	319	*	4.41	4.69	2.96	1.72	7.76e-07	7.57e-05
16	5073916	5074170	255	*	4.72	5.02	3.1	1.92	7.78e-07	7.58e-05
11	103764588	103765471	884	*	6.24	6.45	5.28	1.17	7.84e-07	7.62e-05
23	27121746	27122391	646	*	6.12	6.35	5.1	1.25	7.86e-07	7.63e-05
21	64815171	64815934	764	*	6.27	6.54	4.86	1.68	7.92e-07	7.68e-05
25	34002307	34002690	384	*	5.21	5.49	3.75	1.74	8e-07	7.73e-05
1	118239269	118239781	513	*	6.2	6.43	5.13	1.3	8.01e-07	7.73e-05
17	65433432	65433891	460	*	5.94	6.17	4.84	1.33	8.02e-07	7.73e-05
3	60011219	60011566	348	*	5.51	5.74	4.49	1.24	8.1e-07	7.79e-05
14	28201391	28201857	467	*	5.15	5.47	3.28	2.19	8.24e-07	7.92e-05
8	70528335	70529232	898	*	7.55	7.74	6.74	1.01	8.32e-07	7.98e-05
26	47642089	47642473	385	*	3.94	4.25	2.03	2.22	8.33e-07	7.98e-05
26	31274604	31275002	399	*	4.52	4.78	3.2	1.59	8.38e-07	8.01e-05
26	17889011	17889386	376	*	5.99	6.2	5.02	1.19	8.39e-07	8.01e-05
8	7662828	7663484	657	*	6.36	6.57	5.46	1.11	8.42e-07	8.02e-05
3	31973516	31973944	429	*	4.82	5.1	3.26	1.84	8.49e-07	8.07e-05
3	9402063	9402583	521	*	5.07	5.3	4.01	1.29	8.49e-07	8.07e-05
3	106737263	106737660	398	*	6.1	6.32	5.11	1.21	8.52e-07	8.07e-05
20	26360034	26360648	615	*	5.47	5.72	4.24	1.48	8.54e-07	8.08e-05
6	20658021	20658651	631	*	5.66	5.92	4.34	1.58	8.56e-07	8.09e-05
28	18140665	18141214	550	*	5.56	5.79	4.51	1.28	8.61e-07	8.12e-05
19	43910616	43910901	286	*	4.33	4.64	2.58	2.06	8.7e-07	8.19e-05
9	42379438	42379775	338	*	4.08	4.38	2.39	1.99	8.72e-07	8.19e-05
20	9339660	9339980	321	*	3.82	4.13	1.87	2.27	8.93e-07	8.38e-05
23	36940088	36940412	325	*	4.34	4.62	2.85	1.76	9.01e-07	8.44e-05
13	63999457	63999929	473	*	5.36	5.6	4.22	1.38	9.02e-07	8.44e-05
9	61889279	61890913	1635	*	6.37	6.58	5.4	1.19	9.13e-07	8.53e-05
11	85937137	85937851	715	*	5.81	6.04	4.76	1.28	9.16e-07	8.53e-05
2	80572616	80573057	442	*	6.82	7.06	5.74	1.32	9.17e-07	8.53e-05
26	40213714	40214049	336	*	4.2	4.51	2.39	2.12	9.18e-07	8.53e-05
3	79402515	79403076	562	*	5.74	5.95	4.84	1.11	9.23e-07	8.56e-05
20	71348039	71348613	575	*	4.34	4.61	3.01	1.6	9.26e-07	8.57e-05
3	77994292	77994687	396	*	4.72	5.03	2.96	2.07	9.26e-07	8.57e-05
2	79931106	79931317	212	*	5.71	5.96	4.51	1.45	9.36e-07	8.65e-05
2	80514726	80515237	512	*	5.46	5.67	4.5	1.18	9.44e-07	8.7e-05
13	34965501	34965963	463	*	6.29	6.49	5.47	1.02	9.54e-07	8.76e-05
7	111403668	111403875	208	*	4.69	4.97	3.28	1.68	9.54e-07	8.76e-05
3	19715124	19716020	897	*	7.99	8.19	7.12	1.07	9.55e-07	8.76e-05
22	2455303	2455794	492	*	4.28	4.58	2.51	2.07	9.58e-07	8.78e-05
9	32161030	32161460	431	*	5.17	5.44	3.77	1.67	9.69e-07	8.86e-05
1	120121711	120122186	476	*	5.36	5.59	4.25	1.35	9.84e-07	8.99e-05
3	14388324	14388887	564	*	6.26	6.47	5.34	1.13	9.9e-07	9.02e-05
3	51738790	51739188	399	*	4.85	5.12	3.4	1.73	9.91e-07	9.02e-05
7	104175150	104176317	1168	*	5.48	5.72	4.4	1.32	1e-06	9.09e-05
3	51100664	51101095	432	*	5.53	5.75	4.56	1.2	1e-06	9.09e-05
19	49315699	49316263	565	*	4.75	5.04	3.15	1.89	1.01e-06	9.11e-05
27	32959226	32959699	474	*	5.13	4.68	5.99	-1.3	1.01e-06	9.15e-05
3	87556231	87556920	690	*	6.66	6.87	5.76	1.11	1.01e-06	9.15e-05
21	44900349	44900872	524	*	5.44	5.66	4.4	1.26	1.02e-06	9.2e-05
5	67939462	67939655	194	*	6.01	6.24	4.97	1.27	1.02e-06	9.2e-05
10	68046530	68047164	635	*	6.61	6.85	5.52	1.33	1.05e-06	9.42e-05
2	22803828	22804259	432	*	5.42	5.66	4.3	1.36	1.05e-06	9.44e-05
19	56869935	56870165	231	*	4.67	4.93	3.41	1.52	1.06e-06	9.47e-05
3	20185408	20185858	451	*	7.83	8.04	6.96	1.08	1.06e-06	9.5e-05
3	93478735	93479172	438	*	5.51	5.75	4.38	1.38	1.06e-06	9.5e-05
11	6112952	6113420	469	*	4.79	5.08	3.13	1.95	1.07e-06	9.56e-05
3	121023409	121024167	759	*	6.82	7.06	5.74	1.31	1.08e-06	9.62e-05
20	41176608	41177156	549	*	6.38	6.59	5.45	1.14	1.08e-06	9.62e-05
5	29497226	29497977	752	*	5.62	5.84	4.64	1.21	1.08e-06	9.62e-05
2	22604325	22604652	328	*	3.9	4.2	2.16	2.04	1.09e-06	9.66e-05
7	72130110	72130332	223	*	3.81	4.14	1.69	2.45	1.09e-06	9.66e-05
19	46914833	46915655	823	*	5.89	6.11	4.9	1.2	1.11e-06	9.84e-05
3	106549089	106549590	502	*	5.16	5.42	3.88	1.54	1.12e-06	9.84e-05
24	47109380	47109652	273	*	3.54	3.9	0.79	3.11	1.13e-06	9.92e-05
11	80261573	80262474	902	*	7.26	7.47	6.39	1.08	1.15e-06	0.000101
6	63114828	63115776	949	*	6.72	6.92	5.84	1.08	1.15e-06	0.000101
25	21772405	21772755	351	*	5.07	5.34	3.68	1.66	1.16e-06	0.000102
1	128586565	128586856	292	*	4.55	4.83	3.09	1.74	1.17e-06	0.000103
1	111532202	111532755	554	*	5.56	5.77	4.6	1.17	1.18e-06	0.000103
7	19021787	19022160	374	*	5.22	5.47	4.02	1.44	1.19e-06	0.000104
7	56259159	56259560	402	*	4.3	4.59	2.69	1.9	1.19e-06	0.000104
18	63037061	63037656	596	*	6.1	6.29	5.28	1.02	1.19e-06	0.000104
6	104913537	104914007	471	*	4.72	5.02	3.11	1.9	1.19e-06	0.000104
X	78278238	78278449	212	*	4.43	4.7	2.99	1.71	1.2e-06	0.000104
6	61298504	61298830	327	*	4.61	4.87	3.31	1.56	1.21e-06	0.000105
27	14624503	14624864	362	*	4.3	4.57	2.91	1.66	1.22e-06	0.000106
12	22348796	22349091	296	*	5.68	5.94	4.35	1.6	1.23e-06	0.000106
21	5588182	5588776	595	*	5.4	5.64	4.28	1.36	1.23e-06	0.000106
3	91808415	91808685	271	*	3.3	3.66	0.75	2.9	1.23e-06	0.000106
10	93898447	93899092	646	*	4.63	4.94	2.89	2.05	1.23e-06	0.000106
19	51139030	51139475	446	*	5.99	6.2	5.05	1.15	1.23e-06	0.000106
16	12657888	12658380	493	*	6.12	6.32	5.21	1.12	1.24e-06	0.000106
18	36194595	36194960	366	*	3.66	3.98	1.68	2.3	1.24e-06	0.000106
1	157568919	157569366	448	*	4.5	4.8	2.8	2.01	1.25e-06	0.000107
19	29376513	29376760	248	*	3.62	3.95	1.49	2.46	1.25e-06	0.000107
26	44633549	44634041	493	*	6.23	6.45	5.29	1.15	1.26e-06	0.000107
16	57914036	57914314	279	*	3.59	3.92	1.46	2.45	1.27e-06	0.000108
11	60755149	60755739	591	*	5.77	5.99	4.78	1.21	1.28e-06	0.000109
4	113817991	113818457	467	*	5.93	6.16	4.85	1.32	1.31e-06	0.000111
X	91671320	91671731	412	*	5.1	5.34	3.92	1.42	1.32e-06	0.000112
13	76769469	76769743	275	*	5.07	5.34	3.73	1.61	1.32e-06	0.000112
11	16069983	16070457	475	*	5.18	5.43	3.95	1.48	1.33e-06	0.000112
21	70413222	70413624	403	*	4.12	4.42	2.42	2	1.33e-06	0.000112
20	23140008	23141054	1047	*	7.18	7.41	6.13	1.28	1.34e-06	0.000113
20	26358235	26358859	625	*	6.32	6.56	5.25	1.31	1.34e-06	0.000113
13	63768215	63768441	227	*	3.82	4.16	1.39	2.77	1.34e-06	0.000113
23	39220410	39221050	641	*	5.87	6.1	4.82	1.28	1.34e-06	0.000113
2	15565411	15565713	303	*	4.67	4.92	3.51	1.41	1.35e-06	0.000113
10	13881285	13881663	379	*	5.58	5.79	4.63	1.16	1.36e-06	0.000114
4	93708826	93709419	594	*	6.55	6.76	5.59	1.17	1.36e-06	0.000114
3	18746579	18747639	1061	*	5.87	6.13	4.61	1.52	1.37e-06	0.000114
2	65884228	65885386	1159	*	5.22	5.46	4.08	1.38	1.38e-06	0.000115
1	138267258	138267688	431	*	5.16	5.42	3.82	1.6	1.39e-06	0.000115
5	19450887	19451344	458	*	5.57	5.82	4.37	1.45	1.39e-06	0.000116
6	98132690	98134001	1312	*	5.6	5.83	4.54	1.3	1.4e-06	0.000116
4	113668841	113669751	911	*	8.23	8.43	7.39	1.04	1.4e-06	0.000116
5	33205927	33206524	598	*	6.96	7.22	5.65	1.57	1.4e-06	0.000116
20	22548479	22549212	734	*	6.24	6.47	5.19	1.28	1.41e-06	0.000116
22	6244561	6245057	497	*	4.53	4.82	2.95	1.87	1.42e-06	0.000117
2	129944400	129944861	462	*	5.24	5.48	4.14	1.34	1.42e-06	0.000117
20	22262606	22263085	480	*	5.57	5.81	4.45	1.36	1.42e-06	0.000117
5	103864420	103865217	798	*	7.14	7.32	6.38	0.94	1.43e-06	0.000117
22	52977351	52977801	451	*	4.53	4.78	3.29	1.49	1.45e-06	0.000119
16	73528039	73528377	339	*	4.87	5.12	3.63	1.49	1.47e-06	0.00012
2	52527784	52528397	614	*	5.31	5.55	4.22	1.33	1.47e-06	0.00012
1	116415552	116416017	466	*	5.18	5.42	4.03	1.4	1.47e-06	0.00012
15	76735293	76735483	191	*	3.83	4.17	1.46	2.71	1.48e-06	0.000121
14	4264866	4265099	234	*	3.45	3.81	0.74	3.07	1.48e-06	0.000121
10	11842161	11842382	222	*	3.66	4.01	1.1	2.91	1.48e-06	0.000121
14	1749811	1750421	611	*	5.61	5.83	4.57	1.26	1.49e-06	0.000121
26	12781588	12782148	561	*	6.43	6.65	5.44	1.22	1.5e-06	0.000121
25	38376614	38376909	296	*	4.05	4.37	1.96	2.41	1.5e-06	0.000121
3	8887236	8887860	625	*	5.2	5.46	3.97	1.49	1.51e-06	0.000122
13	70405145	70405484	340	*	4.77	5.03	3.45	1.58	1.52e-06	0.000123
9	39738235	39738734	500	*	5.26	5.51	4.03	1.48	1.53e-06	0.000123
2	52987606	52988249	644	*	4.66	4.93	3.28	1.65	1.53e-06	0.000123
5	74844603	74845788	1186	*	7.44	7.63	6.65	0.97	1.55e-06	0.000124
11	85858948	85859486	539	*	5.1	5.36	3.87	1.49	1.57e-06	0.000126
25	25212914	25213140	227	*	3.7	4.04	1.37	2.67	1.57e-06	0.000126
14	13274967	13275192	226	*	3.97	4.27	2.23	2.04	1.57e-06	0.000126
23	31132279	31132686	408	*	3.87	4.2	1.67	2.53	1.6e-06	0.000128
28	26934448	26934975	528	*	5.72	5.94	4.73	1.21	1.61e-06	0.000129
3	53796592	53796886	295	*	4.56	4.82	3.29	1.53	1.63e-06	0.000129
13	16914461	16914898	438	*	5.21	5.44	4.16	1.28	1.63e-06	0.000129
26	31282876	31283525	650	*	5.91	6.14	4.88	1.26	1.63e-06	0.000129
26	44635570	44636167	598	*	7.06	7.27	6.16	1.11	1.63e-06	0.000129
18	43863825	43864496	672	*	4.6	4.87	3.22	1.65	1.63e-06	0.000129
6	90288632	90289168	537	*	6.32	6.55	5.3	1.24	1.63e-06	0.000129
23	52099317	52099767	451	*	5.98	6.22	4.88	1.34	1.66e-06	0.000131
2	80630072	80630303	232	*	3.41	3.75	1.09	2.67	1.66e-06	0.000131
15	25038714	25039184	471	*	4.5	3.82	5.59	-1.77	1.7e-06	0.000134
29	32528404	32528631	228	*	4.77	5.03	3.53	1.49	1.72e-06	0.000136
15	75522751	75523411	661	*	5.55	5.79	4.42	1.38	1.75e-06	0.000137
19	34098042	34098547	506	*	6.55	6.79	5.41	1.39	1.76e-06	0.000138
11	43104338	43104962	625	*	5.95	6.2	4.76	1.44	1.77e-06	0.000138
3	84898257	84898696	440	*	4.13	4.41	2.58	1.83	1.77e-06	0.000138
4	9835224	9836043	820	*	5.62	5.83	4.67	1.17	1.77e-06	0.000138
21	22016349	22017030	682	*	6.36	6.59	5.31	1.29	1.77e-06	0.000138
7	52494416	52495089	674	*	6.8	6.99	5.98	1.02	1.78e-06	0.000139
23	52217725	52218564	840	*	5.17	5.43	3.84	1.59	1.79e-06	0.000139
11	25563673	25564129	457	*	6.07	6.28	5.1	1.18	1.8e-06	0.00014
8	76206226	76206472	247	*	4.56	4.85	2.98	1.88	1.8e-06	0.00014
18	14158378	14158844	467	*	5.75	5.97	4.72	1.25	1.81e-06	0.00014
7	63140133	63140594	462	*	5.25	5.5	4.05	1.45	1.81e-06	0.00014
3	113568421	113569045	625	*	4.65	4.92	3.26	1.67	1.82e-06	0.00014
16	73935431	73935766	336	*	6.38	6.59	5.43	1.16	1.82e-06	0.00014
10	103586475	103587172	698	*	4.63	4.91	3.12	1.79	1.83e-06	0.000141
3	16247098	16247392	295	*	4.57	4.83	3.2	1.63	1.83e-06	0.000141
19	62505664	62506078	415	*	5.42	5.63	4.48	1.15	1.84e-06	0.000142
20	35272329	35272857	529	*	5.61	5.87	4.39	1.48	1.84e-06	0.000142
5	98515617	98515849	233	*	4.32	4.6	2.89	1.71	1.85e-06	0.000142
19	23670203	23670847	645	*	6.32	6.52	5.44	1.08	1.85e-06	0.000142
3	20944127	20944980	854	*	6.31	6.51	5.45	1.05	1.85e-06	0.000142
29	32164398	32164918	521	*	5.81	6.04	4.72	1.32	1.85e-06	0.000142
20	4523173	4523708	536	*	6.04	6.26	5.07	1.19	1.87e-06	0.000142
7	16183041	16183418	378	*	5.57	5.77	4.71	1.06	1.87e-06	0.000142
6	68391774	68392144	371	*	5.57	5.81	4.47	1.34	1.88e-06	0.000143
15	53447315	53447638	324	*	5.27	5.52	3.99	1.53	1.88e-06	0.000143
11	62269278	62269563	286	*	3.78	4.08	2.08	2	1.89e-06	0.000144
23	19339471	19340321	851	*	4.93	5.18	3.72	1.46	1.9e-06	0.000144
16	72243921	72244297	377	*	3.9	4.22	2	2.22	1.9e-06	0.000144
21	47915940	47916556	617	*	4.94	5.21	3.58	1.63	1.9e-06	0.000144
11	87473748	87474387	640	*	7.29	7.5	6.31	1.19	1.9e-06	0.000144
13	76814172	76814520	349	*	6.39	6.61	5.42	1.19	1.93e-06	0.000145
21	64805084	64805418	335	*	4.39	4.69	2.7	1.99	1.94e-06	0.000146
24	42925541	42925909	369	*	3.72	3.01	4.83	-1.82	1.96e-06	0.000147
4	77898570	77899027	458	*	5.75	5.96	4.86	1.1	1.98e-06	0.000148
4	33043108	33043560	453	*	6.79	7.04	5.62	1.42	1.98e-06	0.000149
10	26760957	26761485	529	*	5.25	5.52	3.93	1.59	1.98e-06	0.000149
11	68372836	68373349	514	*	5.51	5.76	4.28	1.48	2e-06	0.00015
4	47142341	47143316	976	*	7.06	7.26	6.25	1.01	2.01e-06	0.00015
20	26379047	26379517	471	*	6.51	6.74	5.42	1.32	2.02e-06	0.00015
19	41043860	41044062	203	*	6.08	6.28	5.24	1.04	2.03e-06	0.000151
1	151361690	151362073	384	*	4.57	4.81	3.42	1.39	2.03e-06	0.000151
7	50780808	50781240	433	*	5.13	5.36	4.03	1.33	2.03e-06	0.000151
2	72660905	72661535	631	*	4.81	5.06	3.62	1.44	2.09e-06	0.000155
8	90197392	90197839	448	*	5.15	5.42	3.8	1.62	2.1e-06	0.000155
6	115761713	115762013	301	*	3.96	4.28	1.97	2.31	2.1e-06	0.000155
23	15176707	15177091	385	*	6.59	6.81	5.64	1.17	2.12e-06	0.000156
4	71362135	71362816	682	*	4.54	4.83	3	1.82	2.13e-06	0.000157
10	33487877	33488675	799	*	4.3	3.76	5.26	-1.5	2.13e-06	0.000157
23	10986379	10986700	322	*	4.16	4.44	2.72	1.72	2.14e-06	0.000158
15	78845657	78846319	663	*	5.21	5.44	4.18	1.26	2.15e-06	0.000158
11	102735626	102736004	379	*	4.74	4.99	3.52	1.47	2.16e-06	0.000159
15	36070411	36070935	525	*	4.94	5.18	3.83	1.35	2.17e-06	0.000159
23	18895165	18895898	734	*	4.7	4.99	3.09	1.91	2.19e-06	0.00016
20	11166472	11166915	444	*	5.55	5.76	4.61	1.15	2.2e-06	0.000161
10	87535842	87536428	587	*	4.29	4.58	2.63	1.95	2.21e-06	0.000162
13	37308999	37309624	626	*	5.65	5.88	4.58	1.3	2.22e-06	0.000162
11	60786572	60786883	312	*	3.37	3.71	1.12	2.59	2.22e-06	0.000162
5	110545131	110545476	346	*	4.35	4.65	2.68	1.97	2.23e-06	0.000162
X	58584153	58584604	452	*	4.66	4.92	3.33	1.59	2.25e-06	0.000164
13	44728019	44728409	391	*	4.79	5.06	3.41	1.65	2.3e-06	0.000167
22	49317745	49318080	336	*	5.94	6.13	5.15	0.98	2.31e-06	0.000167
29	49857720	49858359	640	*	6.31	6.53	5.36	1.17	2.31e-06	0.000168
1	95670029	95670631	603	*	6.84	7.12	5.33	1.79	2.32e-06	0.000168
X	14219803	14220217	415	*	4.17	4.46	2.56	1.9	2.34e-06	0.000169
5	100066740	100067107	368	*	4.41	4.69	2.86	1.83	2.34e-06	0.000169
2	121539602	121539950	349	*	5.44	5.68	4.28	1.4	2.35e-06	0.000169
23	27129691	27130059	369	*	6.12	6.33	5.19	1.15	2.37e-06	0.000171
22	2246294	2246542	249	*	3.34	3.68	1.15	2.53	2.38e-06	0.000171
21	59180658	59181317	660	*	5.08	5.33	3.86	1.47	2.4e-06	0.000173
15	83671125	83671569	445	*	6.2	6.42	5.23	1.19	2.41e-06	0.000173
26	44388071	44388841	771	*	5.23	5.48	4.01	1.47	2.42e-06	0.000173
11	90041629	90042734	1106	*	7.66	7.92	6.37	1.55	2.43e-06	0.000174
13	11592595	11593290	696	*	4.44	3.94	5.34	-1.4	2.43e-06	0.000174
9	44699754	44700328	575	*	5.24	5.51	3.89	1.62	2.44e-06	0.000174
11	48622078	48622910	833	*	5.55	5.77	4.57	1.2	2.45e-06	0.000174
20	17773552	17774112	561	*	4.26	4.59	2.22	2.37	2.46e-06	0.000175
6	60092841	60093408	568	*	5.92	6.14	4.94	1.2	2.46e-06	0.000175
18	62892600	62892954	355	*	4.82	5.07	3.56	1.51	2.47e-06	0.000175
8	76224014	76224545	532	*	5.1	5.34	3.98	1.36	2.47e-06	0.000175
29	32665071	32665457	387	*	5.05	5.31	3.78	1.52	2.47e-06	0.000175
14	63906671	63906876	206	*	3.99	4.29	2.3	1.99	2.48e-06	0.000175
13	33671032	33671338	307	*	4.25	4.52	2.87	1.65	2.49e-06	0.000176
23	11003240	11003575	336	*	4.29	4.58	2.71	1.87	2.49e-06	0.000176
10	12175726	12176828	1103	*	7.81	8.01	6.94	1.07	2.5e-06	0.000176
20	22234961	22235524	564	*	4.52	4.81	2.93	1.88	2.5e-06	0.000176
23	2960912	2961224	313	*	3.97	4.3	1.86	2.44	2.51e-06	0.000177
21	69147853	69149400	1548	*	6.68	6.88	5.85	1.03	2.53e-06	0.000177
20	22559518	22560893	1376	*	7.36	7.58	6.39	1.19	2.53e-06	0.000177
3	42055385	42056263	879	*	7.19	7.42	6.12	1.3	2.55e-06	0.000178
23	52131480	52131742	263	*	4.17	4.46	2.6	1.87	2.58e-06	0.000181
21	33331475	33331854	380	*	4.13	4.42	2.54	1.89	2.59e-06	0.000181
23	18806625	18807086	462	*	5.87	6.11	4.7	1.41	2.59e-06	0.000181
29	26267584	26268283	700	*	5.91	6.15	4.79	1.35	2.6e-06	0.000181
X	79011407	79011759	353	*	4.32	4.61	2.74	1.87	2.62e-06	0.000182
25	14180617	14181247	631	*	6.89	7.12	5.84	1.28	2.64e-06	0.000184
19	54520257	54520798	542	*	5.59	5.83	4.45	1.38	2.65e-06	0.000184
X	62402493	62402928	436	*	3.54	3.86	1.51	2.35	2.65e-06	0.000184
13	73227062	73227319	258	*	5.09	5.34	3.92	1.42	2.66e-06	0.000184
17	66319611	66320118	508	*	5.5	5.73	4.44	1.29	2.67e-06	0.000184
4	61671585	61672459	875	*	5.64	5.86	4.67	1.19	2.68e-06	0.000185
11	626890	627138	249	*	3.34	3.7	0.76	2.94	2.69e-06	0.000185
3	43069146	43069617	472	*	5.57	5.81	4.42	1.38	2.69e-06	0.000186
10	10010516	10011173	658	*	4.5	4.8	2.86	1.93	2.7e-06	0.000186
13	38441724	38442092	369	*	4.23	4.51	2.79	1.72	2.71e-06	0.000186
5	74888375	74888788	414	*	4.72	5.01	3.17	1.83	2.72e-06	0.000187
1	153196731	153197092	362	*	3.74	4.07	1.53	2.54	2.74e-06	0.000188
7	45226005	45226691	687	*	7.77	7.95	7	0.95	2.77e-06	0.00019
16	68881394	68882001	608	*	4.68	4.94	3.39	1.55	2.77e-06	0.00019
3	15892699	15893131	433	*	5.45	5.67	4.43	1.24	2.78e-06	0.00019
2	95897390	95897928	539	*	4.69	4.94	3.46	1.47	2.79e-06	0.000191
21	28134009	28134671	663	*	7.91	8.09	7.15	0.95	2.8e-06	0.000191
25	37351474	37352157	684	*	6.7	6.88	5.95	0.93	2.8e-06	0.000191
26	21644346	21644825	480	*	5.53	5.78	4.36	1.41	2.8e-06	0.000191
25	15651337	15651760	424	*	5.93	6.14	5.02	1.13	2.82e-06	0.000192
16	56406922	56407217	296	*	4.43	4.72	2.84	1.88	2.85e-06	0.000193
20	41468517	41469177	661	*	3.96	4.27	2.2	2.07	2.86e-06	0.000194
8	76302641	76303401	761	*	6.2	6.41	5.23	1.18	2.86e-06	0.000194
23	30756757	30757957	1201	*	7.08	7.28	6.2	1.09	2.86e-06	0.000194
21	71447512	71447882	371	*	5.46	5.69	4.36	1.33	2.9e-06	0.000196
28	29816534	29816827	294	*	4.56	4.83	3.21	1.62	2.91e-06	0.000196
10	16701530	16702057	528	*	4.89	5.18	3.29	1.89	2.98e-06	0.000201
23	9282497	9283075	579	*	5.91	6.13	4.94	1.19	2.98e-06	0.000201
3	51180129	51180499	371	*	4.42	4.68	3.11	1.57	3.02e-06	0.000203
1	9015336	9015646	311	*	3.53	2.9	4.57	-1.66	3.03e-06	0.000203
12	32906347	32907472	1126	*	6.64	6.87	5.6	1.27	3.04e-06	0.000204
11	25656169	25656826	658	*	4.61	4.15	5.47	-1.32	3.04e-06	0.000204
26	31200410	31201919	1510	*	7.75	7.92	7.1	0.82	3.04e-06	0.000204
24	50898059	50898348	290	*	3.69	3.99	2.02	1.97	3.06e-06	0.000205
9	15717572	15718027	456	*	3.56	3.87	1.76	2.12	3.07e-06	0.000205
29	28838331	28839393	1063	*	6.17	6.37	5.31	1.06	3.07e-06	0.000205
1	64462066	64462276	211	*	3.48	3.81	1.37	2.44	3.07e-06	0.000205
19	55130174	55130554	381	*	6.52	6.73	5.56	1.17	3.08e-06	0.000205
10	26384862	26385550	689	*	5.52	5.75	4.41	1.34	3.09e-06	0.000205
18	50155866	50156580	715	*	8.01	8.2	7.16	1.04	3.1e-06	0.000206
19	48882012	48883503	1492	*	7.18	7.42	6.03	1.39	3.12e-06	0.000207
11	66763368	66763795	428	*	4.92	5.15	3.88	1.27	3.13e-06	0.000208
22	4952605	4953048	444	*	3.95	3.4	4.92	-1.52	3.18e-06	0.00021
9	60763785	60764519	735	*	6.47	6.68	5.52	1.16	3.19e-06	0.000211
8	101141538	101142053	516	*	6.72	6.94	5.69	1.25	3.2e-06	0.000211
15	52037080	52037616	537	*	6.45	6.67	5.47	1.19	3.2e-06	0.000211
17	72876502	72877065	564	*	6.17	6.44	4.79	1.65	3.21e-06	0.000211
15	76066134	76066519	386	*	4.77	5.01	3.61	1.4	3.21e-06	0.000211
27	23829409	23829955	547	*	5.74	5.97	4.67	1.3	3.22e-06	0.000211
X	92129119	92129463	345	*	5.24	5.48	4.07	1.41	3.23e-06	0.000212
3	42026533	42027272	740	*	5.95	6.2	4.72	1.48	3.24e-06	0.000213
3	9358587	9358814	228	*	3.47	3.79	1.49	2.3	3.25e-06	0.000213
X	13830173	13830466	294	*	5.36	5.58	4.37	1.21	3.26e-06	0.000213
13	74395379	74396316	938	*	5.6	5.84	4.48	1.36	3.27e-06	0.000213
1	96191257	96191530	274	*	4.7	4.99	3.2	1.78	3.28e-06	0.000214
23	40442916	40443447	532	*	4.71	5	3.05	1.95	3.28e-06	0.000214
20	5334276	5334670	395	*	3.71	4.03	1.75	2.28	3.33e-06	0.000217
7	90620613	90621356	744	*	6.1	6.31	5.17	1.14	3.34e-06	0.000217
11	87223743	87224071	329	*	3.75	4.07	1.75	2.31	3.34e-06	0.000217
18	52920644	52922594	1951	*	8.59	8.81	7.65	1.16	3.36e-06	0.000218
2	86263654	86264184	531	*	5.19	5.42	4.07	1.36	3.38e-06	0.000219
7	63819906	63820565	660	*	7.02	7.2	6.27	0.94	3.38e-06	0.000219
2	22762587	22763226	640	*	5.04	5.31	3.64	1.66	3.39e-06	0.000219
7	67632552	67632864	313	*	5.1	5.36	3.86	1.5	3.4e-06	0.00022
24	21777967	21778354	388	*	5.32	5.54	4.32	1.22	3.41e-06	0.00022
4	66751394	66751842	449	*	5.67	5.9	4.67	1.23	3.43e-06	0.000221
8	45384236	45384940	705	*	7.71	7.94	6.63	1.31	3.43e-06	0.000221
21	44936458	44937733	1276	*	7.21	7.41	6.36	1.05	3.45e-06	0.000222
7	21911763	21912035	273	*	4.55	4.83	2.98	1.85	3.48e-06	0.000224
1	74289054	74289485	432	*	5.2	5.44	4.09	1.35	3.49e-06	0.000224
11	27973199	27974140	942	*	5.85	6.08	4.86	1.22	3.5e-06	0.000224
18	10791705	10792072	368	*	5.46	5.67	4.57	1.1	3.5e-06	0.000224
7	24413874	24414444	571	*	5.65	5.9	4.45	1.45	3.51e-06	0.000225
4	112758129	112758495	367	*	5.58	5.81	4.54	1.27	3.52e-06	0.000225
3	42119129	42119802	674	*	5.42	5.64	4.41	1.23	3.54e-06	0.000226
16	3891713	3892068	356	*	4.64	4.95	2.77	2.19	3.55e-06	0.000226
5	22061691	22062155	465	*	5.76	6.03	4.39	1.64	3.57e-06	0.000227
16	42523047	42523323	277	*	4.36	4.64	2.92	1.72	3.57e-06	0.000227
X	91106582	91106914	333	*	4.12	4.42	2.47	1.95	3.59e-06	0.000228
29	48907840	48908097	258	*	4.2	4.47	2.84	1.64	3.59e-06	0.000228
16	832937	833527	591	*	6.55	6.78	5.45	1.34	3.6e-06	0.000228
25	31026916	31027144	229	*	3.5	3.84	1.34	2.5	3.62e-06	0.000229
25	14430290	14431072	783	*	6.62	6.84	5.66	1.18	3.63e-06	0.00023
25	14435836	14436384	549	*	5	5.26	3.69	1.57	3.64e-06	0.00023
5	78492058	78493082	1025	*	8.02	8.26	6.88	1.38	3.65e-06	0.00023
1	149438052	149438286	235	*	3.42	3.77	0.89	2.88	3.65e-06	0.00023
1	157612464	157613092	629	*	5.71	5.92	4.8	1.13	3.69e-06	0.000232
20	65204338	65204760	423	*	3.79	3.2	4.79	-1.59	3.69e-06	0.000232
25	30749980	30750339	360	*	3.49	3.86	0.37	3.49	3.69e-06	0.000232
23	52215680	52215970	291	*	4.6	4.85	3.42	1.43	3.69e-06	0.000232
28	44374363	44374894	532	*	4.21	4.49	2.73	1.76	3.69e-06	0.000232
9	44334275	44334762	488	*	4.36	4.61	3.08	1.54	3.7e-06	0.000232
26	17468669	17469072	404	*	5.48	5.74	4.18	1.56	3.7e-06	0.000232
10	71800936	71801495	560	*	7.41	7.62	6.45	1.17	3.71e-06	0.000232
28	8674511	8674819	309	*	4.49	4.74	3.22	1.52	3.75e-06	0.000234
5	7100529	7100998	470	*	4.56	4.83	3.17	1.66	3.75e-06	0.000234
3	15516918	15517548	631	*	7.55	7.73	6.85	0.87	3.77e-06	0.000235
1	42487611	42488714	1104	*	7.4	7.6	6.51	1.1	3.77e-06	0.000235
11	2266062	2266600	539	*	6.33	6.53	5.48	1.05	3.77e-06	0.000235
3	53111439	53111904	466	*	4.6	4.9	2.99	1.91	3.81e-06	0.000237
11	66632231	66632720	490	*	5.96	6.19	4.85	1.34	3.82e-06	0.000237
24	21978302	21979570	1269	*	7.34	7.53	6.55	0.98	3.84e-06	0.000238
17	66380672	66380955	284	*	5.33	5.55	4.32	1.23	3.87e-06	0.00024
24	48957464	48957826	363	*	4.79	5.05	3.53	1.51	3.94e-06	0.000244
6	87769954	87770299	346	*	4.05	4.33	2.59	1.74	3.98e-06	0.000246
25	10035516	10036032	517	*	6.16	6.4	4.97	1.44	3.98e-06	0.000246
20	20208378	20208780	403	*	4.44	4.71	3.01	1.7	3.99e-06	0.000246
15	48294193	48294875	683	*	4.67	4.22	5.53	-1.31	4.05e-06	0.00025
23	50023184	50023749	566	*	5.95	6.16	5.06	1.1	4.09e-06	0.000251
7	44941942	44942342	401	*	5.56	5.79	4.5	1.29	4.09e-06	0.000251
5	75711041	75711312	272	*	4.69	4.94	3.5	1.45	4.11e-06	0.000252
18	2236966	2237614	649	*	6.87	7.11	5.76	1.35	4.11e-06	0.000252
22	10420269	10420614	346	*	3.36	3.69	1.17	2.52	4.12e-06	0.000252
14	16130171	16130743	573	*	5.38	5.61	4.28	1.33	4.12e-06	0.000252
4	48287652	48287971	320	*	5.04	5.26	4.07	1.19	4.12e-06	0.000252
13	31780932	31781248	317	*	3.53	3.86	1.38	2.48	4.15e-06	0.000253
18	11979083	11979294	212	*	4.55	4.81	3.22	1.59	4.15e-06	0.000253
23	42386602	42386910	309	*	5.22	5.45	4.19	1.26	4.16e-06	0.000253
21	68435258	68435758	501	*	6.36	6.57	5.44	1.13	4.16e-06	0.000253
15	39942580	39942867	288	*	4.92	5.19	3.55	1.64	4.18e-06	0.000254
14	13474449	13475854	1406	*	6.6	6.86	5.23	1.64	4.21e-06	0.000255
1	155637530	155637897	368	*	4.86	5.13	3.5	1.63	4.21e-06	0.000255
25	9935128	9935661	534	*	4.9	5.13	3.8	1.34	4.23e-06	0.000256
23	15888695	15889242	548	*	5.93	6.13	5.03	1.1	4.3e-06	0.00026
1	80853812	80854350	539	*	5.6	5.84	4.47	1.38	4.32e-06	0.000261
18	13335274	13335718	445	*	5.89	6.12	4.82	1.31	4.34e-06	0.000262
3	8755305	8755727	423	*	4.49	4.78	2.89	1.89	4.34e-06	0.000262
4	47403304	47403712	409	*	5.99	6.18	5.19	0.98	4.35e-06	0.000262
24	32037563	32037920	358	*	4.12	4.4	2.57	1.83	4.37e-06	0.000263
16	36818387	36819361	975	*	7.05	7.24	6.28	0.96	4.37e-06	0.000263
19	51463412	51463883	472	*	5.95	6.15	5.07	1.08	4.38e-06	0.000263
5	45127512	45127932	421	*	4.84	5.08	3.71	1.37	4.41e-06	0.000265
24	44756489	44756717	229	*	5.6	5.82	4.61	1.21	4.42e-06	0.000265
14	24811943	24812500	558	*	6.25	6.5	5.06	1.44	4.44e-06	0.000266
15	38688801	38689296	496	*	6.94	7.16	5.97	1.19	4.47e-06	0.000267
16	26811109	26811654	546	*	3.87	4.18	2.05	2.13	4.49e-06	0.000268
9	61181451	61181710	260	*	4.25	4.54	2.56	1.99	4.51e-06	0.000269
29	43747198	43747425	228	*	5.54	5.76	4.53	1.23	4.52e-06	0.00027
11	88111730	88112315	586	*	4.84	5.1	3.5	1.61	4.52e-06	0.00027
17	72978610	72979257	648	*	5.55	5.77	4.59	1.18	4.56e-06	0.000271
10	81392433	81392736	304	*	4.02	4.33	2.13	2.2	4.57e-06	0.000272
3	78741445	78741731	287	*	4.68	4.95	3.26	1.69	4.61e-06	0.000274
23	10921424	10921931	508	*	6.92	7.11	6.15	0.95	4.61e-06	0.000274
11	67110491	67110741	251	*	5.18	5.41	4.14	1.27	4.62e-06	0.000274
15	16243177	16244260	1084	*	7.37	7.59	6.39	1.2	4.68e-06	0.000277
6	103957565	103957880	316	*	3.9	4.21	2.07	2.14	4.69e-06	0.000278
16	45623044	45624066	1023	*	6.6	6.79	5.75	1.04	4.7e-06	0.000278
11	87732720	87732943	224	*	4.77	5.02	3.55	1.47	4.72e-06	0.000279
7	22352008	22352244	237	*	4.94	5.19	3.76	1.43	4.74e-06	0.000279
7	67111808	67112787	980	*	5.61	5.84	4.52	1.33	4.79e-06	0.000282
16	55160737	55161400	664	*	5.56	5.8	4.4	1.4	4.81e-06	0.000283
28	8564331	8564628	298	*	4.26	4.52	2.99	1.54	4.81e-06	0.000283
9	44377463	44377979	517	*	7.03	7.22	6.23	0.98	4.82e-06	0.000283
6	58990981	58991627	647	*	4.9	5.18	3.48	1.7	4.83e-06	0.000283
19	59080709	59081153	445	*	4.38	4.65	3	1.66	4.84e-06	0.000284
5	6156478	6156826	349	*	5.32	5.58	4.02	1.56	4.84e-06	0.000284
11	85834562	85835245	684	*	5.59	5.81	4.65	1.16	4.85e-06	0.000284
3	25676566	25676964	399	*	5.32	5.56	4.21	1.36	4.89e-06	0.000286
18	24425372	24426013	642	*	4.86	5.15	3.32	1.82	4.93e-06	0.000288
1	52650775	52651365	591	*	5.28	5.5	4.31	1.2	4.94e-06	0.000288
4	114893621	114894149	529	*	5.83	6.06	4.71	1.36	4.95e-06	0.000288
16	57946771	57947093	323	*	5.57	5.81	4.41	1.4	4.95e-06	0.000288
19	18691627	18691936	310	*	3.75	4.07	1.88	2.18	4.99e-06	0.00029
3	14373061	14374181	1121	*	8.62	8.78	7.97	0.81	4.99e-06	0.00029
18	12283582	12284066	485	*	4.33	4.63	2.62	2.01	5e-06	0.00029
22	15898795	15900301	1507	*	7.1	7.3	6.26	1.04	5.04e-06	0.000292
7	19190188	19190706	519	*	6.12	6.32	5.3	1.01	5.05e-06	0.000292
10	85567018	85567799	782	*	5.69	5.9	4.78	1.12	5.11e-06	0.000296
25	33982539	33983268	730	*	6.91	7.12	6.02	1.1	5.14e-06	0.000297
5	60866714	60867053	340	*	4.35	4.61	3.08	1.52	5.18e-06	0.000299
13	75805969	75806156	188	*	4.65	4.89	3.5	1.39	5.21e-06	0.000301
5	65959956	65960343	388	*	5.44	5.66	4.45	1.21	5.28e-06	0.000304
23	41184724	41185076	353	*	4.47	4.72	3.24	1.49	5.3e-06	0.000305
7	5078937	5079472	536	*	5.69	5.9	4.75	1.15	5.3e-06	0.000305
10	76947244	76947876	633	*	5.03	5.27	3.84	1.43	5.33e-06	0.000306
8	88541887	88542327	441	*	4.5	4.78	3.03	1.75	5.38e-06	0.000309
11	10046822	10047314	493	*	6.68	6.89	5.78	1.11	5.4e-06	0.00031
16	40713612	40714192	581	*	4.35	3.93	5.16	-1.23	5.41e-06	0.00031
22	51332947	51333176	230	*	6.35	6.57	5.39	1.18	5.45e-06	0.000312
14	44211655	44212229	575	*	5.69	5.91	4.7	1.21	5.46e-06	0.000312
3	90372565	90372911	347	*	4.34	4.6	3.08	1.52	5.5e-06	0.000314
19	37636887	37637160	274	*	3.86	4.16	2.15	2.01	5.59e-06	0.000319
2	47082315	47082579	265	*	4.07	4.38	2.26	2.12	5.6e-06	0.000319
26	31172583	31172887	305	*	4.62	4.9	3.16	1.74	5.64e-06	0.000321
17	66549391	66550010	620	*	6.25	6.45	5.42	1.03	5.69e-06	0.000324
18	10294341	10295106	766	*	5.96	6.17	5.01	1.16	5.7e-06	0.000324
10	7875101	7875332	232	*	5.24	5.53	3.57	1.96	5.73e-06	0.000325
10	81721300	81722282	983	*	7.09	7.28	6.31	0.97	5.78e-06	0.000328
9	10048250	10048934	685	*	5.34	5.56	4.35	1.21	5.82e-06	0.00033
7	5756833	5757343	511	*	6.56	6.73	5.86	0.88	5.87e-06	0.000332
2	120195775	120196460	686	*	8.12	8.33	7.22	1.1	5.89e-06	0.000333
1	97919653	97920330	678	*	5.7	5.9	4.86	1.04	5.93e-06	0.000335
5	5868628	5869167	540	*	5.86	6.11	4.69	1.41	5.93e-06	0.000335
12	88660660	88661015	356	*	5.99	6.21	4.98	1.23	5.96e-06	0.000336
1	53209512	53210304	793	*	6.9	7.09	6.13	0.96	5.98e-06	0.000337
10	43179120	43179622	503	*	4.34	4.6	3.05	1.55	5.99e-06	0.000337
17	73165985	73166698	714	*	6.71	6.93	5.73	1.21	6.03e-06	0.000338
15	75557062	75557570	509	*	6.34	6.55	5.44	1.11	6.03e-06	0.000338
29	44220366	44221131	766	*	6.82	7.01	6.01	1	6.03e-06	0.000338
14	68872382	68872778	397	*	4.54	4.84	2.85	1.99	6.06e-06	0.00034
23	8669785	8670694	910	*	6.42	6.61	5.62	0.99	6.11e-06	0.000342
3	54177497	54178076	580	*	5.18	5.41	4.14	1.28	6.12e-06	0.000343
7	5327917	5328310	394	*	6.63	6.83	5.78	1.05	6.16e-06	0.000344
7	5291059	5291549	491	*	5.86	6.07	4.98	1.09	6.18e-06	0.000345
3	84942407	84942936	530	*	3.3	3.65	0.68	2.97	6.18e-06	0.000345
22	37335850	37336201	352	*	4.98	5.23	3.79	1.44	6.22e-06	0.000346
1	84192156	84192553	398	*	6.19	6.42	5.12	1.3	6.22e-06	0.000346
16	57988968	57989187	220	*	4.35	4.61	3.04	1.57	6.24e-06	0.000347
11	88850463	88850645	183	*	3.49	3.8	1.73	2.06	6.25e-06	0.000347
18	34382007	34382262	256	*	4.57	4.85	3.14	1.71	6.28e-06	0.000348
21	47706842	47707242	401	*	3.53	3.87	1.24	2.63	6.29e-06	0.000348
19	48963810	48964272	463	*	5.61	5.82	4.62	1.2	6.29e-06	0.000348
21	23245826	23246168	343	*	4.5	4.77	3.14	1.63	6.3e-06	0.000348
5	104156730	104157061	332	*	6.88	7.07	6.12	0.95	6.31e-06	0.000348
22	29325301	29325541	241	*	4.04	4.35	2.3	2.04	6.31e-06	0.000348
10	102661007	102661307	301	*	4.75	4.97	3.76	1.21	6.31e-06	0.000348
8	61762750	61763198	449	*	4.65	4.89	3.55	1.34	6.35e-06	0.00035
3	20207507	20207829	323	*	4.62	4.85	3.5	1.35	6.41e-06	0.000353
22	48265316	48265817	502	*	6.36	6.56	5.51	1.05	6.45e-06	0.000355
29	48049140	48049538	399	*	4.76	5	3.57	1.43	6.49e-06	0.000357
2	117565820	117566484	665	*	4.06	3.58	4.95	-1.37	6.52e-06	0.000358
29	44707220	44707458	239	*	4.52	4.83	2.79	2.04	6.55e-06	0.000359
24	33589983	33590634	652	*	5.63	5.85	4.65	1.21	6.55e-06	0.000359
11	98578282	98578591	310	*	5.75	5.97	4.77	1.2	6.57e-06	0.00036
14	32763936	32764238	303	*	4.45	4.7	3.17	1.53	6.58e-06	0.00036
1	80868331	80868542	212	*	4.02	4.31	2.44	1.87	6.64e-06	0.000363
27	13969620	13969927	308	*	5.83	6.07	4.76	1.31	6.66e-06	0.000363
7	45272706	45273021	316	*	6.14	6.33	5.3	1.03	6.7e-06	0.000366
10	3925781	3926411	631	*	4.84	5.08	3.72	1.36	6.72e-06	0.000366
11	48054277	48054574	298	*	3.61	3.92	1.82	2.1	6.73e-06	0.000367
13	58814918	58815250	333	*	2.95	1.93	4.28	-2.35	6.75e-06	0.000367
2	15597787	15598044	258	*	5.28	5.52	4.13	1.39	6.76e-06	0.000367
2	63204818	63205330	513	*	4.43	4.72	2.84	1.88	6.78e-06	0.000368
14	16205805	16206561	757	*	6.08	6.29	5.12	1.17	6.79e-06	0.000368
23	32632423	32633183	761	*	6.47	6.69	5.52	1.17	6.8e-06	0.000369
26	39884111	39884396	286	*	3.52	3.84	1.4	2.44	6.84e-06	0.00037
10	102659947	102660222	276	*	3.83	4.12	2.28	1.84	6.85e-06	0.000371
24	43587080	43587498	419	*	5.17	5.38	4.24	1.14	6.88e-06	0.000372
17	68463030	68463631	602	*	6.35	6.53	5.62	0.91	6.89e-06	0.000372
28	28025964	28026320	357	*	5.8	6.01	4.86	1.16	6.91e-06	0.000372
2	120703579	120704193	615	*	4.86	5.12	3.6	1.52	6.91e-06	0.000372
7	28509277	28510127	851	*	5.39	5.63	4.21	1.43	6.91e-06	0.000372
7	72221799	72222016	218	*	3.25	3.59	0.99	2.6	6.96e-06	0.000374
20	11297521	11297909	389	*	5.01	5.26	3.86	1.4	7.03e-06	0.000377
9	89851314	89852084	771	*	7.42	7.62	6.59	1.02	7.03e-06	0.000377
3	15701186	15701888	703	*	6.5	6.68	5.79	0.88	7.05e-06	0.000378
7	44943147	44943392	246	*	4.73	4.99	3.47	1.52	7.05e-06	0.000378
14	2620597	2620925	329	*	5.23	5.48	3.98	1.5	7.1e-06	0.00038
29	51191627	51192369	743	*	6.02	6.26	4.91	1.35	7.1e-06	0.00038
3	90378080	90378643	564	*	6.01	6.24	4.92	1.32	7.13e-06	0.00038
8	103610622	103611045	424	*	4.05	4.35	2.37	1.98	7.13e-06	0.00038
28	35193931	35194520	590	*	4.81	5.06	3.62	1.45	7.15e-06	0.000381
13	53419777	53420061	285	*	3.73	4.01	2.2	1.81	7.18e-06	0.000383
7	8835955	8836855	901	*	5.82	6.05	4.78	1.27	7.21e-06	0.000384
18	49893986	49894331	346	*	6.16	6.37	5.26	1.11	7.29e-06	0.000388
5	33133018	33133743	726	*	6.2	6.42	5.25	1.17	7.31e-06	0.000388
7	64385293	64385841	549	*	6.25	6.44	5.43	1.01	7.31e-06	0.000388
9	73125986	73126314	329	*	4.05	4.33	2.6	1.73	7.34e-06	0.000389
24	49154535	49154998	464	*	5.76	5.97	4.81	1.16	7.41e-06	0.000393
19	18912833	18913523	691	*	5.71	5.92	4.8	1.12	7.43e-06	0.000393
23	11059787	11060306	520	*	6.37	6.57	5.5	1.07	7.44e-06	0.000393
16	79091675	79092185	511	*	4.98	5.25	3.63	1.62	7.45e-06	0.000394
1	10008822	10009144	323	*	3.7	4.01	1.85	2.16	7.45e-06	0.000394
23	18799625	18799832	208	*	4.68	4.94	3.43	1.51	7.47e-06	0.000394
2	113921254	113921695	442	*	5.43	5.66	4.36	1.3	7.47e-06	0.000394
6	23656333	23656782	450	*	5.07	5.3	4.06	1.23	7.49e-06	0.000394
4	53844361	53845410	1050	*	6.22	6.43	5.31	1.13	7.5e-06	0.000394
26	17804343	17804572	230	*	3.96	4.24	2.48	1.75	7.5e-06	0.000394
28	30030289	30031116	828	*	5.6	5.8	4.75	1.04	7.51e-06	0.000394
24	60931852	60932212	361	*	3.62	3.93	1.81	2.12	7.54e-06	0.000395
5	78776201	78777057	857	*	5.16	5.41	3.96	1.45	7.56e-06	0.000396
24	49865119	49865612	494	*	4.5	4.8	2.7	2.1	7.59e-06	0.000397
29	48085457	48085929	473	*	4.02	4.34	2.14	2.2	7.6e-06	0.000397
5	117957748	117958898	1151	*	7.92	8.09	7.23	0.87	7.62e-06	0.000397
27	24878444	24878868	425	*	3.68	4	1.8	2.19	7.62e-06	0.000397
5	113441555	113442027	473	*	6.69	6.89	5.83	1.06	7.62e-06	0.000397
1	65007002	65007562	561	*	5.14	5.39	3.92	1.47	7.62e-06	0.000397
23	50043797	50044511	715	*	6.12	6.31	5.34	0.97	7.64e-06	0.000398
18	16935843	16936299	457	*	3.63	3.96	1.62	2.33	7.64e-06	0.000398
26	48055906	48056634	729	*	5.55	5.77	4.55	1.22	7.66e-06	0.000398
5	118082364	118082617	254	*	5.82	6.04	4.85	1.19	7.68e-06	0.000399
3	1129706	1130515	810	*	7.1	7.3	6.23	1.07	7.68e-06	0.000399
19	40316553	40316844	292	*	6.35	6.54	5.55	0.98	7.7e-06	0.000399
28	26861268	26861660	393	*	5.04	5.25	4.06	1.19	7.7e-06	0.000399
9	61135857	61136270	414	*	4	4.27	2.54	1.74	7.83e-06	0.000405
23	18688510	18688849	340	*	4.21	4.51	2.61	1.9	7.84e-06	0.000405
21	30834491	30835415	925	*	6.31	6.5	5.53	0.98	7.85e-06	0.000405
15	21966516	21966971	456	*	5.01	5.23	4.01	1.21	7.87e-06	0.000406
7	70638833	70639257	425	*	4.5	4.76	3.2	1.56	7.93e-06	0.000409
25	33701247	33702166	920	*	6.76	6.96	5.9	1.06	8e-06	0.000412
3	8979246	8980034	789	*	5.93	6.13	5.07	1.07	8.02e-06	0.000413
7	23246485	23246953	469	*	6.96	7.15	6.13	1.02	8.06e-06	0.000414
24	55136017	55136634	618	*	4.58	4.82	3.42	1.4	8.06e-06	0.000414
12	14134065	14135117	1053	*	7.39	7.6	6.42	1.18	8.08e-06	0.000415
22	21490939	21491810	872	*	6.31	6.5	5.5	1	8.1e-06	0.000416
11	60243425	60243802	378	*	4.52	4.77	3.35	1.41	8.16e-06	0.000418
2	128626078	128626514	437	*	6.78	7.02	5.69	1.32	8.17e-06	0.000418
11	12165422	12165837	416	*	5.45	5.73	4.01	1.72	8.19e-06	0.000419
29	37838334	37838683	350	*	6.57	6.77	5.69	1.08	8.22e-06	0.00042
6	102139803	102140552	750	*	5.31	5.54	4.27	1.27	8.23e-06	0.00042
18	15514076	15514500	425	*	4.62	4.88	3.32	1.56	8.24e-06	0.00042
1	154511615	154511915	301	*	4.64	4.9	3.39	1.5	8.25e-06	0.00042
11	86849296	86849667	372	*	3.98	4.27	2.36	1.91	8.27e-06	0.000421
6	104802123	104802547	425	*	5.68	5.94	4.38	1.56	8.34e-06	0.000424
10	45281796	45282188	393	*	6.17	6.34	5.48	0.86	8.36e-06	0.000425
3	117772926	117773526	601	*	6.36	6.55	5.54	1.02	8.51e-06	0.000432
3	26880903	26881482	580	*	5.15	5.37	4.15	1.22	8.54e-06	0.000433
7	24366360	24366595	236	*	4.64	4.87	3.55	1.32	8.57e-06	0.000434
13	16918970	16919534	565	*	5.93	6.14	4.96	1.18	8.58e-06	0.000435
17	73112939	73114188	1250	*	6.67	6.86	5.88	0.98	8.59e-06	0.000435
26	33109797	33110064	268	*	4.71	4.95	3.63	1.32	8.6e-06	0.000435
13	11174123	11174498	376	*	5.1	5.34	3.97	1.36	8.62e-06	0.000436
7	74208664	74208848	185	*	4.2	4.46	2.91	1.56	8.63e-06	0.000436
23	44768876	44769064	189	*	3.34	3.69	0.99	2.7	8.64e-06	0.000436
10	85573507	85575196	1690	*	7.54	7.71	6.87	0.84	8.7e-06	0.000438
16	51770683	51771454	772	*	6.95	7.13	6.22	0.91	8.7e-06	0.000438
10	85565327	85565916	590	*	6.67	6.87	5.81	1.06	8.72e-06	0.000438
15	52038516	52039025	510	*	6.17	6.39	5.21	1.18	8.72e-06	0.000438
23	31191450	31191838	389	*	4.68	4.93	3.45	1.48	8.72e-06	0.000438
1	41859034	41860059	1026	*	7.94	8.14	7.15	0.99	8.76e-06	0.000439
5	114402470	114402792	323	*	5.1	5.33	4.11	1.21	8.83e-06	0.000442
12	90332825	90333545	721	*	5.51	5.74	4.47	1.28	8.88e-06	0.000445
28	30586507	30586881	375	*	4.56	4.8	3.48	1.32	8.94e-06	0.000447
9	60700528	60701376	849	*	7.22	7.41	6.45	0.96	9.04e-06	0.000452
14	45398439	45398790	352	*	5.06	5.29	3.95	1.35	9.06e-06	0.000453
4	70373461	70373880	420	*	3.91	4.21	2.16	2.05	9.08e-06	0.000453
25	3667506	3667798	293	*	4.92	5.17	3.73	1.44	9.08e-06	0.000453
10	9401864	9402320	457	*	4.16	4.42	2.88	1.54	9.1e-06	0.000453
23	8469368	8470094	727	*	6.14	6.36	5.11	1.25	9.11e-06	0.000453
29	32527324	32528200	877	*	6.41	6.6	5.6	1	9.18e-06	0.000456
7	90720285	90720778	494	*	6.28	6.48	5.47	1.01	9.21e-06	0.000457
20	4505050	4506584	1535	*	6.84	7.04	5.96	1.09	9.21e-06	0.000457
3	16264005	16264359	355	*	4.51	4.75	3.37	1.38	9.26e-06	0.00046
18	13900032	13900922	891	*	6.08	6.29	5.21	1.08	9.32e-06	0.000462
23	50059476	50060019	544	*	5.4	5.61	4.43	1.19	9.33e-06	0.000462
19	55797043	55797514	472	*	5.67	5.87	4.79	1.08	9.33e-06	0.000462
7	90721903	90722473	571	*	5.39	5.63	4.31	1.32	9.36e-06	0.000462
X	18188102	18189043	942	*	5.61	5.81	4.7	1.12	9.36e-06	0.000462
16	55226788	55226974	187	*	3.41	3.76	1.03	2.73	9.38e-06	0.000463
23	40492316	40492823	508	*	4.21	4.47	2.89	1.58	9.39e-06	0.000463
10	76916009	76916437	429	*	5.46	5.68	4.52	1.16	9.4e-06	0.000463
25	33266169	33266377	209	*	3.96	4.22	2.64	1.58	9.45e-06	0.000465
13	75844740	75845009	270	*	4.99	5.25	3.69	1.56	9.46e-06	0.000465
4	44051574	44051990	417	*	5.49	5.71	4.5	1.21	9.5e-06	0.000467
19	42793885	42794251	367	*	5.2	5.44	4.04	1.4	9.51e-06	0.000467
7	22630584	22631121	538	*	6.31	6.52	5.41	1.1	9.52e-06	0.000467
2	126368056	126368386	331	*	6.05	6.26	5.16	1.1	9.55e-06	0.000468
17	73170134	73170494	361	*	5.44	5.69	4.19	1.5	9.55e-06	0.000468
13	70666057	70666524	468	*	7.49	7.68	6.72	0.96	9.56e-06	0.000468
6	111040738	111040950	213	*	3.77	4.1	1.71	2.39	9.57e-06	0.000468
26	17482907	17483861	955	*	6.05	6.25	5.21	1.04	9.59e-06	0.000469
23	41327406	41327845	440	*	4.88	5.11	3.77	1.35	9.61e-06	0.000469
5	84025295	84025816	522	*	5.55	5.78	4.51	1.27	9.63e-06	0.000469
25	25064808	25065546	739	*	6.97	7.15	6.25	0.89	9.63e-06	0.000469
24	756104	756438	335	*	4.22	4.52	2.51	2.01	9.67e-06	0.000471
22	48337406	48338252	847	*	7.76	7.97	6.87	1.1	9.81e-06	0.000477
4	50367706	50368074	369	*	5.91	6.14	4.83	1.31	9.82e-06	0.000477
20	58591463	58591982	520	*	6.53	6.72	5.75	0.97	9.91e-06	0.000481
29	30158846	30159085	240	*	5.3	5.52	4.27	1.25	9.91e-06	0.000481
3	8858316	8858785	470	*	4.97	5.23	3.66	1.57	1e-05	0.000487
13	75798890	75799906	1017	*	6.14	6.36	5.14	1.22	1.01e-05	0.000491
13	75452355	75452590	236	*	3.67	3.96	2.05	1.91	1.02e-05	0.000491
24	47134224	47134820	597	*	6.45	6.65	5.64	1.01	1.02e-05	0.000491
7	73061387	73062291	905	*	5.89	6.1	4.96	1.13	1.02e-05	0.000493
19	55786476	55787059	584	*	8.28	8.47	7.53	0.94	1.02e-05	0.000493
3	12653756	12654644	889	*	5.39	5.64	4.22	1.41	1.02e-05	0.000493
13	61937830	61938400	571	*	6.39	6.59	5.51	1.08	1.02e-05	0.000493
7	3926424	3927372	949	*	6.4	6.6	5.54	1.05	1.03e-05	0.000494
23	24674703	24674947	245	*	4.11	4.4	2.51	1.9	1.03e-05	0.000496
29	32214191	32214439	249	*	5.78	6.02	4.6	1.42	1.05e-05	0.000506
3	95614211	95614545	335	*	4.98	5.21	3.93	1.29	1.06e-05	0.000507
9	44350654	44351015	362	*	4.56	4.82	3.18	1.64	1.06e-05	0.000507
20	17562476	17562859	384	*	3.87	4.2	1.72	2.48	1.06e-05	0.000507
13	18500203	18500454	252	*	4.17	4.47	2.5	1.97	1.06e-05	0.000507
15	25009525	25010178	654	*	4.43	4.67	3.29	1.38	1.06e-05	0.000508
16	78721819	78722441	623	*	6.08	6.31	4.99	1.33	1.06e-05	0.000508
13	11920795	11920994	200	*	3.38	3.71	1.33	2.38	1.06e-05	0.000508
19	48792532	48792879	348	*	4.99	5.24	3.83	1.4	1.07e-05	0.000509
16	42512431	42512916	486	*	5.15	5.37	4.17	1.2	1.07e-05	0.000509
1	155619263	155619865	603	*	5.87	6.06	5.08	0.99	1.07e-05	0.000509
21	13233938	13234386	449	*	4.58	4.83	3.31	1.52	1.08e-05	0.000512
2	85132259	85132635	377	*	4.89	5.17	3.38	1.79	1.08e-05	0.000513
15	28301459	28301809	351	*	5.96	6.16	5.1	1.05	1.08e-05	0.000513
3	9075965	9076473	509	*	5.48	5.71	4.44	1.27	1.08e-05	0.000515
9	88210370	88210592	223	*	4.74	5	3.41	1.59	1.09e-05	0.000515
7	5504358	5505402	1045	*	7.34	7.52	6.62	0.89	1.09e-05	0.000516
6	46414735	46415465	731	*	6.61	6.81	5.74	1.07	1.09e-05	0.000516
25	10017525	10018212	688	*	6.19	6.43	5.01	1.42	1.09e-05	0.000516
11	3671044	3672209	1166	*	7.24	7.45	6.35	1.1	1.09e-05	0.000517
29	32730889	32731796	908	*	7.3	7.49	6.5	0.99	1.1e-05	0.000519
5	84236497	84236880	384	*	5.7	5.91	4.73	1.18	1.11e-05	0.000522
4	17010658	17011915	1258	*	6.58	6.78	5.71	1.08	1.11e-05	0.000523
20	41721263	41721611	349	*	4.06	4.34	2.52	1.82	1.11e-05	0.000523
24	54089691	54090183	493	*	4.78	5.01	3.69	1.32	1.11e-05	0.000523
17	44364668	44365163	496	*	4	4.28	2.48	1.79	1.12e-05	0.000526
21	56721494	56721852	359	*	6.2	6.42	5.23	1.19	1.12e-05	0.000528
25	16894990	16895298	309	*	3.72	4.05	1.49	2.56	1.13e-05	0.000529
22	53603031	53603231	201	*	5.26	5.49	4.24	1.25	1.13e-05	0.000529
7	53133646	53134225	580	*	5.64	5.85	4.73	1.12	1.13e-05	0.000529
GJ060009.1	1354	2533	1180	*	6.12	6.35	5.05	1.3	1.13e-05	0.00053
23	47345730	47346606	877	*	5.91	6.14	4.9	1.23	1.14e-05	0.000533
8	16852643	16853246	604	*	4.97	5.2	3.86	1.35	1.14e-05	0.000534
3	105290785	105291445	661	*	5.34	5.56	4.42	1.13	1.14e-05	0.000534
5	102357858	102358272	415	*	3.99	4.27	2.46	1.81	1.15e-05	0.000536
22	49318768	49319384	617	*	6.47	6.65	5.75	0.89	1.15e-05	0.000537
28	31048874	31049990	1117	*	7.88	8.07	7.11	0.96	1.15e-05	0.000537
20	2124494	2125218	725	*	5.72	5.93	4.82	1.11	1.15e-05	0.000538
19	34094578	34095160	583	*	5.5	5.71	4.56	1.14	1.16e-05	0.000538
23	30867161	30867563	403	*	3.12	3.48	0.35	3.12	1.16e-05	0.000538
8	85675655	85675975	321	*	5.77	5.99	4.81	1.17	1.16e-05	0.000538
13	11034952	11035242	291	*	5.06	5.3	3.93	1.36	1.17e-05	0.000542
GJ059572.1	19340	20080	741	*	6.06	6.27	5.09	1.18	1.17e-05	0.000543
15	48445045	48446012	968	*	7.41	7.67	6.1	1.58	1.17e-05	0.000543
X	92306718	92307296	579	*	6.56	6.75	5.76	0.98	1.18e-05	0.000547
15	15419300	15419725	426	*	6.55	6.75	5.72	1.03	1.18e-05	0.000547
19	42877965	42878558	594	*	6.04	6.23	5.25	0.98	1.19e-05	0.000553
23	41146885	41147490	606	*	6.67	6.87	5.81	1.06	1.2e-05	0.000554
14	36038776	36038995	220	*	4.13	4.41	2.61	1.8	1.21e-05	0.000558
11	63293970	63294370	401	*	5.84	6.07	4.77	1.3	1.21e-05	0.000559
5	75882174	75882818	645	*	6.31	6.5	5.51	0.99	1.22e-05	0.000563
3	90346825	90347066	242	*	3.76	4.08	1.78	2.3	1.22e-05	0.000563
3	77920209	77920588	380	*	4.98	5.19	4.02	1.17	1.23e-05	0.000564
17	17296935	17297207	273	*	5.29	5.51	4.36	1.15	1.23e-05	0.000564
15	83569864	83570144	281	*	5.17	5.4	4.05	1.35	1.23e-05	0.000565
19	46952717	46953004	288	*	4.11	4.37	2.8	1.57	1.23e-05	0.000565
4	5666443	5667258	816	*	8.15	8.32	7.45	0.86	1.23e-05	0.000565
9	98150685	98151396	712	*	6.64	6.84	5.83	1.01	1.24e-05	0.000567
26	17031033	17031609	577	*	4.55	4.82	3.13	1.69	1.24e-05	0.000567
22	15911833	15912524	692	*	5.12	5.36	4.03	1.33	1.24e-05	0.000567
21	35028932	35029201	270	*	6.66	6.89	5.59	1.3	1.24e-05	0.000568
22	54080663	54080913	251	*	5.5	5.75	4.35	1.4	1.24e-05	0.000568
6	102961749	102962091	343	*	5.67	5.91	4.51	1.4	1.24e-05	0.000568
13	41466803	41467558	756	*	5.54	5.78	4.42	1.36	1.25e-05	0.000568
3	20790407	20791191	785	*	6.86	7.02	6.18	0.84	1.25e-05	0.000568
11	49065369	49065906	538	*	4.58	4.83	3.35	1.48	1.25e-05	0.000568
18	53111812	53112324	513	*	5.95	6.16	5.01	1.16	1.25e-05	0.000569
22	32137605	32137933	329	*	3.97	4.27	2.37	1.9	1.25e-05	0.000569
18	36757440	36758028	589	*	6.54	6.75	5.66	1.09	1.25e-05	0.00057
8	24870287	24870504	218	*	3.34	3.66	1.4	2.26	1.25e-05	0.00057
7	30146371	30146691	321	*	4.01	4.27	2.72	1.55	1.26e-05	0.000574
2	15599809	15600101	293	*	5.64	5.86	4.69	1.16	1.27e-05	0.000574
7	21047032	21047307	276	*	3.7	4.02	1.66	2.36	1.28e-05	0.000579
17	60632174	60633265	1092	*	8.29	8.45	7.66	0.79	1.28e-05	0.00058
11	88732214	88732515	302	*	4.35	4.6	3.15	1.45	1.28e-05	0.000582
17	3961593	3963004	1412	*	7.71	7.93	6.75	1.18	1.29e-05	0.000583
X	144813892	144814687	796	*	7.5	7.7	6.61	1.09	1.29e-05	0.000584
11	29470976	29471314	339	*	4.13	4.39	2.84	1.55	1.3e-05	0.000585
10	89337059	89337434	376	*	5.62	5.83	4.72	1.11	1.3e-05	0.000587
15	78944417	78945069	653	*	6.28	6.48	5.45	1.04	1.31e-05	0.000588
25	21909821	21910353	533	*	4.91	5.12	3.95	1.17	1.31e-05	0.000591
20	12358411	12358891	481	*	4.79	5.01	3.86	1.15	1.31e-05	0.000591
9	38935073	38935341	269	*	4.89	5.12	3.87	1.25	1.33e-05	0.000596
3	85037749	85038233	485	*	3.54	2.99	4.51	-1.52	1.33e-05	0.000596
29	45753743	45754281	539	*	4.25	4.53	2.86	1.67	1.33e-05	0.000597
19	37850904	37851726	823	*	6.81	7	6	1	1.33e-05	0.000599
19	45494606	45495147	542	*	6.95	7.14	6.17	0.97	1.34e-05	0.000599
7	31540337	31540671	335	*	4.75	5.02	3.41	1.61	1.34e-05	0.000599
5	110265974	110266231	258	*	4.49	4.72	3.41	1.31	1.34e-05	0.000599
10	76991129	76992163	1035	*	8.6	8.78	7.83	0.95	1.34e-05	0.000599
19	30268057	30268818	762	*	6.59	6.82	5.57	1.25	1.34e-05	0.000601
GJ059770.1	439	1367	929	*	4.5	4.03	5.37	-1.34	1.35e-05	0.000602
1	145714560	145715044	485	*	4.4	4.65	3.21	1.44	1.35e-05	0.000603
11	12169845	12170403	559	*	5.89	6.13	4.81	1.31	1.35e-05	0.000603
21	5548908	5549621	714	*	5	5.22	3.97	1.25	1.36e-05	0.000606
25	35126419	35126681	263	*	4.72	4.97	3.52	1.46	1.36e-05	0.000606
14	9110616	9111076	461	*	4.81	5.03	3.84	1.19	1.36e-05	0.000607
20	24082928	24083297	370	*	3.77	4.09	1.7	2.4	1.37e-05	0.000607
3	25571858	25572364	507	*	5.26	5.46	4.41	1.06	1.37e-05	0.000607
10	77153231	77153749	519	*	6.2	6.4	5.36	1.04	1.37e-05	0.000607
11	87475794	87476570	777	*	8.14	8.31	7.46	0.85	1.37e-05	0.000607
15	16214697	16215428	732	*	6.56	6.81	5.34	1.47	1.37e-05	0.000609
11	60775916	60776657	742	*	5.01	5.24	3.91	1.33	1.38e-05	0.00061
5	68490580	68491056	477	*	4.91	5.14	3.87	1.27	1.38e-05	0.00061
7	98075863	98076213	351	*	3.2	3.54	0.99	2.55	1.38e-05	0.00061
4	113666994	113667505	512	*	7.18	7.35	6.48	0.87	1.38e-05	0.00061
22	58733475	58733798	324	*	3.79	4.07	2.38	1.69	1.38e-05	0.00061
9	38929017	38929259	243	*	4.83	5.06	3.72	1.34	1.38e-05	0.00061
8	52934074	52934268	195	*	3.9	4.18	2.37	1.81	1.39e-05	0.000614
22	35066609	35066894	286	*	5.3	5.54	4.17	1.37	1.39e-05	0.000614
23	48168785	48169087	303	*	3.78	4.05	2.32	1.73	1.4e-05	0.000615
22	44995326	44996062	737	*	6.81	7	6.04	0.96	1.4e-05	0.000616
5	83020281	83020488	208	*	3.92	4.2	2.4	1.8	1.4e-05	0.000616
26	10624703	10625016	314	*	4.88	5.11	3.8	1.3	1.41e-05	0.000618
3	95156976	95157361	386	*	3.86	4.14	2.37	1.78	1.41e-05	0.000618
5	108547657	108548211	555	*	4.74	4.98	3.61	1.37	1.41e-05	0.00062
5	117214462	117214676	215	*	4.48	4.71	3.41	1.3	1.42e-05	0.00062
11	48713714	48714377	664	*	6.75	6.93	6.02	0.91	1.42e-05	0.000623
19	19507743	19508175	433	*	5.19	5.45	3.85	1.6	1.43e-05	0.000624
8	44828537	44829183	647	*	4.81	5.04	3.74	1.29	1.43e-05	0.000624
3	106319366	106319846	481	*	5.25	5.45	4.4	1.06	1.44e-05	0.00063
17	68514787	68515292	506	*	6.04	6.22	5.25	0.97	1.44e-05	0.00063
4	16999520	17000252	733	*	4.93	5.16	3.89	1.27	1.45e-05	0.000632
13	78559378	78560019	642	*	4.99	5.25	3.68	1.57	1.46e-05	0.000635
2	24460021	24460622	602	*	6.19	6.39	5.38	1	1.46e-05	0.000635
13	78557987	78558398	412	*	5.03	5.27	3.87	1.39	1.46e-05	0.000635
2	25179648	25179942	295	*	4.31	4.58	2.92	1.66	1.46e-05	0.000635
1	117818482	117818957	476	*	5.36	5.57	4.45	1.12	1.46e-05	0.000635
1	10442791	10443062	272	*	3.69	3.98	2.15	1.83	1.46e-05	0.000635
25	21921149	21921451	303	*	5.42	5.61	4.6	1.01	1.46e-05	0.000635
3	53494564	53494870	307	*	4.36	4.61	3.11	1.5	1.46e-05	0.000635
3	8207031	8207454	424	*	3.75	4.05	1.96	2.09	1.47e-05	0.000636
6	20689024	20689547	524	*	4.74	5.02	3.31	1.71	1.47e-05	0.000637
2	27376803	27377181	379	*	3.69	3.12	4.66	-1.54	1.47e-05	0.000637
7	31567960	31568136	177	*	4.91	5.17	3.64	1.52	1.48e-05	0.000638
21	30926205	30926627	423	*	5.49	5.72	4.42	1.3	1.48e-05	0.000641
8	56611097	56611363	267	*	3.52	2.9	4.56	-1.65	1.5e-05	0.000645
27	13971633	13972020	388	*	5.92	6.11	5.09	1.03	1.5e-05	0.000645
19	23995409	23995649	241	*	3.07	3.42	0.62	2.8	1.5e-05	0.000646
11	13080420	13080847	428	*	5.29	5.49	4.38	1.11	1.5e-05	0.000646
15	79498676	79499064	389	*	4.43	4.77	2.19	2.58	1.5e-05	0.000646
25	10736476	10736870	395	*	4.76	5.09	2.7	2.39	1.5e-05	0.000646
29	25797157	25797582	426	*	4.16	3.72	5.01	-1.29	1.5e-05	0.000647
8	52928419	52928798	380	*	5.08	5.31	4.02	1.29	1.51e-05	0.000649
19	48898969	48899718	750	*	4.95	5.19	3.86	1.33	1.52e-05	0.000651
4	47108716	47108943	228	*	4.44	4.7	3.1	1.61	1.52e-05	0.000651
5	121029951	121030351	401	*	4.02	4.3	2.49	1.81	1.52e-05	0.000652
17	70710237	70710537	301	*	4.19	4.45	2.92	1.53	1.52e-05	0.000652
1	1522101	1522522	422	*	6	6.21	5.08	1.13	1.53e-05	0.000656
3	21142989	21143392	404	*	3.43	3.74	1.58	2.16	1.54e-05	0.000657
9	61658180	61658400	221	*	3.24	3.57	1	2.58	1.55e-05	0.000662
10	3961433	3961912	480	*	4.89	5.11	3.93	1.18	1.55e-05	0.000663
5	109376218	109376932	715	*	7.51	7.71	6.65	1.07	1.56e-05	0.000664
10	80429175	80429741	567	*	6.34	6.53	5.53	1	1.56e-05	0.000665
3	35364996	35365295	300	*	3.88	4.19	2.04	2.16	1.56e-05	0.000666
9	63637403	63637783	381	*	4.35	4.62	2.99	1.63	1.57e-05	0.000669
11	87097752	87098465	714	*	5.61	5.85	4.47	1.38	1.57e-05	0.000669
26	31630969	31632152	1184	*	7.13	7.32	6.33	0.99	1.58e-05	0.00067
13	35592934	35593498	565	*	5.8	5.98	5.07	0.91	1.58e-05	0.00067
4	113791564	113792060	497	*	6.31	6.56	5.13	1.42	1.58e-05	0.00067
11	107098443	107099458	1016	*	6.64	6.83	5.88	0.94	1.59e-05	0.000672
13	7225349	7225845	497	*	3.78	4.06	2.3	1.76	1.59e-05	0.000673
1	64974276	64974544	269	*	5.26	5.49	4.27	1.22	1.6e-05	0.000675
19	41218533	41219281	749	*	7.21	7.4	6.4	1	1.6e-05	0.000675
19	19100016	19100266	251	*	3.87	4.13	2.6	1.53	1.6e-05	0.000677
24	2655036	2655794	759	*	5	5.25	3.81	1.44	1.61e-05	0.00068
24	62098414	62098900	487	*	5.22	5.45	4.2	1.25	1.61e-05	0.00068
28	8683772	8684427	656	*	6.4	6.58	5.67	0.9	1.61e-05	0.00068
11	89956361	89956810	450	*	6.31	6.52	5.38	1.15	1.62e-05	0.00068
1	119972878	119973699	822	*	6.98	7.18	6.12	1.06	1.62e-05	0.00068
22	6475611	6476259	649	*	5.23	5.43	4.34	1.09	1.62e-05	0.000681
3	23268201	23268596	396	*	5.56	5.83	4.23	1.6	1.62e-05	0.000681
12	80915509	80916069	561	*	4.84	5.11	3.42	1.69	1.63e-05	0.000685
X	40103475	40104564	1090	*	6.83	7.02	6.02	0.99	1.63e-05	0.000685
12	13264747	13265080	334	*	3.64	3.96	1.62	2.35	1.64e-05	0.000688
28	30368172	30368442	271	*	3.9	4.18	2.46	1.72	1.64e-05	0.000689
5	68804223	68804788	566	*	4.38	4.62	3.28	1.34	1.64e-05	0.000689
X	15845199	15845579	381	*	3.09	3.44	0.76	2.67	1.65e-05	0.000689
8	82941976	82942406	431	*	4.39	4.66	2.95	1.72	1.65e-05	0.00069
5	97193401	97193723	323	*	4.68	4.9	3.69	1.21	1.65e-05	0.00069
10	13828242	13828651	410	*	4.71	4.96	3.57	1.39	1.66e-05	0.000694
21	64816585	64816927	343	*	4.96	5.21	3.77	1.44	1.67e-05	0.000697
26	47805112	47805405	294	*	5.65	5.86	4.71	1.15	1.67e-05	0.000698
6	99776086	99777458	1373	*	8.24	8.46	7.29	1.17	1.68e-05	0.0007
23	52097582	52098118	537	*	6.5	6.74	5.44	1.29	1.68e-05	0.000702
10	74532767	74533239	473	*	4.95	5.2	3.72	1.48	1.69e-05	0.000704
13	65440028	65440273	246	*	4.07	4.32	2.84	1.48	1.7e-05	0.000706
10	75883344	75883738	395	*	3.68	3.12	4.65	-1.53	1.7e-05	0.000707
19	39439576	39440083	508	*	6.98	7.18	6.13	1.05	1.71e-05	0.000709
15	27772259	27772542	284	*	3.99	4.28	2.43	1.85	1.71e-05	0.00071
22	11335983	11336229	247	*	4.21	4.48	2.84	1.64	1.71e-05	0.000711
20	24376442	24376703	262	*	4	4.29	2.49	1.79	1.71e-05	0.000711
25	33278010	33278468	459	*	5.81	6	4.96	1.04	1.72e-05	0.000714
1	67266893	67267187	295	*	4.05	4.32	2.69	1.63	1.72e-05	0.000714
5	119770735	119772364	1630	*	7.57	7.78	6.67	1.11	1.73e-05	0.000714
2	128782880	128784180	1301	*	8.57	8.76	7.8	0.96	1.73e-05	0.000714
11	50381312	50381979	668	*	6.7	6.93	5.62	1.31	1.73e-05	0.000715
16	56346628	56347101	474	*	3.77	3.3	4.65	-1.36	1.76e-05	0.000725
2	24678083	24679166	1084	*	7.19	7.4	6.3	1.1	1.76e-05	0.000725
1	42530442	42531803	1362	*	6.75	6.93	5.96	0.97	1.76e-05	0.000725
2	53141202	53142073	872	*	5.76	5.99	4.65	1.34	1.76e-05	0.000725
2	24408510	24408833	324	*	4.45	4.73	2.9	1.83	1.77e-05	0.000726
23	7696449	7697309	861	*	6.51	6.72	5.61	1.11	1.77e-05	0.000726
14	26832154	26832597	444	*	5.7	5.91	4.81	1.1	1.77e-05	0.000726
10	35889078	35889938	861	*	5.92	6.11	5.12	0.99	1.77e-05	0.000726
2	63875288	63875783	496	*	4.01	3.52	4.9	-1.38	1.79e-05	0.000735
7	21040611	21041110	500	*	5.57	5.76	4.78	0.97	1.79e-05	0.000735
28	26775527	26775999	473	*	5.2	5.4	4.32	1.08	1.8e-05	0.000736
16	51767397	51767800	404	*	6.65	6.85	5.84	1.01	1.8e-05	0.000739
17	72968908	72969520	613	*	5.94	6.16	4.9	1.27	1.81e-05	0.000742
3	21434770	21435061	292	*	5	4.47	5.94	-1.47	1.81e-05	0.000742
5	91030433	91030793	361	*	4.73	4.96	3.67	1.3	1.82e-05	0.000743
8	24384268	24384607	340	*	3.79	4.07	2.36	1.71	1.83e-05	0.000746
6	55415988	55416385	398	*	3.28	2.53	4.42	-1.89	1.83e-05	0.000747
13	38469453	38469726	274	*	4.29	4.59	2.65	1.93	1.84e-05	0.000748
26	30872126	30872643	518	*	5.51	5.74	4.48	1.26	1.84e-05	0.000749
25	7924047	7924667	621	*	6.58	6.75	5.89	0.87	1.85e-05	0.000753
13	53778774	53779146	373	*	4.6	4.83	3.51	1.33	1.85e-05	0.000754
8	103155913	103156451	539	*	5.2	5.45	3.99	1.46	1.86e-05	0.000755
10	26644129	26644594	466	*	4.45	4.7	3.26	1.44	1.86e-05	0.000756
28	41526572	41526955	384	*	4.66	4.9	3.53	1.37	1.87e-05	0.000757
3	102620575	102621017	443	*	5.25	5.44	4.46	0.98	1.87e-05	0.000759
3	27101181	27101624	444	*	5.1	5.33	4.07	1.26	1.88e-05	0.000761
3	78016027	78016302	276	*	5.24	5.47	4.17	1.3	1.88e-05	0.000761
18	11982330	11982747	418	*	5.15	5.37	4.11	1.26	1.88e-05	0.000761
21	13075052	13075297	246	*	5.39	5.63	4.26	1.37	1.88e-05	0.000761
16	36497744	36498550	807	*	6.05	6.29	4.93	1.36	1.88e-05	0.000761
8	9251989	9252446	458	*	4.45	4.73	2.99	1.73	1.89e-05	0.000762
19	29036900	29037086	187	*	4.25	4.51	2.94	1.58	1.89e-05	0.000762
14	51262924	51263704	781	*	6.12	6.33	5.21	1.12	1.9e-05	0.000765
17	66568066	66568504	439	*	5.88	6.05	5.17	0.88	1.9e-05	0.000765
3	113797109	113797492	384	*	4.07	4.33	2.79	1.55	1.9e-05	0.000765
14	71708566	71709147	582	*	4.45	4.71	3.15	1.56	1.9e-05	0.000765
24	24684630	24685282	653	*	4.9	5.12	3.91	1.21	1.9e-05	0.000766
14	73529549	73529820	272	*	2.96	3.3	0.67	2.63	1.91e-05	0.000766
3	101938969	101939657	689	*	8.8	8.98	8.07	0.91	1.91e-05	0.000766
29	46953803	46954112	310	*	4.24	3.84	5.04	-1.19	1.91e-05	0.000768
11	101524968	101525283	316	*	3.77	3.21	4.74	-1.53	1.92e-05	0.000769
4	43760177	43761110	934	*	5.62	5.86	4.54	1.32	1.92e-05	0.00077
22	1657391	1657642	252	*	3.79	4.11	1.93	2.18	1.92e-05	0.00077
23	7652739	7653904	1166	*	7.71	7.9	6.94	0.96	1.92e-05	0.00077
14	66022869	66023380	512	*	5.11	5.32	4.19	1.13	1.93e-05	0.000771
11	98004748	98005020	273	*	6.27	6.46	5.47	0.98	1.93e-05	0.000773
11	60724599	60725255	657	*	5.64	5.84	4.78	1.06	1.93e-05	0.000773
1	71364185	71364436	252	*	5.9	6.11	4.96	1.15	1.94e-05	0.000773
1	154692292	154692489	198	*	3.18	3.52	0.86	2.66	1.94e-05	0.000774
1	73036012	73036549	538	*	5.2	5.4	4.33	1.08	1.94e-05	0.000775
17	59371176	59372223	1048	*	7.29	7.47	6.55	0.92	1.95e-05	0.000776
16	3890098	3890515	418	*	4.62	4.85	3.55	1.31	1.96e-05	0.000782
1	154507748	154507998	251	*	5.02	5.26	3.89	1.37	1.96e-05	0.000782
3	35519908	35520322	415	*	5.59	5.81	4.61	1.2	1.98e-05	0.000785
17	63387688	63388167	480	*	7.02	7.27	5.82	1.45	1.99e-05	0.000789
3	15804226	15804484	259	*	5.09	5.31	4.12	1.19	1.99e-05	0.00079
25	25270119	25270551	433	*	5.96	6.15	5.13	1.03	1.99e-05	0.00079
27	39977696	39978021	326	*	3.75	4.06	1.97	2.08	1.99e-05	0.00079
12	86316364	86317069	706	*	5.25	5.48	4.17	1.31	2e-05	0.000792
26	25085634	25086232	599	*	8.34	8.54	7.51	1.03	2e-05	0.000792
6	6994218	6994575	358	*	4.1	4.41	2.28	2.14	2e-05	0.000793
19	27757116	27757970	855	*	9.19	9.36	8.49	0.87	2.01e-05	0.000793
29	32064759	32065316	558	*	6.43	6.65	5.46	1.19	2.01e-05	0.000793
26	43086283	43087160	878	*	6.12	6.31	5.32	0.99	2.01e-05	0.000795
14	46354035	46354455	421	*	5.68	5.87	4.86	1.02	2.02e-05	0.000795
3	16530432	16531045	614	*	8.32	8.51	7.53	0.97	2.02e-05	0.000796
11	96231139	96231712	574	*	4.48	4.06	5.3	-1.24	2.02e-05	0.000797
14	13716418	13716963	546	*	6.66	6.83	5.99	0.84	2.03e-05	0.000797
26	22426624	22427011	388	*	5.48	5.68	4.58	1.1	2.03e-05	0.000797
18	62818914	62819231	318	*	4.32	4.59	2.93	1.66	2.04e-05	0.000801
23	11021985	11022505	521	*	5.57	5.8	4.53	1.27	2.04e-05	0.000803
20	33520101	33520406	306	*	5.12	5.38	3.78	1.6	2.05e-05	0.000804
23	25122736	25123196	461	*	5.48	5.71	4.49	1.22	2.05e-05	0.000804
7	98063216	98063518	303	*	4.45	4.71	3.12	1.6	2.05e-05	0.000804
1	46656324	46656605	282	*	4.21	4.46	2.97	1.5	2.06e-05	0.000807
2	101702560	101702900	341	*	5.09	5.31	4.16	1.15	2.06e-05	0.000807
8	9259769	9260256	488	*	4.53	4.79	3.28	1.51	2.06e-05	0.000807
14	8744360	8744691	332	*	4.99	5.23	3.86	1.38	2.07e-05	0.000808
29	8870254	8870633	380	*	4.38	4.63	3.12	1.52	2.07e-05	0.000809
14	63705138	63705441	304	*	4.25	4.5	3.1	1.4	2.08e-05	0.000813
9	28991558	28991831	274	*	3.83	4.11	2.32	1.79	2.09e-05	0.000815
18	53157900	53158450	551	*	6.77	6.97	5.97	1	2.1e-05	0.000821
15	29958799	29959194	396	*	5.9	6.12	4.93	1.19	2.11e-05	0.000821
22	11643455	11644235	781	*	9.21	9.4	8.41	0.99	2.11e-05	0.000822
8	61788627	61789036	410	*	4.48	4.73	3.24	1.49	2.12e-05	0.000823
1	143172172	143173601	1430	*	8.16	8.4	7.05	1.35	2.12e-05	0.000826
12	79590478	79591073	596	*	6.53	6.73	5.7	1.03	2.13e-05	0.000827
3	51181218	51182373	1156	*	6.56	6.76	5.68	1.09	2.13e-05	0.000827
25	39878459	39878814	356	*	3.33	3.63	1.61	2.02	2.13e-05	0.000827
7	60612819	60613364	546	*	4.17	3.74	5.01	-1.27	2.13e-05	0.000828
11	98708796	98708965	170	*	4.34	4.59	3.13	1.46	2.14e-05	0.000829
8	90735068	90735726	659	*	6.82	7.02	5.91	1.12	2.15e-05	0.000833
29	7380305	7380730	426	*	4.6	4.86	3.28	1.58	2.16e-05	0.000835
22	17664833	17665555	723	*	5.9	6.14	4.79	1.34	2.16e-05	0.000835
18	36936869	36937141	273	*	4.23	4.5	2.91	1.58	2.16e-05	0.000835
17	72970371	72970725	355	*	3.91	4.2	2.33	1.88	2.17e-05	0.000837
7	64404107	64406444	2338	*	8.11	8.28	7.45	0.83	2.17e-05	0.000837
8	89272758	89273222	465	*	3.95	4.21	2.65	1.57	2.17e-05	0.000837
8	61905061	61905891	831	*	6.41	6.62	5.53	1.08	2.17e-05	0.000837
11	87841781	87842565	785	*	8.18	8.37	7.4	0.97	2.17e-05	0.000837
22	21730788	21731262	475	*	4.98	5.21	3.92	1.29	2.19e-05	0.000843
X	39075427	39075733	307	*	4.08	4.35	2.7	1.65	2.19e-05	0.000843
24	54061295	54062369	1075	*	6.77	6.95	6.07	0.87	2.19e-05	0.000843
25	2534286	2534927	642	*	5.81	6.03	4.8	1.23	2.2e-05	0.000844
18	56565585	56566138	554	*	6.77	6.95	6.08	0.87	2.2e-05	0.000845
2	31565523	31566135	613	*	5.37	5.63	4.1	1.53	2.2e-05	0.000845
16	13792341	13793402	1062	*	5.47	5.7	4.43	1.27	2.21e-05	0.000846
12	16569744	16570240	497	*	5.59	5.78	4.8	0.98	2.22e-05	0.000851
25	9619717	9620054	338	*	6.83	7.03	5.92	1.12	2.22e-05	0.000851
11	47951348	47951881	534	*	5.2	5.42	4.16	1.26	2.22e-05	0.000851
5	68240882	68241376	495	*	6.69	6.9	5.82	1.08	2.23e-05	0.000854
5	104040054	104040605	552	*	7.74	7.92	6.99	0.93	2.24e-05	0.000855
GJ059240.1	68	1171	1104	*	5.8	5.51	6.44	-0.93	2.24e-05	0.000857
7	14289251	14289656	406	*	6.32	6.53	5.37	1.16	2.25e-05	0.00086
19	18906869	18907431	563	*	5.24	5.45	4.36	1.09	2.26e-05	0.000861
3	95208083	95208952	870	*	6.77	6.97	5.95	1.02	2.26e-05	0.000862
4	26889945	26891356	1412	*	6.19	6.39	5.35	1.04	2.26e-05	0.000862
18	53487340	53487893	554	*	7.08	7.28	6.23	1.05	2.31e-05	0.000879
5	74974540	74974996	457	*	6.6	6.77	5.9	0.87	2.32e-05	0.000881
10	88534173	88534342	170	*	3.16	3.52	0.32	3.2	2.35e-05	0.000893
23	10932429	10933142	714	*	7.63	7.83	6.84	0.99	2.35e-05	0.000894
11	60736064	60736396	333	*	3.89	4.16	2.54	1.62	2.36e-05	0.000898
1	143119078	143119428	351	*	6.11	6.33	5.1	1.23	2.37e-05	0.0009
18	57790673	57791251	579	*	6.54	6.72	5.85	0.87	2.38e-05	0.000904
15	14324177	14324436	260	*	4.76	4.99	3.72	1.28	2.39e-05	0.000904
16	75457885	75458170	286	*	5.14	5.38	4.02	1.37	2.39e-05	0.000906
11	9968914	9969613	700	*	6.83	7.01	6.06	0.95	2.39e-05	0.000906
18	34918482	34918941	460	*	6.55	6.74	5.79	0.96	2.4e-05	0.000909
10	58430415	58430845	431	*	3.72	4.04	1.84	2.2	2.41e-05	0.000912
26	17078447	17079098	652	*	6.66	6.87	5.73	1.14	2.42e-05	0.000913
3	50640614	50641188	575	*	6.22	6.41	5.41	1	2.43e-05	0.000915
2	90322473	90322769	297	*	4.81	5.08	3.46	1.62	2.43e-05	0.000915
15	34245231	34245637	407	*	5.19	5.43	4.09	1.34	2.44e-05	0.00092
20	20803629	20804038	410	*	4.28	4.54	2.97	1.57	2.45e-05	0.000924
18	48397656	48398360	705	*	7.7	7.9	6.89	1.01	2.47e-05	0.000929
11	49262984	49264243	1260	*	7.27	7.44	6.59	0.85	2.47e-05	0.00093
25	25139027	25139751	725	*	7.36	7.56	6.53	1.03	2.47e-05	0.00093
1	119953169	119953371	203	*	4.2	4.46	2.88	1.59	2.48e-05	0.000931
5	119822737	119823026	290	*	6.39	6.57	5.6	0.97	2.48e-05	0.000931
1	144946319	144947123	805	*	5.87	6.06	5.08	0.98	2.48e-05	0.000931
10	7955729	7957026	1298	*	7.22	7.43	6.26	1.17	2.49e-05	0.000934
24	20541774	20542200	427	*	4.97	5.18	4.06	1.12	2.49e-05	0.000934
22	43825009	43826160	1152	*	6.77	6.94	6.09	0.85	2.5e-05	0.000935
18	50886349	50886767	419	*	5.22	5.42	4.32	1.11	2.51e-05	0.00094
19	62372465	62373299	835	*	7.52	7.69	6.83	0.86	2.52e-05	0.00094
8	45334633	45335072	440	*	4.86	5.1	3.68	1.42	2.52e-05	0.00094
8	38561288	38561586	299	*	4.21	4.48	2.79	1.7	2.52e-05	0.00094
22	53950695	53952209	1515	*	8.74	8.91	8.04	0.87	2.52e-05	0.00094
24	7346271	7346764	494	*	4.45	4.69	3.36	1.32	2.52e-05	0.00094
24	46312128	46312435	308	*	6.7	6.9	5.89	1.01	2.52e-05	0.00094
15	83821774	83822363	590	*	5.27	5.51	4.11	1.4	2.52e-05	0.00094
11	19749949	19750538	590	*	4.44	4.68	3.31	1.37	2.54e-05	0.000944
9	81411043	81411321	279	*	4.28	4.54	3.02	1.52	2.54e-05	0.000944
29	32538623	32539055	433	*	5.41	5.63	4.45	1.18	2.54e-05	0.000945
12	19274859	19275170	312	*	6.48	6.69	5.52	1.18	2.55e-05	0.000947
9	63684935	63685532	598	*	4.96	5.22	3.64	1.58	2.56e-05	0.000949
17	73581436	73582235	800	*	7.04	7.23	6.24	0.99	2.56e-05	0.000952
24	24638853	24639150	298	*	4.55	4.8	3.31	1.49	2.57e-05	0.000953
5	40922940	40923462	523	*	6.45	6.64	5.62	1.02	2.59e-05	0.000961
2	61997333	61997806	474	*	4.17	4.41	3.05	1.36	2.59e-05	0.000961
22	34033552	34034013	462	*	4.4	4.62	3.43	1.19	2.6e-05	0.000961
1	59256705	59256949	245	*	4.88	5.09	3.94	1.16	2.6e-05	0.000961
11	88106542	88106937	396	*	3.87	4.15	2.38	1.78	2.6e-05	0.000961
10	76374421	76375015	595	*	4.82	5.02	3.99	1.03	2.6e-05	0.000961
19	57621282	57621629	348	*	5.19	5.41	4.17	1.24	2.6e-05	0.000961
12	27909302	27909568	267	*	4.39	4.66	3.08	1.57	2.61e-05	0.000962
5	76034673	76034867	195	*	6.18	6.38	5.32	1.06	2.63e-05	0.000968
7	21925673	21926483	811	*	6.67	6.86	5.84	1.02	2.63e-05	0.000968
17	66544619	66544977	359	*	5.7	5.9	4.85	1.05	2.63e-05	0.000968
22	35317948	35318594	647	*	6.33	6.56	5.3	1.26	2.65e-05	0.000974
7	91113090	91113431	342	*	3.28	3.58	1.48	2.1	2.65e-05	0.000975
15	52196677	52197824	1148	*	8.35	8.52	7.7	0.82	2.65e-05	0.000975
23	18926070	18926344	275	*	4.35	4.61	3.07	1.54	2.65e-05	0.000975
3	23247190	23247887	698	*	6.23	6.43	5.37	1.06	2.67e-05	0.000979
19	43302386	43302627	242	*	4.06	4.35	2.41	1.94	2.67e-05	0.000979
13	60943623	60944356	734	*	6.57	6.76	5.73	1.03	2.67e-05	0.00098
3	14393758	14394180	423	*	5.74	5.95	4.89	1.06	2.68e-05	0.000981
22	59467600	59468862	1263	*	8.18	8.36	7.46	0.89	2.68e-05	0.000981
28	1904796	1905500	705	*	6.47	6.66	5.68	0.97	2.68e-05	0.000981
6	67735431	67736034	604	*	5.35	5.59	4.26	1.32	2.69e-05	0.000982
8	90152983	90153500	518	*	5.59	5.78	4.76	1.02	2.69e-05	0.000982
10	45945903	45946389	487	*	4.37	4.62	3.22	1.39	2.7e-05	0.000985
22	12633719	12634296	578	*	5.14	5.35	4.24	1.11	2.7e-05	0.000985
27	33699103	33699686	584	*	7.08	7.26	6.35	0.91	2.7e-05	0.000986
1	57339900	57340473	574	*	5.19	5.41	4.2	1.21	2.71e-05	0.000987
16	51770192	51770509	318	*	6.03	6.22	5.27	0.95	2.71e-05	0.000987
22	6924952	6925394	443	*	4.55	4.79	3.4	1.4	2.71e-05	0.000987
27	23856169	23857038	870	*	5.64	5.88	4.51	1.38	2.71e-05	0.000987
11	49950697	49951269	573	*	5.6	5.8	4.72	1.09	2.71e-05	0.000987
25	34948729	34949030	302	*	5.17	5.4	4.11	1.29	2.72e-05	0.000988
5	78794302	78794595	294	*	3.85	4.11	2.52	1.59	2.72e-05	0.000988
25	34983739	34984247	509	*	5.8	6.01	4.88	1.13	2.74e-05	0.000996
1	71339701	71340407	707	*	6.63	6.84	5.7	1.13	2.75e-05	0.000996
10	89841496	89842073	578	*	5.67	5.91	4.52	1.38	2.75e-05	0.000996
19	47512165	47512758	594	*	6.76	6.95	5.96	0.99	2.75e-05	0.000997
17	18784134	18785398	1265	*	8	8.19	7.21	0.98	2.75e-05	0.000997
18	36408537	36409097	561	*	5.04	5.28	3.83	1.45	2.77e-05	0.001
24	25419671	25420275	605	*	6.15	6.36	5.26	1.09	2.78e-05	0.001
11	878300	878533	234	*	4.28	4.55	2.92	1.63	2.78e-05	0.001
25	21833726	21834409	684	*	5.15	5.35	4.3	1.05	2.8e-05	0.00101
26	17160387	17161489	1103	*	7.25	7.47	6.27	1.2	2.8e-05	0.00101
14	50933144	50933724	581	*	6.56	6.77	5.67	1.1	2.8e-05	0.00101
X	54988636	54989125	490	*	3.99	4.25	2.64	1.62	2.81e-05	0.00101
10	42985550	42985933	384	*	5.71	5.92	4.78	1.14	2.81e-05	0.00101
3	78013543	78013744	202	*	4.22	4.5	2.72	1.77	2.82e-05	0.00101
2	5360976	5361348	373	*	5.06	5.28	4.13	1.15	2.82e-05	0.00101
12	32591806	32592016	211	*	4.54	4.81	3.16	1.66	2.83e-05	0.00102
8	9277356	9277601	246	*	4.64	4.87	3.57	1.29	2.85e-05	0.00102
9	105409995	105410444	450	*	4.36	4.6	3.26	1.34	2.86e-05	0.00103
13	20109961	20110194	234	*	4.26	4.53	2.9	1.63	2.86e-05	0.00103
18	35635109	35635526	418	*	7.81	7.97	7.16	0.81	2.89e-05	0.00104
8	63988050	63988396	347	*	3.87	4.13	2.56	1.57	2.9e-05	0.00104
22	44697483	44697777	295	*	5.14	5.35	4.21	1.14	2.9e-05	0.00104
19	57643241	57643563	323	*	4.98	5.2	3.94	1.26	2.91e-05	0.00104
11	63297009	63297610	602	*	5.62	5.82	4.77	1.05	2.91e-05	0.00104
22	59494715	59495200	486	*	6.71	6.91	5.87	1.04	2.91e-05	0.00104
16	68470290	68470668	379	*	4.16	4.43	2.75	1.68	2.92e-05	0.00104
6	98120204	98120784	581	*	6.69	6.9	5.79	1.11	2.93e-05	0.00105
13	15672222	15672531	310	*	4.85	5.11	3.56	1.56	2.95e-05	0.00105
14	71552127	71552342	216	*	4.3	4.57	2.85	1.72	2.95e-05	0.00105
12	22145765	22146206	442	*	6.19	6.38	5.39	0.98	2.96e-05	0.00105
14	13428659	13429133	475	*	4.17	4.4	3.1	1.31	2.96e-05	0.00106
14	1793394	1793813	420	*	7.39	7.61	6.43	1.18	2.97e-05	0.00106
27	13692351	13692604	254	*	3.04	3.42	-0.36	3.78	2.97e-05	0.00106
10	103473704	103474247	544	*	5.48	5.68	4.65	1.02	2.97e-05	0.00106
1	111413249	111413610	362	*	5.48	5.69	4.58	1.11	2.98e-05	0.00106
2	23396563	23397029	467	*	5.8	6.03	4.73	1.3	2.98e-05	0.00106
14	11633426	11634057	632	*	6.01	6.2	5.2	1	2.99e-05	0.00106
6	99547820	99548025	206	*	3.59	3.89	1.9	1.99	2.99e-05	0.00106
5	104076805	104077154	350	*	4.92	5.17	3.65	1.52	3e-05	0.00106
14	24816033	24816252	220	*	4.19	4.45	2.94	1.51	3.01e-05	0.00107
2	131996132	131996735	604	*	5.15	5.41	3.86	1.55	3.02e-05	0.00107
23	28875065	28875805	741	*	7.05	7.25	6.2	1.04	3.03e-05	0.00107
20	22806242	22806655	414	*	4.75	4.96	3.81	1.15	3.04e-05	0.00107
18	36085003	36085359	357	*	3.5	3.8	1.82	1.98	3.04e-05	0.00108
6	3229437	3229730	294	*	2.06	0.6	3.6	-3	3.05e-05	0.00108
15	29076307	29076574	268	*	3.86	4.14	2.36	1.78	3.05e-05	0.00108
3	29748455	29748688	234	*	4.55	4.77	3.61	1.15	3.06e-05	0.00108
11	71008338	71008900	563	*	5.91	6.13	4.93	1.19	3.08e-05	0.00108
3	53612453	53612819	367	*	5.48	5.7	4.51	1.19	3.08e-05	0.00108
11	98592905	98594177	1273	*	7.81	7.97	7.21	0.76	3.08e-05	0.00108
23	30759663	30760439	777	*	7.03	7.24	6.16	1.07	3.11e-05	0.00109
29	28864390	28865450	1061	*	6.46	6.66	5.6	1.06	3.11e-05	0.00109
14	66080948	66081341	394	*	4.4	4.65	3.13	1.52	3.12e-05	0.0011
1	82602192	82602743	552	*	5.07	5.27	4.23	1.04	3.12e-05	0.0011
10	43152649	43152888	240	*	3.68	3.96	2.24	1.72	3.13e-05	0.0011
14	28095448	28095988	541	*	6.07	6.27	5.19	1.08	3.15e-05	0.0011
2	127114493	127115025	533	*	5.34	5.57	4.32	1.24	3.16e-05	0.00111
5	113395550	113396233	684	*	5.79	5.98	5.02	0.96	3.17e-05	0.00111
5	26809380	26809893	514	*	7.91	8.08	7.23	0.84	3.2e-05	0.00112
29	32242999	32243608	610	*	5.13	5.32	4.35	0.97	3.2e-05	0.00112
1	9644886	9645328	443	*	4.9	5.1	4.02	1.08	3.2e-05	0.00112
1	64759729	64760129	401	*	4.74	4.95	3.82	1.12	3.21e-05	0.00112
5	33249465	33249878	414	*	5.29	5.53	4.12	1.41	3.22e-05	0.00112
7	28080545	28081037	493	*	5.56	5.77	4.62	1.15	3.23e-05	0.00113
11	885295	885562	268	*	4.19	4.46	2.76	1.7	3.24e-05	0.00113
1	116418415	116418896	482	*	5.36	5.57	4.5	1.06	3.25e-05	0.00113
7	53080227	53080714	488	*	6.07	6.31	4.95	1.36	3.25e-05	0.00113
18	50889360	50889843	484	*	5.67	5.87	4.79	1.08	3.26e-05	0.00114
18	24426919	24427193	275	*	3.83	4.11	2.32	1.79	3.26e-05	0.00114
27	40014755	40015238	484	*	5.32	5.58	4.04	1.54	3.27e-05	0.00114
11	62425834	62426304	471	*	4.09	4.34	2.91	1.43	3.27e-05	0.00114
22	50991278	50992116	839	*	7.22	7.42	6.38	1.04	3.27e-05	0.00114
X	111099799	111100057	259	*	4.31	4.56	3.17	1.38	3.28e-05	0.00114
16	72656978	72657368	391	*	4.18	4.45	2.78	1.67	3.3e-05	0.00114
20	36783173	36783679	507	*	4.03	4.31	2.49	1.82	3.3e-05	0.00115
1	146599897	146600617	721	*	6.24	6.59	3.82	2.77	3.32e-05	0.00115
12	21005833	21006331	499	*	4.9	5.12	3.86	1.26	3.32e-05	0.00115
8	24856631	24857376	746	*	6.69	6.85	6.04	0.81	3.33e-05	0.00115
11	98520960	98521646	687	*	6.19	6.38	5.36	1.03	3.33e-05	0.00115
23	27127884	27128324	441	*	5.42	5.65	4.34	1.32	3.37e-05	0.00117
10	86909283	86909533	251	*	4.32	3.92	5.11	-1.18	3.38e-05	0.00117
26	48972568	48972973	406	*	4.21	3.76	5.07	-1.31	3.38e-05	0.00117
7	71204903	71205303	401	*	4.69	4.97	3.26	1.71	3.38e-05	0.00117
7	110151126	110151839	714	*	6.84	7.02	6.07	0.96	3.4e-05	0.00117
16	58091265	58091527	263	*	4.22	4.47	2.99	1.48	3.4e-05	0.00117
8	39362050	39362548	499	*	6.3	6.54	5.18	1.36	3.41e-05	0.00117
3	8878718	8880652	1935	*	7.94	8.11	7.24	0.87	3.41e-05	0.00117
16	50664600	50665116	517	*	4.67	4.91	3.5	1.41	3.41e-05	0.00117
22	22065377	22066235	859	*	5.62	5.86	4.49	1.37	3.42e-05	0.00118
9	89920435	89920857	423	*	4.47	4.74	3.17	1.57	3.42e-05	0.00118
10	103477123	103477306	184	*	4.1	4.35	2.95	1.39	3.43e-05	0.00118
12	79515582	79515996	415	*	4.43	4.68	3.27	1.41	3.43e-05	0.00118
1	46784805	46785308	504	*	5.35	5.59	4.21	1.38	3.43e-05	0.00118
23	37319636	37320393	758	*	5.77	5.98	4.9	1.07	3.46e-05	0.00118
11	60304162	60304708	547	*	4.16	4.44	2.64	1.81	3.46e-05	0.00118
10	17214172	17214406	235	*	3.63	3.94	1.87	2.07	3.46e-05	0.00119
7	4832059	4833160	1102	*	8.35	8.53	7.64	0.89	3.47e-05	0.00119
28	25065104	25065431	328	*	5.03	5.25	4.07	1.18	3.49e-05	0.00119
3	102639358	102639740	383	*	5.79	5.99	4.93	1.07	3.49e-05	0.00119
12	30914176	30914437	262	*	5.59	5.81	4.64	1.16	3.49e-05	0.00119
7	56271851	56272339	489	*	4.23	4.48	3.08	1.4	3.51e-05	0.0012
2	122319205	122319593	389	*	5.36	5.58	4.39	1.19	3.51e-05	0.0012
23	30726020	30726781	762	*	8.22	8.41	7.45	0.96	3.55e-05	0.00121
25	4032163	4032764	602	*	6.85	7.04	6.1	0.94	3.55e-05	0.00121
8	39757514	39757735	222	*	3.88	4.15	2.46	1.69	3.55e-05	0.00121
7	46806126	46806613	488	*	4.28	4.53	3.05	1.48	3.56e-05	0.00121
10	58679981	58680290	310	*	4.7	4.93	3.68	1.25	3.59e-05	0.00122
2	36117186	36117427	242	*	5.64	5.87	4.6	1.27	3.59e-05	0.00122
12	90896881	90897475	595	*	4.89	4.53	5.63	-1.1	3.62e-05	0.00123
1	154530087	154530366	280	*	3.83	4.12	2.27	1.85	3.62e-05	0.00123
21	61966508	61966872	365	*	6.02	6.24	5.09	1.14	3.63e-05	0.00123
13	38321187	38321534	348	*	3.93	4.21	2.45	1.75	3.63e-05	0.00123
14	32757789	32758047	259	*	4.93	5.14	4.01	1.13	3.63e-05	0.00123
5	57668600	57669322	723	*	7.02	7.19	6.36	0.83	3.64e-05	0.00123
4	75476206	75476507	302	*	3.62	3.17	4.47	-1.31	3.65e-05	0.00123
22	6341804	6342209	406	*	3.5	3.81	1.73	2.07	3.65e-05	0.00124
16	13338106	13338620	515	*	6	6.21	5.06	1.15	3.67e-05	0.00124
3	92014792	92015981	1190	*	6.67	6.87	5.82	1.05	3.67e-05	0.00124
29	30161250	30161750	501	*	7.07	7.24	6.42	0.81	3.68e-05	0.00124
3	51102683	51103077	395	*	6.09	6.3	5.22	1.07	3.68e-05	0.00124
2	128965300	128965845	546	*	5.47	5.69	4.47	1.23	3.68e-05	0.00124
5	90939608	90939916	309	*	4.89	5.12	3.85	1.27	3.68e-05	0.00124
19	7923261	7923765	505	*	3.76	4.05	2.25	1.8	3.68e-05	0.00124
5	111136944	111137147	204	*	5	5.22	4.02	1.2	3.69e-05	0.00124
22	5156775	5157337	563	*	6.2	6.39	5.41	0.98	3.7e-05	0.00125
6	115773591	115774028	438	*	4.91	5.19	3.44	1.74	3.71e-05	0.00125
16	39792120	39792629	510	*	5.15	5.39	4.03	1.36	3.71e-05	0.00125
23	49347811	49348190	380	*	4.53	4.75	3.51	1.25	3.71e-05	0.00125
2	112711328	112711591	264	*	4.48	4.74	3.25	1.49	3.72e-05	0.00125
19	40115073	40115667	595	*	7.23	7.41	6.49	0.92	3.73e-05	0.00125
1	6277321	6278809	1489	*	6.92	7.11	6.11	1	3.74e-05	0.00125
22	29287466	29287940	475	*	4.93	5.14	4.02	1.12	3.74e-05	0.00125
24	56029274	56029678	405	*	3.65	3.94	2.12	1.82	3.75e-05	0.00126
19	15228385	15228687	303	*	5.51	5.7	4.75	0.95	3.77e-05	0.00126
22	54348656	54349712	1057	*	7.84	8.01	7.16	0.86	3.77e-05	0.00126
2	37631828	37632197	370	*	4.23	4.51	2.76	1.75	3.77e-05	0.00126
16	42024970	42025228	259	*	5.06	5.27	4.2	1.07	3.79e-05	0.00127
4	113174114	113174750	637	*	5.91	6.1	5.09	1.01	3.8e-05	0.00127
9	102883539	102884109	571	*	6.67	6.85	5.96	0.89	3.81e-05	0.00127
18	51147722	51148031	310	*	4.64	4.87	3.59	1.29	3.83e-05	0.00128
17	71857470	71858124	655	*	4.9	5.11	3.95	1.16	3.83e-05	0.00128
9	82798344	82798856	513	*	4.9	5.13	3.8	1.33	3.85e-05	0.00128
19	40755683	40756261	579	*	6.29	6.49	5.42	1.07	3.85e-05	0.00128
17	64602680	64603064	385	*	4.65	4.88	3.58	1.31	3.86e-05	0.00128
13	11433952	11435685	1734	*	6.49	6.69	5.64	1.05	3.86e-05	0.00128
20	17841883	17842720	838	*	5.94	6.16	4.95	1.21	3.87e-05	0.00129
5	78529485	78530437	953	*	6.24	6.48	5.11	1.37	3.87e-05	0.00129
19	25502880	25503249	370	*	4.97	5.18	4.04	1.14	3.88e-05	0.00129
20	8473755	8474255	501	*	3.96	4.21	2.74	1.47	3.89e-05	0.00129
7	45258471	45259097	627	*	5.53	5.74	4.58	1.16	3.9e-05	0.00129
11	43477217	43477479	263	*	3.79	4.06	2.41	1.65	3.9e-05	0.00129
13	75383751	75384166	416	*	5.95	6.12	5.28	0.84	3.9e-05	0.00129
24	21781510	21781952	443	*	5.04	5.27	4	1.27	3.91e-05	0.00129
25	38343862	38344430	569	*	6	6.21	5.11	1.1	3.91e-05	0.00129
4	60354083	60354328	246	*	3.78	4.04	2.44	1.6	3.91e-05	0.00129
15	76823451	76823762	312	*	6.46	6.63	5.77	0.86	3.91e-05	0.00129
11	47957893	47958303	411	*	4.26	4.51	3.08	1.43	3.92e-05	0.0013
15	46874298	46874748	451	*	4.3	4.56	3	1.56	3.93e-05	0.0013
29	17862524	17862892	369	*	4.7	4.92	3.77	1.15	3.93e-05	0.0013
19	54519288	54519820	533	*	5.21	5.46	3.97	1.48	3.95e-05	0.0013
13	44733859	44734236	378	*	4.68	4.9	3.68	1.22	3.96e-05	0.00131
16	61067760	61068359	600	*	5.71	5.93	4.71	1.23	3.98e-05	0.00131
23	17815769	17816122	354	*	4.27	3.88	5.03	-1.15	3.98e-05	0.00131
7	90711072	90711900	829	*	7.59	7.77	6.82	0.95	3.99e-05	0.00131
14	28077492	28078135	644	*	5.46	5.68	4.49	1.19	4e-05	0.00132
8	61703283	61703808	526	*	4.84	5.1	3.55	1.55	4.02e-05	0.00132
6	98047900	98048485	586	*	6.37	6.61	5.25	1.36	4.05e-05	0.00133
23	41438604	41438911	308	*	4.25	4.48	3.21	1.27	4.06e-05	0.00133
24	58862276	58862706	431	*	3.96	4.25	2.38	1.87	4.06e-05	0.00133
17	41163733	41164242	510	*	6.19	6.41	5.19	1.22	4.09e-05	0.00134
7	52355679	52356106	428	*	6.28	6.46	5.52	0.94	4.1e-05	0.00134
2	96691831	96692353	523	*	5.78	6	4.81	1.19	4.1e-05	0.00134
19	55884978	55887042	2065	*	8.05	8.21	7.44	0.77	4.1e-05	0.00134
2	54432941	54433364	424	*	4.37	4.63	3.04	1.59	4.11e-05	0.00134
22	53911285	53911598	314	*	5.01	5.24	3.98	1.26	4.13e-05	0.00135
4	48471591	48472729	1139	*	6.72	6.93	5.79	1.14	4.13e-05	0.00135
7	73036002	73036420	419	*	4.78	5.01	3.75	1.26	4.13e-05	0.00135
3	101206344	101206799	456	*	3.93	4.2	2.57	1.63	4.13e-05	0.00135
2	52669767	52670254	488	*	4.03	4.27	2.86	1.41	4.14e-05	0.00135
10	13291757	13292501	745	*	7.2	7.42	6.19	1.24	4.14e-05	0.00135
6	61650902	61651239	338	*	3.58	3	4.57	-1.57	4.15e-05	0.00135
4	92646097	92646611	515	*	4.82	5.06	3.68	1.38	4.16e-05	0.00135
10	12184322	12185058	737	*	6.2	6.41	5.23	1.18	4.16e-05	0.00135
8	105578949	105579670	722	*	5.33	5.58	4.14	1.44	4.18e-05	0.00136
9	51583770	51584769	1000	*	6.17	6.37	5.36	1.01	4.2e-05	0.00137
21	71034127	71034530	404	*	6.5	6.71	5.63	1.08	4.2e-05	0.00137
6	110063100	110063545	446	*	4.99	5.2	4.12	1.08	4.21e-05	0.00137
16	81106968	81107467	500	*	4.51	4.75	3.38	1.37	4.21e-05	0.00137
18	25610003	25610308	306	*	5.38	5.59	4.44	1.16	4.22e-05	0.00137
14	46483450	46483798	349	*	5.05	5.27	4.08	1.19	4.22e-05	0.00137
19	62464672	62465434	763	*	6.28	6.47	5.51	0.96	4.23e-05	0.00137
7	62630333	62630671	339	*	4.91	5.15	3.82	1.33	4.23e-05	0.00137
X	144822936	144823337	402	*	4.87	5.1	3.82	1.27	4.24e-05	0.00137
23	12993553	12993848	296	*	3.73	4	2.35	1.65	4.24e-05	0.00137
22	59819854	59820235	382	*	7.26	7.42	6.61	0.81	4.25e-05	0.00137
X	144822146	144822574	429	*	5.62	5.84	4.66	1.18	4.27e-05	0.00138
10	43223638	43223948	311	*	5.36	5.56	4.5	1.05	4.27e-05	0.00138
29	17676807	17677228	422	*	4.4	4.66	3.05	1.62	4.28e-05	0.00138
12	80074995	80075410	416	*	5.12	5.33	4.14	1.2	4.29e-05	0.00139
3	15729067	15729315	249	*	3.72	4	2.24	1.76	4.3e-05	0.00139
4	71308065	71308575	511	*	4.18	4.44	2.86	1.59	4.32e-05	0.00139
5	74867254	74868479	1226	*	6.53	6.74	5.57	1.17	4.33e-05	0.00139
12	89212072	89213174	1103	*	6.88	7.08	6.04	1.05	4.33e-05	0.0014
1	67144084	67144414	331	*	3.99	4.25	2.62	1.63	4.35e-05	0.0014
14	14174014	14174273	260	*	4.66	4.94	3.21	1.72	4.36e-05	0.0014
1	18723890	18724277	388	*	6.2	6.4	5.31	1.1	4.36e-05	0.0014
22	54089038	54089398	361	*	5.64	5.86	4.61	1.26	4.37e-05	0.0014
23	32476665	32478405	1741	*	7.32	7.5	6.62	0.87	4.38e-05	0.00141
17	54220162	54220480	319	*	5.5	5.71	4.57	1.14	4.41e-05	0.00141
4	106846161	106846438	278	*	4	4.26	2.64	1.62	4.41e-05	0.00141
10	7544405	7544675	271	*	3.37	3.69	1.35	2.34	4.42e-05	0.00142
19	14655011	14655490	480	*	6	6.19	5.21	0.98	4.42e-05	0.00142
29	32744043	32744749	707	*	5.8	5.99	5.02	0.97	4.42e-05	0.00142
14	9299198	9299668	471	*	5.27	5.48	4.34	1.13	4.43e-05	0.00142
4	94548670	94549121	452	*	6.14	6.34	5.23	1.11	4.43e-05	0.00142
9	44553408	44553679	272	*	3.97	4.26	2.29	1.97	4.44e-05	0.00142
8	7557251	7557668	418	*	3.52	3.8	2.06	1.74	4.45e-05	0.00142
25	9593199	9594289	1091	*	6	6.2	5.17	1.03	4.45e-05	0.00142
20	64341486	64341951	466	*	4.33	3.86	5.19	-1.33	4.46e-05	0.00142
28	8574128	8574502	375	*	4.41	4.65	3.25	1.41	4.46e-05	0.00142
5	67947240	67947888	649	*	5.76	5.95	4.97	0.98	4.47e-05	0.00143
22	54265204	54265782	579	*	5.01	5.22	4.07	1.16	4.48e-05	0.00143
12	16584985	16585413	429	*	4.61	4.82	3.67	1.14	4.5e-05	0.00143
5	56047410	56047724	315	*	6.74	6.9	6.13	0.77	4.5e-05	0.00143
4	113716672	113716893	222	*	4.56	4.83	3.13	1.71	4.51e-05	0.00143
11	106952002	106952435	434	*	5.84	6.05	4.99	1.06	4.54e-05	0.00144
11	88023502	88023766	265	*	3.42	3.73	1.57	2.16	4.56e-05	0.00145
11	27998060	27998291	232	*	4.83	5.04	3.9	1.15	4.56e-05	0.00145
4	70260033	70260488	456	*	5.07	5.29	4.07	1.22	4.57e-05	0.00145
18	46995393	46995979	587	*	7.34	7.51	6.67	0.84	4.57e-05	0.00145
5	120110196	120111114	919	*	8.32	8.51	7.53	0.97	4.57e-05	0.00145
18	55805601	55806122	522	*	7.97	8.14	7.29	0.85	4.58e-05	0.00145
4	113628503	113628753	251	*	3.39	3.71	1.32	2.39	4.61e-05	0.00146
9	95683858	95684249	392	*	5.12	5.36	4.02	1.34	4.61e-05	0.00146
10	28151864	28152169	306	*	2.89	3.24	0.47	2.77	4.62e-05	0.00146
2	47771496	47772197	702	*	4.77	4.99	3.8	1.19	4.62e-05	0.00146
11	1536942	1537289	348	*	4.75	5.01	3.54	1.47	4.62e-05	0.00146
11	49957032	49957707	676	*	6.78	6.96	6.04	0.92	4.63e-05	0.00146
1	64786836	64787333	498	*	5.7	5.88	4.97	0.91	4.64e-05	0.00146
16	3368830	3369342	513	*	6.14	6.36	5.16	1.2	4.64e-05	0.00146
14	16408520	16408732	213	*	4.39	4.62	3.36	1.26	4.65e-05	0.00146
19	32740533	32740937	405	*	4.47	4.74	3.12	1.63	4.65e-05	0.00146
15	53319598	53319843	246	*	3.58	3.85	2.19	1.66	4.66e-05	0.00147
5	106294481	106294872	392	*	4.45	4.72	3.08	1.64	4.66e-05	0.00147
29	32595173	32595842	670	*	6.55	6.75	5.69	1.06	4.67e-05	0.00147
7	90682232	90682734	503	*	5.31	5.53	4.34	1.19	4.67e-05	0.00147
11	25562355	25562822	468	*	7.11	7.29	6.33	0.96	4.68e-05	0.00147
9	24219438	24220215	778	*	6.42	6.61	5.65	0.96	4.68e-05	0.00147
23	7115094	7115333	240	*	6.28	6.5	5.27	1.23	4.7e-05	0.00147
24	61459319	61460007	689	*	5.41	5.64	4.35	1.29	4.7e-05	0.00147
17	73339992	73340740	749	*	7.01	7.19	6.29	0.9	4.7e-05	0.00147
20	28620237	28620819	583	*	4.49	4.72	3.41	1.31	4.72e-05	0.00148
2	53736993	53737515	523	*	6.05	6.26	5.15	1.1	4.73e-05	0.00148
7	4451241	4451500	260	*	5.13	5.36	4.15	1.21	4.75e-05	0.00148
X	108724466	108725412	947	*	5.63	5.82	4.86	0.96	4.76e-05	0.00149
X	39063828	39064646	819	*	4.81	5.04	3.79	1.25	4.76e-05	0.00149
5	33215481	33215726	246	*	5.31	5.53	4.35	1.18	4.77e-05	0.00149
1	77133269	77133621	353	*	5.36	5.59	4.34	1.25	4.78e-05	0.00149
6	115656584	115657649	1066	*	6.24	6.42	5.48	0.95	4.78e-05	0.00149
17	68425449	68425639	191	*	3.59	3.89	1.89	2	4.79e-05	0.00149
4	46442808	46443149	342	*	5.42	5.66	4.33	1.32	4.79e-05	0.00149
18	14111566	14112043	478	*	3.94	4.25	2.11	2.14	4.81e-05	0.0015
25	41074045	41074940	896	*	5.96	6.17	5.05	1.12	4.81e-05	0.0015
5	104153745	104154190	446	*	5.77	5.95	5.03	0.92	4.81e-05	0.0015
19	54473945	54474481	537	*	6.64	6.83	5.83	1	4.82e-05	0.0015
23	20311331	20312340	1010	*	5.85	6.03	5.09	0.94	4.82e-05	0.0015
11	81026494	81026746	253	*	3.33	2.78	4.29	-1.51	4.82e-05	0.0015
7	63123970	63124383	414	*	5.05	5.27	4.04	1.23	4.83e-05	0.0015
11	106243971	106244481	511	*	5.54	5.74	4.68	1.06	4.84e-05	0.0015
11	46052123	46052570	448	*	5.88	6.07	5.05	1.02	4.84e-05	0.0015
3	51718646	51719127	482	*	5.3	5.51	4.39	1.12	4.85e-05	0.0015
14	40830503	40830954	452	*	4.01	4.25	2.83	1.42	4.86e-05	0.00151
19	63538818	63539506	689	*	5.84	6.06	4.89	1.17	4.89e-05	0.00151
7	98540369	98540680	312	*	4.41	4.64	3.32	1.32	4.89e-05	0.00151
6	24377253	24378322	1070	*	6.6	6.8	5.76	1.04	4.9e-05	0.00152
22	48417204	48417653	450	*	5.55	5.77	4.58	1.19	4.92e-05	0.00152
20	3704957	3705562	606	*	6.17	6.37	5.27	1.11	4.97e-05	0.00154
3	24502075	24502322	248	*	4.03	4.28	2.87	1.41	4.98e-05	0.00154
21	19293531	19293980	450	*	4.2	3.76	5.03	-1.27	4.99e-05	0.00154
21	52373824	52374436	613	*	6.06	6.25	5.29	0.96	5e-05	0.00154
29	17781874	17782672	799	*	6.49	6.68	5.7	0.98	5.01e-05	0.00154
25	3666228	3666976	749	*	6.39	6.56	5.72	0.84	5.02e-05	0.00155
20	38384853	38385450	598	*	6.07	6.32	4.81	1.51	5.03e-05	0.00155
10	3951275	3952368	1094	*	6.84	7.03	5.99	1.04	5.03e-05	0.00155
10	34236940	34237639	700	*	5.22	5.43	4.3	1.13	5.03e-05	0.00155
3	21665226	21665454	229	*	2.81	3.17	0.11	3.06	5.03e-05	0.00155
12	19249376	19249689	314	*	4.62	4.86	3.54	1.31	5.05e-05	0.00155
22	52911730	52912245	516	*	4.91	5.12	4.01	1.12	5.05e-05	0.00155
13	78097201	78097512	312	*	4.59	4.84	3.4	1.44	5.06e-05	0.00155
10	65092631	65093771	1141	*	7.65	7.85	6.81	1.04	5.06e-05	0.00155
3	93625051	93625774	724	*	6.93	7.11	6.19	0.92	5.08e-05	0.00156
11	48725491	48725759	269	*	6.02	6.28	4.68	1.61	5.1e-05	0.00156
25	1390888	1391997	1110	*	7.96	8.16	7.1	1.06	5.11e-05	0.00156
1	97853625	97854049	425	*	5.07	5.27	4.21	1.06	5.11e-05	0.00156
7	3938133	3938453	321	*	6.44	6.64	5.59	1.05	5.13e-05	0.00157
9	97647049	97647513	465	*	5.09	5.3	4.16	1.15	5.14e-05	0.00157
3	105059389	105059882	494	*	5.41	5.62	4.49	1.13	5.16e-05	0.00158
10	21631004	21631191	188	*	5.01	5.23	4.06	1.17	5.16e-05	0.00158
26	17493637	17494053	417	*	3.88	4.14	2.55	1.59	5.17e-05	0.00158
23	29392995	29393433	439	*	5.67	5.9	4.65	1.25	5.18e-05	0.00158
15	16235388	16235756	369	*	4.23	4.49	2.94	1.56	5.19e-05	0.00158
21	71489460	71490606	1147	*	6.55	6.79	5.47	1.31	5.21e-05	0.00159
23	11040026	11040921	896	*	6.19	6.4	5.27	1.13	5.24e-05	0.0016
3	107427816	107428652	837	*	7.34	7.51	6.62	0.9	5.24e-05	0.0016
26	31234481	31235155	675	*	6.58	6.76	5.84	0.92	5.26e-05	0.0016
21	20904521	20905461	941	*	7.79	7.98	6.98	1.01	5.26e-05	0.0016
3	9694333	9695317	985	*	8.54	8.71	7.86	0.85	5.29e-05	0.00161
20	41156401	41156609	209	*	3.66	3.97	1.87	2.09	5.3e-05	0.00161
13	72824914	72825756	843	*	8.17	8.34	7.49	0.85	5.3e-05	0.00161
5	101722256	101722648	393	*	4.43	4.66	3.38	1.27	5.31e-05	0.00161
9	100680301	100680784	484	*	4.08	4.36	2.65	1.7	5.36e-05	0.00163
10	15968185	15968760	576	*	4.36	4.01	5.07	-1.06	5.36e-05	0.00163
17	74498042	74499048	1007	*	7.89	8.09	7.09	1	5.36e-05	0.00163
19	24199402	24199730	329	*	4.87	5.07	4.04	1.02	5.37e-05	0.00163
2	120206081	120207264	1184	*	7.37	7.56	6.58	0.98	5.37e-05	0.00163
19	20717993	20718549	557	*	5.94	6.13	5.16	0.97	5.39e-05	0.00163
22	60386389	60387174	786	*	6.98	7.17	6.21	0.96	5.41e-05	0.00164
10	77920631	77920919	289	*	4.84	5.07	3.79	1.28	5.45e-05	0.00165
13	12791990	12792369	380	*	6.32	6.52	5.46	1.05	5.46e-05	0.00165
1	108291528	108292603	1076	*	5.96	6.15	5.15	1	5.46e-05	0.00165
5	104042908	104043477	570	*	7.42	7.62	6.56	1.06	5.48e-05	0.00165
2	26766222	26766572	351	*	3.43	3.75	1.41	2.35	5.48e-05	0.00165
3	35614240	35615035	796	*	5.34	5.56	4.35	1.21	5.48e-05	0.00165
9	32212256	32212811	556	*	5.23	5.44	4.32	1.13	5.49e-05	0.00165
21	58299189	58299613	425	*	6.14	6.35	5.18	1.17	5.51e-05	0.00166
3	23351726	23352199	474	*	4.86	5.07	3.92	1.15	5.54e-05	0.00167
7	98539138	98539348	211	*	4.52	4.74	3.49	1.25	5.56e-05	0.00167
18	40424265	40424858	594	*	6.17	6.37	5.32	1.06	5.56e-05	0.00167
7	21927307	21928023	717	*	7	7.18	6.27	0.91	5.56e-05	0.00167
5	24118867	24119232	366	*	4.51	4.73	3.53	1.19	5.57e-05	0.00167
7	5889118	5889446	329	*	5.52	5.7	4.78	0.92	5.59e-05	0.00168
14	12897118	12897485	368	*	3.6	3.88	2.08	1.8	5.62e-05	0.00169
20	18292553	18292954	402	*	4.69	4.92	3.62	1.3	5.62e-05	0.00169
3	94219044	94219411	368	*	4.98	5.18	4.1	1.08	5.62e-05	0.00169
7	91165079	91165426	348	*	4.03	4.28	2.84	1.44	5.63e-05	0.00169
8	9275598	9276858	1261	*	7.51	7.7	6.73	0.97	5.64e-05	0.00169
16	60865813	60866598	786	*	6.32	6.52	5.49	1.03	5.66e-05	0.00169
10	103591956	103592400	445	*	5.3	5.53	4.29	1.24	5.66e-05	0.00169
5	26957125	26957408	284	*	5.69	5.88	4.93	0.95	5.66e-05	0.00169
11	66750518	66751081	564	*	4.87	5.1	3.83	1.27	5.67e-05	0.00169
10	60907714	60908103	390	*	3.74	4.02	2.3	1.71	5.72e-05	0.00171
27	19110169	19110528	360	*	3.58	3.88	1.9	1.98	5.76e-05	0.00172
6	59203779	59204104	326	*	4.68	4.91	3.61	1.31	5.77e-05	0.00172
26	31239021	31239434	414	*	5.01	5.25	3.91	1.34	5.79e-05	0.00173
5	45160639	45160968	330	*	4.3	4.56	2.97	1.59	5.81e-05	0.00173
2	127425906	127426190	285	*	6.57	6.74	5.88	0.87	5.82e-05	0.00173
14	21072607	21072960	354	*	3.64	3.94	1.95	1.99	5.83e-05	0.00173
9	68795302	68795561	260	*	4.8	5.05	3.63	1.42	5.83e-05	0.00173
24	22100393	22101173	781	*	6.74	6.93	5.94	0.99	5.83e-05	0.00173
17	41228560	41229027	468	*	6.85	7.07	5.86	1.21	5.84e-05	0.00174
10	7966122	7966340	219	*	3.54	3.86	1.62	2.23	5.86e-05	0.00174
29	46212851	46213495	645	*	6.06	6.24	5.34	0.9	5.86e-05	0.00174
11	43275731	43276179	449	*	5.95	6.17	5	1.17	5.88e-05	0.00175
7	54802651	54802891	241	*	4.51	4.75	3.44	1.3	5.88e-05	0.00175
15	54960114	54960621	508	*	4.75	4.99	3.63	1.37	5.89e-05	0.00175
15	53077566	53077838	273	*	5.21	5.4	4.39	1.01	5.89e-05	0.00175
19	52857613	52858325	713	*	7.43	7.63	6.58	1.05	5.9e-05	0.00175
3	92361114	92362507	1394	*	7.26	7.45	6.49	0.96	5.91e-05	0.00175
14	16945294	16945508	215	*	4.53	4.75	3.5	1.26	5.91e-05	0.00175
1	155644809	155645237	429	*	5.22	5.42	4.4	1.02	5.91e-05	0.00175
22	12690438	12691109	672	*	7.14	7.33	6.39	0.93	5.92e-05	0.00175
25	2616857	2617241	385	*	3.91	4.16	2.68	1.48	5.92e-05	0.00175
5	74825283	74826569	1287	*	7.87	8.04	7.15	0.9	5.93e-05	0.00175
16	79470487	79471110	624	*	7.12	7.32	6.26	1.06	5.93e-05	0.00175
18	35947724	35948071	348	*	4.75	4.97	3.76	1.21	5.95e-05	0.00175
19	19675509	19675959	451	*	4.2	4.45	2.96	1.5	5.95e-05	0.00176
28	26929888	26930245	358	*	4.06	4.31	2.87	1.43	5.96e-05	0.00176
9	96034469	96034926	458	*	4.94	5.16	3.98	1.18	5.98e-05	0.00176
26	31217050	31217862	813	*	5.3	5.51	4.35	1.17	5.98e-05	0.00176
23	48238315	48239399	1085	*	5.23	5.43	4.42	1	6e-05	0.00177
7	4826182	4826813	632	*	6.04	6.25	5.1	1.15	6e-05	0.00177
X	28507946	28508302	357	*	4.97	4.47	5.88	-1.41	6.02e-05	0.00177
23	50629656	50630002	347	*	3.64	3.93	2.09	1.83	6.02e-05	0.00177
14	11732269	11732805	537	*	6.17	6.36	5.42	0.93	6.03e-05	0.00177
10	103827283	103827671	389	*	3.79	4.09	2.17	1.92	6.04e-05	0.00177
4	112930576	112931308	733	*	6.64	6.83	5.86	0.97	6.04e-05	0.00177
9	49789810	49790368	559	*	5.46	5.71	4.27	1.44	6.05e-05	0.00177
15	33865436	33865739	304	*	4.49	4.75	3.16	1.59	6.07e-05	0.00178
13	16787628	16788054	427	*	4.28	4.53	3.04	1.5	6.07e-05	0.00178
7	28708833	28709267	435	*	5.7	5.95	4.49	1.47	6.07e-05	0.00178
3	9874664	9874857	194	*	5.01	5.22	4.12	1.09	6.07e-05	0.00178
14	2636248	2637109	862	*	9.06	9.25	8.29	0.96	6.1e-05	0.00178
5	33068182	33069382	1201	*	7.5	7.69	6.69	0.99	6.1e-05	0.00178
12	54874918	54875296	379	*	3.49	3.82	1.49	2.33	6.12e-05	0.00179
5	84022594	84022850	257	*	5.39	5.59	4.52	1.07	6.12e-05	0.00179
28	8446451	8447228	778	*	4.33	4.59	3.02	1.57	6.13e-05	0.00179
24	51095435	51096339	905	*	7.26	7.44	6.5	0.94	6.13e-05	0.00179
28	7718655	7719103	449	*	4.62	4.84	3.61	1.24	6.13e-05	0.00179
18	6233622	6234027	406	*	4.01	4.27	2.75	1.52	6.14e-05	0.00179
12	19682545	19682841	297	*	3.82	4.11	2.26	1.84	6.16e-05	0.0018
10	46587047	46587380	334	*	5.12	5.32	4.29	1.03	6.17e-05	0.0018
25	10800329	10800558	230	*	5.64	5.87	4.57	1.31	6.18e-05	0.0018
17	72849043	72850381	1339	*	5.79	6.02	4.7	1.32	6.2e-05	0.0018
24	31144128	31144360	233	*	4.47	4.69	3.46	1.23	6.2e-05	0.0018
19	43923489	43924431	943	*	6.35	6.59	5.18	1.41	6.2e-05	0.0018
13	44849645	44849952	308	*	5.62	5.86	4.48	1.38	6.2e-05	0.0018
19	22253504	22253718	215	*	4.3	4.54	3.11	1.43	6.21e-05	0.0018
4	119405206	119405623	418	*	4.86	5.11	3.61	1.5	6.22e-05	0.0018
5	113434206	113434403	198	*	4.63	4.89	3.32	1.57	6.25e-05	0.00181
17	54642280	54642657	378	*	5.89	6.11	4.93	1.18	6.26e-05	0.00181
13	76622182	76622368	187	*	6.14	6.36	5.18	1.18	6.27e-05	0.00182
4	93706781	93707620	840	*	7.57	7.76	6.77	0.99	6.27e-05	0.00182
15	37089004	37089539	536	*	3.97	4.2	2.87	1.33	6.27e-05	0.00182
12	25733451	25733940	490	*	4.96	5.22	3.69	1.53	6.28e-05	0.00182
18	62401928	62402627	700	*	8.52	8.68	7.87	0.82	6.28e-05	0.00182
10	17333850	17334293	444	*	5.81	5.99	5.07	0.91	6.31e-05	0.00182
18	14039199	14041165	1967	*	7.88	8.03	7.27	0.77	6.31e-05	0.00182
19	48883526	48883735	210	*	4.11	4.39	2.64	1.75	6.34e-05	0.00183
24	44779109	44779730	622	*	5.66	5.86	4.84	1.02	6.36e-05	0.00184
16	39986442	39986967	526	*	5.34	5.54	4.49	1.06	6.37e-05	0.00184
17	45671876	45672460	585	*	5.79	5.97	5.04	0.93	6.41e-05	0.00185
7	48267192	48267920	729	*	5.28	5.47	4.48	0.99	6.41e-05	0.00185
23	18760192	18760428	237	*	4.21	4.48	2.86	1.62	6.42e-05	0.00185
17	41181900	41182180	281	*	4.57	4.78	3.67	1.11	6.43e-05	0.00185
5	97367754	97368021	268	*	4.06	4.31	2.91	1.4	6.44e-05	0.00185
7	12190882	12191889	1008	*	7.66	7.83	6.98	0.85	6.44e-05	0.00185
[truncated: 7,146 more rows]
