# Supplementary material for: ATAC-Seq identifies regions of open chromatin in the bronchial lymph nodes of dairy calves experimentally challenged with bovine respiratory syncytial virus
Source: BMC Genomics. 2021 Jan 6;22:14. doi: 10.1186/s12864-020-07268-5 (PMC7789798; doi:10.1186/s12864-020-07268-5)
Supplement: Supplementary file 6 — Additional file 6. Differentially accessible regions (peaks) from the EdgeR analysis within the Diffbind R package, between BRSV challenged and control calves (P < 0.05, FDR < 0.05). [file 12864_2020_7268_MOESM6_ESM.xlsx]

## Sheet: results_edger
Additional File 6. Differentially accessible regions (peaks) from the EdgeR analysis within the Diffbind R package, between BRSV challenged and control calves (P < 0.05, FDR < 0.05)
chromosome	peak_start	peak_end	width	strand	Conc	Conc_brsv	Conc_pbs	Fold	p.value	FDR
20	71455263	71457445	2183	*	6.46	4.61	8.13	-3.52	6.78e-23	3.9e-18
6	106504009	106505217	1209	*	5.61	4.07	7.18	-3.11	2.15e-17	6.19e-13
29	50670805	50671069	265	*	3.23	1.59	4.83	-3.24	3.2e-16	6.14e-12
14	3584681	3584931	251	*	3.71	2.63	5.07	-2.44	2.78e-14	3.99e-10
22	31710493	31710854	362	*	4.17	3.23	5.45	-2.22	3.4e-13	3.91e-09
20	66602169	66602649	481	*	6.67	6.95	5.23	1.72	8.66e-13	8.3e-09
6	106505918	106506425	508	*	5.18	4.14	6.52	-2.38	1.13e-12	9.31e-09
24	42925541	42925909	369	*	4.44	3.54	5.69	-2.15	2.88e-12	2.07e-08
10	75883344	75883738	395	*	4.38	3.63	5.53	-1.9	3.59e-12	2.29e-08
16	40713612	40714192	581	*	5.08	4.47	6.1	-1.63	4.69e-12	2.7e-08
8	72490244	72490693	450	*	4.51	3.65	5.74	-2.09	1.09e-11	5.7e-08
6	3229437	3229730	294	*	2.77	1.18	4.36	-3.17	1.25e-11	5.7e-08
7	60612819	60613364	546	*	4.88	4.26	5.92	-1.66	1.33e-11	5.7e-08
11	25346838	25347158	321	*	4.9	4.13	6.06	-1.93	1.39e-11	5.7e-08
3	25633702	25634066	365	*	4.67	5.02	2.09	2.92	1.82e-11	6.98e-08
1	43863292	43864090	799	*	5.46	4.83	6.5	-1.68	3.18e-11	1.14e-07
6	61650902	61651239	338	*	4.25	3.51	5.39	-1.88	3.82e-11	1.29e-07
19	56150769	56151412	644	*	8.07	8.27	7.18	1.09	5.36e-11	1.71e-07
20	65204338	65204760	423	*	4.56	3.76	5.75	-1.98	5.68e-11	1.72e-07
8	56611097	56611363	267	*	4.24	3.46	5.4	-1.94	6.91e-11	1.99e-07
7	64756371	64756792	422	*	5.57	5.05	6.5	-1.45	7.25e-11	1.99e-07
1	9015336	9015646	311	*	4.3	3.49	5.5	-2.01	8.82e-11	2.31e-07
11	96231139	96231712	574	*	5.19	4.61	6.18	-1.57	1.03e-10	2.57e-07
27	32959226	32959699	474	*	5.86	5.25	6.89	-1.64	1.09e-10	2.62e-07
7	5654756	5655489	734	*	8.68	8.85	8.01	0.84	1.81e-10	4.16e-07
23	18889238	18889499	262	*	4.63	4.95	2.59	2.37	2.22e-10	4.8e-07
14	68863714	68864074	361	*	4.38	4.74	1.65	3.09	2.25e-10	4.8e-07
11	3876815	3877084	270	*	5.18	5.5	3.2	2.3	2.47e-10	5.08e-07
11	94861419	94861684	266	*	4.12	3.51	5.15	-1.64	3.19e-10	6.21e-07
2	117565820	117566484	665	*	4.8	4.15	5.87	-1.72	3.24e-10	6.21e-07
2	27376803	27377181	379	*	4.45	3.68	5.62	-1.94	3.81e-10	7.07e-07
7	19181268	19181850	583	*	6.17	6.43	4.87	1.56	4.13e-10	7.43e-07
29	46953803	46954112	310	*	4.97	4.4	5.97	-1.57	4.44e-10	7.71e-07
8	16842100	16842346	247	*	4.61	4	5.63	-1.62	4.56e-10	7.71e-07
16	78376276	78376587	312	*	4.32	3.35	5.63	-2.27	5.21e-10	8.57e-07
20	64341486	64341951	466	*	5.01	4.41	6.03	-1.62	6.93e-10	1.08e-06
5	30141691	30142056	366	*	4.5	3.82	5.59	-1.77	6.93e-10	1.08e-06
22	53904412	53904713	302	*	5.21	5.52	3.31	2.21	7.24e-10	1.1e-06
13	21778656	21779092	437	*	4.76	4.16	5.77	-1.61	8.46e-10	1.22e-06
21	19293531	19293980	450	*	4.92	4.3	5.95	-1.64	8.47e-10	1.22e-06
11	48727966	48728618	653	*	7.17	7.37	6.34	1.03	9.54e-10	1.34e-06
20	64265042	64265401	360	*	4.44	3.68	5.6	-1.92	1.03e-09	1.41e-06
2	63875288	63875783	496	*	4.74	4.08	5.8	-1.72	1.07e-09	1.43e-06
1	117912715	117912967	253	*	3.8	4.18	0.54	3.64	1.11e-09	1.43e-06
15	25038714	25039184	471	*	5.23	4.4	6.43	-2.03	1.12e-09	1.43e-06
14	16504520	16504870	351	*	4.48	4.85	1.45	3.41	1.22e-09	1.51e-06
23	18877844	18878123	280	*	5.03	5.34	3.17	2.17	1.24e-09	1.51e-06
11	25656169	25656826	658	*	5.37	4.72	6.44	-1.72	1.26e-09	1.51e-06
11	67236012	67236605	594	*	5.89	6.21	3.93	2.28	1.29e-09	1.51e-06
8	58874110	58874702	593	*	5.01	4.36	6.06	-1.7	1.33e-09	1.51e-06
16	56346628	56347101	474	*	4.53	3.87	5.6	-1.73	1.34e-09	1.51e-06
2	133030035	133030357	323	*	4.21	3.47	5.36	-1.88	1.5e-09	1.66e-06
21	19177670	19178149	480	*	4.56	3.95	5.58	-1.63	1.53e-09	1.66e-06
4	107385236	107385710	475	*	7.35	6.94	8.14	-1.2	1.84e-09	1.95e-06
24	42565678	42566240	563	*	6.03	5.34	7.14	-1.8	1.87e-09	1.95e-06
13	77602127	77602646	520	*	6.89	7.12	5.81	1.32	1.92e-09	1.97e-06
13	11592595	11593290	696	*	5.19	4.53	6.27	-1.74	1.99e-09	2.01e-06
22	4952605	4953048	444	*	4.74	3.99	5.89	-1.9	2.08e-09	2.06e-06
27	28557227	28557659	433	*	2.52	1.35	3.94	-2.59	2.21e-09	2.16e-06
19	16219611	16219894	284	*	3.21	2.25	4.51	-2.26	2.39e-09	2.28e-06
13	58814918	58815250	333	*	3.73	2.59	5.13	-2.55	2.42e-09	2.28e-06
29	25797157	25797582	426	*	4.89	4.3	5.9	-1.61	3.11e-09	2.86e-06
9	44321495	44321947	453	*	6.02	6.33	4.11	2.22	3.14e-09	2.86e-06
22	60718516	60719042	527	*	6.28	6.59	4.55	2.03	3.32e-09	2.91e-06
3	105705792	105706107	316	*	4.71	4.15	5.68	-1.54	3.42e-09	2.91e-06
6	55415988	55416385	398	*	4.09	3.12	5.4	-2.28	3.44e-09	2.91e-06
27	13233881	13234164	284	*	4.28	3.33	5.56	-2.23	3.49e-09	2.91e-06
9	32013337	32013783	447	*	5.26	5.6	3.11	2.49	3.51e-09	2.91e-06
3	15402116	15402434	319	*	6.87	7.12	5.62	1.5	3.51e-09	2.91e-06
4	114759194	114759485	292	*	4.42	3.82	5.44	-1.62	3.54e-09	2.91e-06
14	16947631	16948063	433	*	5.18	5.51	3.15	2.36	3.63e-09	2.94e-06
15	58428852	58429325	474	*	5.19	4.64	6.15	-1.51	3.96e-09	3.16e-06
15	48294193	48294875	683	*	5.43	4.8	6.47	-1.67	4.04e-09	3.18e-06
11	48710595	48711181	587	*	6.6	6.9	4.97	1.93	4.16e-09	3.24e-06
11	81026494	81026746	253	*	4.08	3.37	5.2	-1.82	4.37e-09	3.35e-06
3	15403651	15404570	920	*	8.35	8.54	7.55	0.99	4.97e-09	3.76e-06
22	52612630	52613285	656	*	5.38	5.69	3.5	2.19	5.06e-09	3.78e-06
22	21458315	21458647	333	*	6.07	6.33	4.77	1.56	5.47e-09	4.03e-06
2	24495158	24495422	265	*	4.25	3.56	5.36	-1.8	5.56e-09	4.05e-06
4	16985718	16986107	390	*	4.79	5.14	2.06	3.08	5.86e-09	4.17e-06
16	38796129	38796489	361	*	4.51	3.9	5.54	-1.64	5.98e-09	4.17e-06
11	69683255	69683585	331	*	5.35	4.79	6.32	-1.53	6.02e-09	4.17e-06
25	20182007	20182529	523	*	7.46	6.89	8.45	-1.57	6.02e-09	4.17e-06
10	102571185	102571738	554	*	7.41	7.63	6.41	1.22	6.28e-09	4.3e-06
10	11830352	11830738	387	*	4.99	5.32	2.84	2.48	6.56e-09	4.42e-06
19	62704906	62705269	364	*	4.84	4.29	5.8	-1.51	6.61e-09	4.42e-06
11	106042431	106042705	275	*	3.71	2.95	4.87	-1.92	6.72e-09	4.44e-06
11	640628	641194	567	*	4.67	5.01	2.36	2.64	7.19e-09	4.64e-06
7	91131010	91131485	476	*	5.36	5.63	3.95	1.68	7.19e-09	4.64e-06
5	109056594	109057023	430	*	4.39	3.79	5.4	-1.6	7.77e-09	4.96e-06
23	9063679	9064018	340	*	4.38	4.72	2.03	2.69	8.71e-09	5.5e-06
11	60759583	60760266	684	*	7.82	8.03	6.89	1.14	8.88e-09	5.55e-06
7	5667966	5668799	834	*	9.23	9.38	8.61	0.77	9.38e-09	5.8e-06
20	5376367	5376689	323	*	4.55	4.92	1.41	3.51	9.74e-09	5.96e-06
X	118128213	118128463	251	*	4.06	4.42	1.49	2.93	1.01e-08	6.09e-06
6	2777076	2777468	393	*	3.31	2.26	4.67	-2.42	1.05e-08	6.25e-06
11	71147186	71147513	328	*	4.89	4.31	5.88	-1.58	1.05e-08	6.25e-06
14	46590122	46590416	295	*	4.17	3.33	5.39	-2.07	1.09e-08	6.37e-06
1	42482996	42483472	477	*	6.66	6.89	5.59	1.3	1.22e-08	7.1e-06
2	104421644	104421954	311	*	3.8	3.15	4.86	-1.7	1.24e-08	7.13e-06
1	62481395	62481722	328	*	4.55	3.94	5.58	-1.64	1.29e-08	7.32e-06
2	121461992	121462713	722	*	5.76	6.07	3.93	2.14	1.33e-08	7.47e-06
GJ059770.1	439	1367	929	*	5.39	4.59	6.57	-1.98	1.34e-08	7.47e-06
1	88551360	88551824	465	*	5.51	5.78	4.17	1.61	1.37e-08	7.6e-06
9	90299969	90300451	483	*	5.4	5.66	4.15	1.51	1.4e-08	7.68e-06
12	12522880	12523531	652	*	5.77	5.29	6.66	-1.38	1.43e-08	7.71e-06
3	85037749	85038233	485	*	4.35	3.61	5.48	-1.88	1.44e-08	7.71e-06
17	63632639	63633236	598	*	7.2	7.45	6.01	1.44	1.45e-08	7.71e-06
8	72038139	72038565	427	*	5.1	4.42	6.2	-1.78	1.49e-08	7.76e-06
15	74918039	74918512	474	*	6.13	5.79	6.84	-1.05	1.49e-08	7.76e-06
1	7504775	7505055	281	*	4.11	3.51	5.11	-1.6	1.5e-08	7.76e-06
19	37637505	37637809	305	*	5.12	5.42	3.36	2.07	1.55e-08	7.94e-06
10	15968185	15968760	576	*	5.1	4.58	6.03	-1.45	1.68e-08	8.55e-06
23	3859518	3859723	206	*	3.93	3.18	5.07	-1.89	1.77e-08	8.9e-06
28	16641029	16641532	504	*	4.88	4.33	5.84	-1.51	1.78e-08	8.92e-06
14	13396153	13396471	319	*	4.88	4.34	5.82	-1.48	1.96e-08	9.72e-06
25	32386387	32386996	610	*	6.06	5.65	6.87	-1.22	2.01e-08	9.86e-06
26	33607987	33608408	422	*	5.01	4.47	5.95	-1.48	2.13e-08	1.04e-05
5	82997951	82998619	669	*	7.46	7.73	6.05	1.67	2.33e-08	1.13e-05
7	15793142	15793389	248	*	4.08	3.39	5.18	-1.79	2.48e-08	1.19e-05
6	71370428	71370721	294	*	4.78	5.07	3.2	1.87	2.51e-08	1.19e-05
25	38367031	38367631	601	*	5.93	6.19	4.62	1.57	2.53e-08	1.19e-05
4	75476206	75476507	302	*	4.44	3.76	5.52	-1.76	2.76e-08	1.28e-05
14	4240470	4240837	368	*	5.79	6.04	4.53	1.51	2.77e-08	1.28e-05
22	53725118	53725531	414	*	5.66	5.94	4.22	1.72	2.81e-08	1.28e-05
4	25410498	25410934	437	*	4.23	3.57	5.31	-1.74	2.81e-08	1.28e-05
7	40858038	40858597	560	*	4.52	3.96	5.49	-1.54	2.88e-08	1.31e-05
4	69386018	69386363	346	*	3.86	3.19	4.93	-1.74	3.03e-08	1.36e-05
5	4172762	4173261	500	*	3.68	2.66	5.01	-2.35	3.07e-08	1.37e-05
8	49496159	49496447	289	*	3.65	2.83	4.86	-2.03	3.1e-08	1.37e-05
4	57441313	57441785	473	*	4.65	4.04	5.68	-1.63	3.14e-08	1.38e-05
1	83771444	83771819	376	*	6.28	6.52	5.11	1.41	3.21e-08	1.39e-05
7	16567882	16568331	450	*	6.07	6.35	4.62	1.73	3.21e-08	1.39e-05
27	14529101	14529508	408	*	5.29	5.55	3.93	1.62	3.43e-08	1.47e-05
13	3807546	3807905	360	*	5.77	6.02	4.58	1.44	3.47e-08	1.48e-05
4	44260617	44261029	413	*	4.16	3.51	5.23	-1.72	3.53e-08	1.49e-05
3	43065841	43066241	401	*	6.55	6.81	5.29	1.52	3.57e-08	1.5e-05
29	7273975	7274322	348	*	4.03	3.45	5.02	-1.57	3.67e-08	1.53e-05
4	67289161	67289567	407	*	5.49	4.97	6.42	-1.45	3.75e-08	1.55e-05
7	95152188	95152497	310	*	4.18	3.47	5.3	-1.84	3.85e-08	1.58e-05
20	17588714	17589298	585	*	5.58	5.89	3.76	2.13	3.9e-08	1.59e-05
23	24667207	24668313	1107	*	6.77	7.07	5.01	2.06	3.98e-08	1.61e-05
6	103528378	103528584	207	*	4.09	3.51	5.08	-1.57	4.01e-08	1.61e-05
17	41354665	41355183	519	*	5.44	5.01	6.27	-1.26	4.02e-08	1.61e-05
19	43929945	43930310	366	*	5.32	5.59	3.92	1.67	4.09e-08	1.62e-05
27	7484678	7484957	280	*	4.53	3.96	5.52	-1.56	4.2e-08	1.65e-05
X	135049654	135050053	400	*	5.69	5.94	4.49	1.45	4.25e-08	1.66e-05
18	56465918	56466196	279	*	8.26	8.45	7.51	0.94	4.3e-08	1.67e-05
11	89959371	89960090	720	*	6.45	6.69	5.32	1.37	4.4e-08	1.7e-05
10	33487877	33488675	799	*	5.14	4.37	6.3	-1.93	4.48e-08	1.72e-05
13	38394111	38394574	464	*	5.44	5.76	3.4	2.36	4.57e-08	1.74e-05
28	6292665	6292948	284	*	4.87	5.2	2.78	2.42	4.63e-08	1.75e-05
4	71930932	71931382	451	*	5.24	5.52	3.77	1.76	4.67e-08	1.75e-05
18	57670150	57670650	501	*	6.34	5.95	7.1	-1.14	4.69e-08	1.75e-05
23	18920799	18921131	333	*	5.32	5.59	3.93	1.65	4.94e-08	1.83e-05
23	51027747	51028180	434	*	5.52	5.82	3.91	1.9	5.18e-08	1.91e-05
5	24529506	24529993	488	*	5.94	6.17	4.85	1.33	5.21e-08	1.91e-05
12	20137174	20137853	680	*	7.84	8.04	6.96	1.07	5.28e-08	1.92e-05
14	13494668	13495359	692	*	5.64	5.92	4.08	1.84	5.38e-08	1.95e-05
2	61561886	61562658	773	*	9.77	9.48	10.39	-0.91	5.69e-08	2.04e-05
22	6473107	6473685	579	*	5.45	5.74	3.84	1.9	5.73e-08	2.05e-05
6	6392304	6392590	287	*	3.39	2.61	4.57	-1.95	5.83e-08	2.07e-05
10	35313475	35314214	740	*	5.23	4.74	6.13	-1.4	5.93e-08	2.09e-05
20	5413826	5414169	344	*	5.31	5.64	3.1	2.54	6.04e-08	2.12e-05
18	24412861	24413088	228	*	4.56	4.86	2.89	1.96	6.66e-08	2.3e-05
7	22988451	22988979	529	*	4.96	4.5	5.83	-1.33	6.69e-08	2.3e-05
29	50276934	50277406	473	*	7.45	7.63	6.72	0.91	6.69e-08	2.3e-05
8	7659958	7660225	268	*	5.41	5.74	3.31	2.43	6.73e-08	2.3e-05
17	70361842	70362352	511	*	6.27	6.59	4.31	2.28	6.78e-08	2.3e-05
13	38455814	38456105	292	*	5.67	5.98	3.81	2.18	6.8e-08	2.3e-05
25	2626393	2626699	307	*	4.44	4.77	2.31	2.46	6.98e-08	2.34e-05
29	8876830	8877483	654	*	5.83	5.39	6.67	-1.28	7.01e-08	2.34e-05
13	38491249	38492155	907	*	6.28	6.56	4.8	1.76	7.25e-08	2.41e-05
9	44284109	44284500	392	*	5.12	5.42	3.4	2.02	7.36e-08	2.43e-05
18	46753141	46753346	206	*	4.81	5.08	3.39	1.7	8.22e-08	2.7e-05
18	24415706	24416537	832	*	6.47	6.72	5.25	1.47	8.47e-08	2.77e-05
14	68303806	68304353	548	*	6.53	6.78	5.26	1.53	8.63e-08	2.8e-05
2	25195045	25195677	633	*	5.47	5.76	3.92	1.84	9.06e-08	2.93e-05
23	52188258	52188845	588	*	5.81	6.09	4.35	1.74	9.11e-08	2.93e-05
3	15862325	15862707	383	*	6.16	6.41	4.98	1.43	9.26e-08	2.96e-05
21	61801032	61801468	437	*	4.95	4.45	5.85	-1.4	9.36e-08	2.97e-05
5	90333287	90333487	201	*	3.86	3.23	4.9	-1.67	9.73e-08	3.07e-05
5	109828545	109828837	293	*	3.77	2.87	5.03	-2.16	9.81e-08	3.08e-05
19	15214746	15215800	1055	*	6.98	7.17	6.17	1.01	1.02e-07	3.18e-05
11	101524968	101525283	316	*	4.6	3.82	5.76	-1.94	1.03e-07	3.19e-05
28	1037006	1037622	617	*	4.41	3.55	5.64	-2.09	1.06e-07	3.28e-05
12	89042101	89042328	228	*	4.04	3.43	5.05	-1.62	1.09e-07	3.34e-05
20	5403364	5403965	602	*	5.01	5.34	2.79	2.55	1.12e-07	3.41e-05
10	86909283	86909533	251	*	5.1	4.51	6.1	-1.59	1.13e-07	3.42e-05
19	43215256	43215576	321	*	5.54	5.77	4.44	1.34	1.15e-07	3.49e-05
X	2610387	2610783	397	*	4.54	4.83	2.92	1.92	1.18e-07	3.54e-05
18	40265779	40266411	633	*	6.18	6.44	4.92	1.52	1.18e-07	3.54e-05
23	50826870	50827304	435	*	5.46	5	6.31	-1.32	1.21e-07	3.57e-05
24	28976996	28977348	353	*	4.32	3.76	5.29	-1.53	1.21e-07	3.57e-05
1	118975969	118976424	456	*	5	5.3	3.28	2.03	1.21e-07	3.57e-05
22	30047402	30047849	448	*	5.16	4.64	6.1	-1.46	1.23e-07	3.6e-05
5	107667770	107668113	344	*	5.76	6.01	4.61	1.39	1.26e-07	3.67e-05
21	5591154	5591521	368	*	6.17	6.39	5.19	1.19	1.27e-07	3.7e-05
24	45781554	45782003	450	*	4.91	4.33	5.91	-1.58	1.33e-07	3.85e-05
27	28473508	28473833	326	*	3.84	3.08	5	-1.92	1.39e-07	4e-05
8	11267618	11267927	310	*	3.32	2.5	4.52	-2.02	1.41e-07	4.03e-05
28	45673639	45673886	248	*	3.68	3.09	4.69	-1.6	1.5e-07	4.27e-05
15	78956142	78956326	185	*	6.07	5.64	6.9	-1.27	1.57e-07	4.46e-05
26	51503907	51504456	550	*	6.63	6.84	5.71	1.13	1.6e-07	4.52e-05
23	17815769	17816122	354	*	5.04	4.48	6.02	-1.54	1.61e-07	4.53e-05
9	40159967	40160488	522	*	4.85	5.16	3.12	2.04	1.64e-07	4.57e-05
1	128488079	128488311	233	*	4.96	5.22	3.66	1.56	1.66e-07	4.6e-05
21	65842036	65842319	284	*	3.85	3.12	4.98	-1.87	1.7e-07	4.71e-05
3	52901504	52901732	229	*	3.98	3.41	4.97	-1.56	1.76e-07	4.85e-05
23	50060529	50060860	332	*	6.45	6.68	5.44	1.24	1.78e-07	4.87e-05
22	53697030	53697222	193	*	4.61	4.9	3	1.9	1.84e-07	5.02e-05
6	7729227	7729603	377	*	4.95	4.39	5.92	-1.53	1.92e-07	5.21e-05
10	28881620	28881920	301	*	4.75	4.15	5.77	-1.61	1.96e-07	5.29e-05
14	20883563	20883829	267	*	4.51	4.01	5.41	-1.4	1.98e-07	5.32e-05
11	103821101	103821723	623	*	6.92	7.12	6.06	1.06	2.04e-07	5.46e-05
18	43868247	43868612	366	*	5.28	5.6	3.32	2.28	2.06e-07	5.49e-05
1	143117664	143117988	325	*	6.29	6.55	4.93	1.62	2.09e-07	5.53e-05
27	13960893	13961201	309	*	5.66	5.96	4	1.96	2.16e-07	5.65e-05
25	10547690	10547886	197	*	4.44	4.74	2.72	2.02	2.16e-07	5.65e-05
5	114241545	114241777	233	*	3.3	2.15	4.7	-2.54	2.17e-07	5.65e-05
25	35550823	35551142	320	*	4.93	5.22	3.31	1.91	2.17e-07	5.65e-05
7	53508390	53509059	670	*	8.36	8.15	8.86	-0.71	2.19e-07	5.65e-05
3	92287200	92287812	613	*	5.23	4.78	6.07	-1.29	2.19e-07	5.65e-05
26	48972568	48972973	406	*	4.97	4.36	6	-1.63	2.23e-07	5.72e-05
13	76322227	76322599	373	*	5.5	5.76	4.2	1.56	2.29e-07	5.86e-05
X	139886014	139886691	678	*	4.08	3.35	5.21	-1.86	2.31e-07	5.88e-05
1	68798661	68799252	592	*	5.18	4.67	6.1	-1.44	2.36e-07	5.95e-05
8	44756689	44757111	423	*	4.79	4.12	5.87	-1.75	2.37e-07	5.95e-05
19	14548053	14548427	375	*	4.51	4.05	5.37	-1.33	2.37e-07	5.95e-05
7	39961078	39961625	548	*	7.66	7.85	6.88	0.97	2.43e-07	6.08e-05
1	73844064	73844589	526	*	4.9	5.23	2.81	2.42	2.46e-07	6.12e-05
3	32903875	32904536	662	*	7.12	7.32	6.29	1.03	2.47e-07	6.12e-05
26	48731355	48731626	272	*	3.85	3.25	4.86	-1.61	2.52e-07	6.22e-05
10	16914731	16915035	305	*	4.68	4.12	5.65	-1.53	2.54e-07	6.22e-05
25	10947473	10947934	462	*	4.67	4.97	2.89	2.08	2.54e-07	6.22e-05
11	9732258	9732771	514	*	6.2	6.43	5.13	1.3	2.58e-07	6.29e-05
6	21439612	21440186	575	*	5.71	5.28	6.54	-1.25	2.59e-07	6.29e-05
1	155959563	155960014	452	*	6.85	7.05	6	1.05	2.61e-07	6.29e-05
21	20014577	20015128	552	*	7.09	7.28	6.33	0.95	2.61e-07	6.29e-05
11	1425021	1425366	346	*	5.77	6.05	4.28	1.77	2.63e-07	6.3e-05
19	29316558	29316878	321	*	4.51	4.86	2.18	2.68	2.66e-07	6.35e-05
20	3860513	3860696	184	*	5.52	5.8	4.11	1.69	2.67e-07	6.35e-05
8	56037571	56037797	227	*	4.69	5.01	2.64	2.38	2.72e-07	6.42e-05
16	3186535	3186826	292	*	5.12	4.72	5.9	-1.18	2.72e-07	6.42e-05
24	58946046	58946385	340	*	4.27	3.73	5.21	-1.48	2.9e-07	6.82e-05
21	57984125	57984470	346	*	5.44	5.05	6.22	-1.18	2.94e-07	6.87e-05
19	48992625	48993152	528	*	5.46	5.75	3.85	1.9	2.97e-07	6.9e-05
7	41839648	41840552	905	*	7.45	7.67	6.51	1.16	3.03e-07	7.03e-05
25	41715751	41716112	362	*	5.5	5.79	3.91	1.88	3.15e-07	7.25e-05
13	43028975	43029600	626	*	5.56	5.85	4.05	1.79	3.15e-07	7.25e-05
3	42286880	42287126	247	*	4.17	3.56	5.18	-1.62	3.21e-07	7.27e-05
3	21434770	21435061	292	*	5.73	5.08	6.8	-1.73	3.22e-07	7.27e-05
13	68313708	68314006	299	*	5.76	5.98	4.76	1.22	3.22e-07	7.27e-05
12	90896881	90897475	595	*	5.65	5.12	6.6	-1.48	3.23e-07	7.27e-05
26	9901767	9902126	360	*	4.76	5.03	3.38	1.65	3.23e-07	7.27e-05
5	103829285	103829576	292	*	5.32	5.62	3.59	2.03	3.24e-07	7.27e-05
25	35141166	35142519	1354	*	8.09	8.28	7.36	0.92	3.27e-07	7.33e-05
1	8246150	8246556	407	*	4.3	3.73	5.29	-1.56	3.29e-07	7.33e-05
3	54627043	54627580	538	*	5.22	5.5	3.75	1.75	3.39e-07	7.53e-05
1	70075899	70076178	280	*	4.04	3.47	5.03	-1.55	3.42e-07	7.57e-05
16	40491913	40492317	405	*	4.58	3.94	5.63	-1.69	3.53e-07	7.78e-05
X	59740895	59741418	524	*	5.63	5.22	6.45	-1.23	3.65e-07	8e-05
16	54570118	54570478	361	*	4.35	3.78	5.34	-1.56	3.75e-07	8.19e-05
5	81394548	81394910	363	*	3.95	3.06	5.2	-2.14	3.78e-07	8.23e-05
4	70054140	70054409	270	*	5.01	4.58	5.83	-1.25	3.81e-07	8.27e-05
GJ059240.1	68	1171	1104	*	6.57	6.09	7.45	-1.36	3.88e-07	8.38e-05
3	51785230	51785724	495	*	4.94	5.23	3.39	1.84	3.93e-07	8.46e-05
13	36498829	36499052	224	*	3.68	2.99	4.77	-1.78	4.13e-07	8.86e-05
5	7309809	7310389	581	*	5.73	5.35	6.48	-1.13	4.17e-07	8.88e-05
5	100708304	100708776	473	*	5.39	5.64	4.16	1.48	4.17e-07	8.88e-05
7	67635996	67636518	523	*	5.82	6.07	4.56	1.52	4.2e-07	8.92e-05
8	112432462	112433003	542	*	7.75	7.53	8.26	-0.72	4.25e-07	8.98e-05
14	2618761	2619786	1026	*	7.97	8.19	6.93	1.26	4.34e-07	9.12e-05
3	42189404	42190046	643	*	7.22	7.42	6.3	1.12	4.34e-07	9.12e-05
3	114606096	114606664	569	*	5.93	6.17	4.8	1.37	4.37e-07	9.14e-05
10	16865788	16866252	465	*	6.37	6.65	4.89	1.76	4.44e-07	9.25e-05
20	21837923	21838173	251	*	4.34	3.9	5.19	-1.3	4.58e-07	9.51e-05
10	68046530	68047164	635	*	7.17	7.37	6.33	1.04	4.67e-07	9.62e-05
24	37746695	37747386	692	*	5.39	4.82	6.38	-1.56	4.68e-07	9.62e-05
8	107329451	107329846	396	*	4.53	4.05	5.42	-1.37	4.69e-07	9.62e-05
11	60786572	60786883	312	*	3.91	4.23	1.91	2.32	4.72e-07	9.63e-05
24	45722892	45723469	578	*	5.36	4.91	6.22	-1.32	4.72e-07	9.63e-05
24	45774592	45774815	224	*	3.89	3.28	4.91	-1.62	4.9e-07	9.96e-05
11	29150145	29150491	347	*	4.89	4.37	5.82	-1.44	4.93e-07	9.97e-05
10	11835042	11836167	1126	*	6.28	6.58	4.54	2.05	5.31e-07	0.000107
19	42470648	42471011	364	*	4.69	5	2.94	2.06	5.41e-07	0.000109
8	1429420	1429731	312	*	4.72	5	3.27	1.73	5.48e-07	0.00011
8	62793448	62793822	375	*	4.86	4.35	5.79	-1.44	5.49e-07	0.00011
24	2569778	2570362	585	*	5.7	5.24	6.55	-1.31	5.55e-07	0.00011
6	98157031	98157556	526	*	5.2	4.6	6.23	-1.63	5.56e-07	0.00011
1	82606447	82606742	296	*	4.53	4.82	2.95	1.88	5.58e-07	0.00011
5	25780493	25780768	276	*	6.12	6.36	5	1.37	5.6e-07	0.00011
17	53629552	53629745	194	*	4.53	4.86	2.45	2.41	5.74e-07	0.000113
9	44223820	44224204	385	*	5.78	6.06	4.28	1.78	5.84e-07	0.000114
3	54880693	54881164	472	*	5.4	5.66	4.04	1.62	6.07e-07	0.000118
21	33143921	33144153	233	*	3.88	3.33	4.85	-1.52	6.09e-07	0.000118
2	135686728	135687170	443	*	5.18	4.74	6.02	-1.28	6.15e-07	0.000119
1	82370234	82370445	212	*	4.27	3.76	5.18	-1.42	6.21e-07	0.00012
5	121111307	121111702	396	*	3.23	2.23	4.55	-2.32	6.26e-07	0.00012
15	54078598	54079037	440	*	4.14	4.43	2.48	1.95	6.34e-07	0.000122
5	75917090	75917635	546	*	7.08	7.32	5.93	1.39	6.37e-07	0.000122
19	45106800	45107174	375	*	4.7	5.03	2.6	2.43	6.52e-07	0.000124
6	71034775	71035103	329	*	4.47	3.93	5.42	-1.5	6.54e-07	0.000124
14	31831080	31831441	362	*	4.89	4.49	5.69	-1.2	6.55e-07	0.000124
12	83425519	83425730	212	*	4.01	3.39	5.05	-1.66	6.72e-07	0.000127
17	40656456	40656881	426	*	5.22	5.52	3.51	2.01	6.81e-07	0.000128
8	7663789	7664197	409	*	6.3	6.54	5.19	1.35	6.83e-07	0.000128
15	42862907	42863208	302	*	4.13	3.43	5.23	-1.8	6.86e-07	0.000128
26	17050260	17050457	198	*	5.31	5.59	3.86	1.73	7.02e-07	0.000131
27	33542151	33542525	375	*	4.33	3.78	5.29	-1.52	7.36e-07	0.000137
14	83493926	83494380	455	*	6.53	6.1	7.37	-1.27	7.55e-07	0.00014
1	117932409	117932879	471	*	5.45	5.77	3.42	2.34	7.65e-07	0.000141
11	5572049	5572566	518	*	5.68	5.25	6.51	-1.26	7.66e-07	0.000141
7	22230709	22231074	366	*	5.88	5.45	6.72	-1.27	7.69e-07	0.000141
10	10107087	10107860	774	*	5.66	5.2	6.52	-1.32	7.83e-07	0.000143
3	58028106	58028536	431	*	4.83	4.23	5.85	-1.61	7.94e-07	0.000145
26	13659516	13660078	563	*	5.15	5.46	3.38	2.08	8.17e-07	0.000148
X	55203353	55203898	546	*	5.51	5.76	4.29	1.48	8.19e-07	0.000148
2	80630072	80630303	232	*	3.95	4.25	2.18	2.07	8.24e-07	0.000149
1	146505562	146505880	319	*	4.98	4.44	5.94	-1.5	8.33e-07	0.00015
19	8949077	8949659	583	*	6.23	6.44	5.26	1.18	8.49e-07	0.000152
12	12624792	12625210	419	*	4.62	4.08	5.58	-1.5	8.58e-07	0.000153
20	2561574	2562221	648	*	6.97	7.17	6.1	1.07	8.62e-07	0.000154
5	115465363	115465612	250	*	5.16	5.47	3.34	2.13	8.71e-07	0.000154
8	76522714	76522923	210	*	4.94	5.25	3.15	2.09	8.73e-07	0.000154
11	73385370	73385937	568	*	6.21	6.43	5.25	1.18	9.16e-07	0.000162
19	19505480	19505926	447	*	6.35	6.57	5.35	1.22	9.2e-07	0.000162
3	9814482	9814826	345	*	4.5	4.84	2.09	2.76	9.39e-07	0.000165
5	76406344	76406662	319	*	4.88	4.48	5.66	-1.18	9.46e-07	0.000165
12	30921245	30921528	284	*	6.03	6.27	4.87	1.4	9.63e-07	0.000167
X	38089767	38090277	511	*	4.59	4.08	5.52	-1.44	9.64e-07	0.000167
11	78760249	78760679	431	*	4.72	4.98	3.42	1.56	9.66e-07	0.000167
12	52009140	52009713	574	*	4.63	4.02	5.65	-1.63	9.68e-07	0.000167
25	28672612	28673134	523	*	5.9	5.42	6.79	-1.37	9.87e-07	0.00017
14	78886899	78887426	528	*	6.67	6.36	7.34	-0.98	9.94e-07	0.000171
23	47978087	47978377	291	*	5.92	6.2	4.35	1.86	1.02e-06	0.000175
23	24661542	24661996	455	*	5.6	5.91	3.81	2.1	1.04e-06	0.000178
19	49647588	49647992	405	*	4.33	4.62	2.75	1.87	1.06e-06	0.00018
24	25482974	25483718	745	*	5.97	5.56	6.76	-1.2	1.06e-06	0.00018
X	28507946	28508302	357	*	5.73	5.06	6.81	-1.75	1.07e-06	0.00018
5	75669887	75670217	331	*	5.19	4.8	5.97	-1.17	1.07e-06	0.00018
3	6391056	6391490	435	*	4.31	3.72	5.32	-1.6	1.07e-06	0.000181
14	16451723	16452247	525	*	5.36	5.62	3.98	1.64	1.09e-06	0.000183
8	112340954	112341394	441	*	5.24	4.75	6.15	-1.41	1.1e-06	0.000184
22	17312049	17312446	398	*	5.23	4.8	6.06	-1.26	1.11e-06	0.000185
3	107402595	107403478	884	*	7.52	7.7	6.78	0.92	1.12e-06	0.000185
1	71383177	71383566	390	*	5.33	5.58	4.08	1.51	1.12e-06	0.000185
17	53919504	53919806	303	*	3.69	3.05	4.75	-1.7	1.12e-06	0.000185
3	95592047	95592503	457	*	5.66	5.28	6.44	-1.16	1.15e-06	0.000189
19	35698819	35699261	443	*	7.13	7.35	6.12	1.23	1.15e-06	0.000189
16	67192292	67192900	609	*	5.36	5.66	3.62	2.05	1.16e-06	0.00019
16	72626886	72627291	406	*	4.6	4.89	3	1.89	1.17e-06	0.000191
2	1549191	1549663	473	*	3.2	2.12	4.57	-2.45	1.18e-06	0.000192
25	31026916	31027144	229	*	4.03	4.34	2.11	2.24	1.19e-06	0.000193
9	60717526	60717900	375	*	5.59	5.81	4.64	1.17	1.25e-06	0.000202
10	81223486	81223897	412	*	5.29	4.85	6.13	-1.28	1.26e-06	0.000204
1	116499519	116500198	680	*	5.83	6.06	4.79	1.27	1.32e-06	0.000212
17	46448477	46448861	385	*	4.42	4.73	2.53	2.2	1.34e-06	0.000215
10	73837794	73838252	459	*	5.46	5.15	6.11	-0.96	1.35e-06	0.000217
1	80620819	80621528	710	*	5.37	4.87	6.28	-1.4	1.38e-06	0.000221
5	68387173	68387619	447	*	6.06	6.26	5.19	1.07	1.4e-06	0.000223
3	91808415	91808685	271	*	3.91	4.23	1.84	2.4	1.41e-06	0.000223
26	25085634	25086232	599	*	8.91	9.05	8.35	0.71	1.41e-06	0.000224
6	62848890	62849331	442	*	3.99	3.28	5.11	-1.83	1.42e-06	0.000224
15	42882388	42882628	241	*	4.61	4.09	5.55	-1.45	1.43e-06	0.000226
12	79505523	79505886	364	*	5.75	5.99	4.64	1.35	1.44e-06	0.000226
19	35982278	35982623	346	*	4.62	4.94	2.59	2.35	1.44e-06	0.000226
22	52434195	52434712	518	*	6.16	6.4	5.06	1.33	1.46e-06	0.000228
15	77217253	77217671	419	*	7.5	7.2	8.13	-0.92	1.47e-06	0.00023
3	3670866	3671335	470	*	4.44	3.95	5.34	-1.39	1.48e-06	0.00023
4	114889381	114890016	636	*	7.07	7.29	6.08	1.21	1.49e-06	0.000231
2	126945437	126945639	203	*	6.01	6.21	5.16	1.05	1.5e-06	0.000232
22	52399617	52399879	263	*	4.68	4.94	3.39	1.55	1.51e-06	0.000232
17	50852632	50852989	358	*	3.38	2.58	4.57	-2	1.51e-06	0.000232
GJ059181.1	1097	1542	446	*	5.05	4.53	5.98	-1.44	1.52e-06	0.000233
19	16281198	16282061	864	*	5.85	5.37	6.74	-1.37	1.52e-06	0.000233
26	40213714	40214049	336	*	4.71	4.99	3.21	1.78	1.54e-06	0.000234
26	34429383	34429709	327	*	5.61	5.87	4.29	1.58	1.56e-06	0.000237
17	71361681	71362048	368	*	4.69	4.96	3.33	1.62	1.56e-06	0.000237
21	32803644	32804031	388	*	4.87	5.14	3.57	1.56	1.59e-06	0.000241
18	36194595	36194960	366	*	4.2	4.49	2.68	1.8	1.6e-06	0.000242
22	10420269	10420614	346	*	3.9	4.21	1.98	2.23	1.62e-06	0.000245
28	45893178	45893637	460	*	4.5	3.81	5.6	-1.79	1.64e-06	0.000246
19	8524942	8525346	405	*	6.54	6.76	5.52	1.24	1.65e-06	0.000247
10	16718442	16718651	210	*	4.76	5.07	2.92	2.15	1.67e-06	0.000249
15	56989939	56990270	332	*	4.81	4.34	5.7	-1.36	1.67e-06	0.00025
3	15748358	15748632	275	*	4.72	4.98	3.42	1.56	1.71e-06	0.000254
23	40478883	40479703	821	*	6.39	6.6	5.49	1.11	1.72e-06	0.000254
22	57923809	57924761	953	*	7.29	6.93	8.02	-1.09	1.72e-06	0.000255
1	149438052	149438286	235	*	3.93	4.26	1.74	2.52	1.75e-06	0.000257
2	113958166	113958397	232	*	4.89	5.19	3.28	1.91	1.76e-06	0.000259
28	45981286	45981899	614	*	4.87	4.39	5.76	-1.36	1.77e-06	0.000259
7	782975	783355	381	*	4.29	3.78	5.21	-1.43	1.77e-06	0.000259
15	53447315	53447638	324	*	5.81	6.03	4.79	1.24	1.78e-06	0.00026
12	14677720	14678106	387	*	4.52	3.91	5.55	-1.64	1.79e-06	0.00026
17	63356189	63356395	207	*	4.98	4.43	5.95	-1.52	1.8e-06	0.000262
23	17761165	17761688	524	*	5.28	5.55	3.9	1.64	1.81e-06	0.000263
19	29376513	29376760	248	*	4.19	4.51	2.18	2.33	1.84e-06	0.000264
12	31821108	31821371	264	*	4.7	4.16	5.65	-1.49	1.84e-06	0.000264
2	20394096	20394469	374	*	4.65	4.13	5.58	-1.46	1.84e-06	0.000264
17	44616950	44617192	243	*	3.89	3.33	4.87	-1.54	1.84e-06	0.000264
9	103463694	103464234	541	*	6.52	6.72	5.66	1.05	1.85e-06	0.000264
5	33134798	33135302	505	*	5.37	5.62	4.17	1.45	1.85e-06	0.000264
19	25621779	25622201	423	*	4.97	4.49	5.86	-1.37	1.86e-06	0.000264
18	6264660	6264932	273	*	4.12	4.46	1.68	2.79	1.87e-06	0.000265
5	32290120	32290716	597	*	5.18	5.49	3.3	2.19	1.93e-06	0.000273
11	103815264	103815671	408	*	6.93	7.15	5.88	1.27	1.93e-06	0.000273
11	87223743	87224071	329	*	4.26	4.57	2.46	2.11	1.98e-06	0.000279
8	23167534	23168572	1039	*	7.95	7.75	8.44	-0.69	2e-06	0.00028
4	33043108	33043560	453	*	7.33	7.54	6.44	1.1	2e-06	0.00028
3	52400468	52400831	364	*	5.35	5.59	4.22	1.37	2.01e-06	0.000282
10	96875255	96875930	676	*	5.56	5.12	6.4	-1.28	2.03e-06	0.000283
1	147792960	147793313	354	*	4.8	4.17	5.84	-1.67	2.04e-06	0.000284
1	155273132	155273528	397	*	4.95	4.36	5.96	-1.59	2.06e-06	0.000286
9	37177180	37177525	346	*	5.18	5.47	3.6	1.87	2.08e-06	0.000288
GJ058338.1	73	476	404	*	3.7	2.68	5.04	-2.35	2.08e-06	0.000288
1	50759361	50759833	473	*	4.73	4.15	5.73	-1.59	2.1e-06	0.00029
27	33184999	33185462	464	*	6.08	6.33	4.86	1.47	2.11e-06	0.00029
20	35624908	35625538	631	*	5.55	5.05	6.45	-1.4	2.13e-06	0.000293
3	15870207	15871110	904	*	8.26	8.47	7.34	1.13	2.14e-06	0.000293
16	80865555	80865940	386	*	5.47	5.02	6.32	-1.29	2.16e-06	0.000296
28	33413980	33414492	513	*	5.82	6.08	4.52	1.56	2.18e-06	0.000297
10	16829535	16830322	788	*	6.33	6.58	5.14	1.45	2.2e-06	0.000299
13	11463215	11463471	257	*	4.25	4.58	2.18	2.4	2.23e-06	0.000302
16	53110344	53110654	311	*	5.45	5.74	3.83	1.91	2.24e-06	0.000302
3	93690212	93690554	343	*	4.59	4.12	5.46	-1.34	2.26e-06	0.000305
15	79498676	79499064	389	*	4.9	5.22	2.98	2.24	2.26e-06	0.000305
14	16402616	16403255	640	*	5.59	5.87	4.14	1.73	2.28e-06	0.000307
23	47322751	47323385	635	*	5.62	5.86	4.42	1.44	2.29e-06	0.000307
29	30157993	30158505	513	*	7.26	7.46	6.41	1.05	2.33e-06	0.000311
8	9757908	9758170	263	*	4.24	3.72	5.17	-1.45	2.34e-06	0.000311
16	40831044	40831426	383	*	4.75	4.27	5.64	-1.37	2.34e-06	0.000311
GJ057859.1	20	269	250	*	4.26	3.81	5.12	-1.31	2.35e-06	0.000312
5	22396624	22397058	435	*	5.35	5.65	3.69	1.96	2.42e-06	0.00032
2	22604325	22604652	328	*	4.45	4.73	2.98	1.75	2.42e-06	0.00032
3	79377002	79377526	525	*	5.87	6.11	4.81	1.29	2.44e-06	0.000322
16	79605571	79606126	556	*	6.16	5.88	6.78	-0.9	2.45e-06	0.000322
22	2246294	2246542	249	*	3.92	4.22	2.21	2.01	2.49e-06	0.000327
15	29039872	29040172	301	*	4.4	3.84	5.37	-1.53	2.52e-06	0.00033
11	60230374	60231525	1152	*	9.02	9.23	8.13	1.1	2.53e-06	0.000331
6	61245348	61245750	403	*	4.96	5.28	3.04	2.24	2.55e-06	0.000332
19	22479673	22480107	435	*	4.48	3.87	5.49	-1.62	2.6e-06	0.000338
14	13489202	13489780	579	*	5.29	5.56	3.92	1.64	2.61e-06	0.000338
13	65884589	65884965	377	*	4.93	5.19	3.67	1.51	2.63e-06	0.000341
29	43388013	43388401	389	*	4.88	5.17	3.27	1.9	2.65e-06	0.000343
29	26612510	26612987	478	*	7.15	7.33	6.4	0.92	2.68e-06	0.000345
26	8785942	8786519	578	*	4.65	4.16	5.55	-1.4	2.7e-06	0.000347
11	48054277	48054574	298	*	4.13	4.42	2.57	1.85	2.71e-06	0.000347
12	80162312	80163314	1003	*	7.41	7.06	8.14	-1.08	2.76e-06	0.000353
10	104128106	104128821	716	*	5.98	5.66	6.66	-1	2.77e-06	0.000353
9	61183607	61183996	390	*	5.76	6.01	4.52	1.5	2.77e-06	0.000354
15	44113811	44114223	413	*	5.24	4.85	6	-1.15	2.8e-06	0.000357
7	52934852	52935256	405	*	5.62	5.88	4.32	1.56	2.81e-06	0.000357
11	66565712	66566653	942	*	8.45	8.25	8.92	-0.66	2.83e-06	0.000358
5	75313044	75314158	1115	*	9.21	9.02	9.67	-0.65	2.86e-06	0.000362
17	68351442	68351778	337	*	4.19	4.51	2.24	2.27	2.87e-06	0.000362
7	27650671	27651041	371	*	4.53	4.02	5.46	-1.44	2.89e-06	0.000363
13	76820495	76820892	398	*	4.99	5.23	3.86	1.37	2.91e-06	0.000365
5	69981856	69982273	418	*	5.79	6.04	4.54	1.5	2.96e-06	0.000371
29	1148552	1148898	347	*	4.14	3.49	5.2	-1.71	2.99e-06	0.000374
6	74105858	74106245	388	*	4.77	4.29	5.66	-1.37	3.01e-06	0.000375
5	75941169	75941789	621	*	6.43	6.62	5.64	0.98	3.01e-06	0.000375
7	63710793	63711045	253	*	7.39	7.59	6.54	1.05	3.06e-06	0.000379
20	31739216	31739528	313	*	5.01	4.46	5.98	-1.52	3.07e-06	0.00038
19	9838007	9838282	276	*	6.18	5.9	6.79	-0.89	3.09e-06	0.000382
3	115654606	115654925	320	*	4.01	3.51	4.92	-1.41	3.09e-06	0.000382
3	42055385	42056263	879	*	7.74	7.92	6.98	0.95	3.1e-06	0.000382
16	79809107	79809826	720	*	4.71	5.02	2.88	2.14	3.11e-06	0.000382
X	31174860	31175188	329	*	5.77	5.24	6.72	-1.48	3.12e-06	0.000382
3	16251243	16252071	829	*	5.91	6.18	4.5	1.68	3.12e-06	0.000382
5	32877802	32878127	326	*	3.8	3.06	4.95	-1.89	3.14e-06	0.000383
24	47109380	47109652	273	*	4.09	4.44	1.72	2.72	3.17e-06	0.000386
9	42379438	42379775	338	*	4.63	4.91	3.21	1.69	3.18e-06	0.000387
6	94356998	94357271	274	*	4.7	4.95	3.49	1.46	3.23e-06	0.000392
6	62783073	62783426	354	*	4.71	4.21	5.63	-1.42	3.25e-06	0.000393
2	39818250	39818746	497	*	4.73	5.04	2.93	2.11	3.25e-06	0.000393
27	36896352	36896665	314	*	4.87	5.13	3.51	1.62	3.26e-06	0.000393
20	33293822	33294280	459	*	4.34	3.8	5.31	-1.51	3.27e-06	0.000393
18	55936740	55937062	323	*	7.48	7.68	6.61	1.07	3.28e-06	0.000393
13	61803839	61804257	419	*	5.94	6.16	4.96	1.2	3.33e-06	0.000399
9	23373264	23373526	263	*	4.81	5.11	3.15	1.96	3.37e-06	0.000402
X	141053570	141053987	418	*	5.15	5.4	3.96	1.44	3.43e-06	0.000409
29	29672761	29673058	298	*	4.47	3.89	5.46	-1.57	3.58e-06	0.000426
10	76081466	76082251	786	*	6.09	6.3	5.11	1.2	3.59e-06	0.000427
19	23703830	23704166	337	*	5.37	5.63	4.1	1.53	3.6e-06	0.000427
15	16313872	16314665	794	*	5.29	5.59	3.62	1.97	3.67e-06	0.000434
15	76052358	76052754	397	*	4.42	4.02	5.21	-1.19	3.69e-06	0.000436
3	6757475	6757749	275	*	4.13	3.61	5.07	-1.47	3.79e-06	0.000446
3	8985425	8985973	549	*	6.81	6.99	6.07	0.92	3.79e-06	0.000446
5	98825957	98826433	477	*	5.03	4.44	6.03	-1.59	3.82e-06	0.000449
12	11566482	11567106	625	*	5.55	5.07	6.44	-1.37	3.84e-06	0.00045
22	37477029	37477436	408	*	4.3	3.83	5.17	-1.34	3.86e-06	0.000452
28	46000867	46001327	461	*	4.27	3.67	5.28	-1.61	3.89e-06	0.000453
10	58747626	58747937	312	*	5.1	5.38	3.64	1.74	3.89e-06	0.000453
12	30707837	30708551	715	*	6.58	6.81	5.51	1.3	4.02e-06	0.000468
18	46734729	46735276	548	*	4.82	4.24	5.81	-1.56	4.06e-06	0.000471
29	26380675	26381060	386	*	4.91	4.51	5.68	-1.17	4.08e-06	0.000472
6	7406089	7406514	426	*	4.94	4.47	5.81	-1.35	4.1e-06	0.000473
16	43918871	43919366	496	*	5.54	5.16	6.28	-1.12	4.1e-06	0.000473
11	85035594	85035826	233	*	3.95	3.3	5.02	-1.71	4.13e-06	0.000474
13	67675389	67675918	530	*	6.8	6.38	7.62	-1.25	4.13e-06	0.000474
29	32602312	32602693	382	*	5.51	5.75	4.38	1.37	4.15e-06	0.000474
16	50739124	50739617	494	*	5.49	5.05	6.32	-1.26	4.15e-06	0.000474
5	61109226	61109519	294	*	5.18	5.41	4.07	1.34	4.21e-06	0.00048
15	57736654	57737183	530	*	4.3	3.67	5.34	-1.67	4.21e-06	0.00048
22	15677073	15677529	457	*	4.57	4.13	5.42	-1.3	4.23e-06	0.00048
4	113871355	113871685	331	*	5.35	5.58	4.31	1.27	4.24e-06	0.00048
1	42743492	42744252	761	*	7.3	7.08	7.8	-0.73	4.24e-06	0.00048
21	25669635	25670457	823	*	7.25	6.99	7.83	-0.84	4.26e-06	0.000481
8	101141538	101142053	516	*	7.28	7.46	6.52	0.94	4.29e-06	0.000484
9	61694039	61694300	262	*	5.31	5.57	3.95	1.63	4.31e-06	0.000485
15	33711743	33712281	539	*	5.02	4.57	5.86	-1.29	4.34e-06	0.000488
6	3514028	3514578	551	*	6.14	5.75	6.92	-1.17	4.36e-06	0.000488
14	20791711	20792505	795	*	5.48	5.15	6.19	-1.04	4.46e-06	0.000499
11	48974848	48975506	659	*	6.13	5.72	6.94	-1.22	4.47e-06	0.000499
13	59162853	59163179	327	*	4.14	3.68	4.99	-1.31	4.48e-06	0.000499
23	49496412	49496829	418	*	5.03	5.28	3.73	1.55	4.53e-06	0.000504
15	29712421	29713056	636	*	6.21	5.89	6.9	-1.02	4.56e-06	0.000506
11	626890	627138	249	*	3.93	4.26	1.77	2.49	4.61e-06	0.000511
15	20537093	20537580	488	*	5.99	6.21	5	1.2	4.63e-06	0.000512
18	25974912	25975413	502	*	7.09	7.26	6.41	0.84	4.7e-06	0.000519
6	6388588	6389070	483	*	5.89	5.49	6.68	-1.18	4.72e-06	0.00052
27	4750137	4750425	289	*	4.43	3.83	5.44	-1.61	4.84e-06	0.000532
13	78852589	78852998	410	*	7.05	6.6	7.9	-1.29	4.85e-06	0.000532
25	10437245	10437502	258	*	6.72	6.35	7.47	-1.12	4.88e-06	0.000535
3	35337940	35338249	310	*	4.46	3.81	5.52	-1.72	4.92e-06	0.000537
6	5390637	5391036	400	*	3.18	2.34	4.4	-2.06	4.93e-06	0.000538
11	24706897	24707653	757	*	6.2	6.45	4.98	1.47	4.96e-06	0.00054
14	16403422	16403979	558	*	5.75	6	4.52	1.48	4.97e-06	0.00054
29	32633677	32634016	340	*	6.91	6.67	7.45	-0.78	5e-06	0.000542
2	89553743	89554165	423	*	4.83	4.29	5.79	-1.5	5.02e-06	0.000543
11	80261573	80262474	902	*	7.84	7.98	7.28	0.7	5.04e-06	0.000544
7	72130110	72130332	223	*	4.37	4.68	2.51	2.17	5.05e-06	0.000545
4	113082924	113083325	402	*	6.77	6.97	5.9	1.06	5.1e-06	0.000549
3	93478735	93479172	438	*	6.08	6.28	5.2	1.08	5.11e-06	0.000549
11	25873424	25873813	390	*	4.07	3.51	5.04	-1.53	5.12e-06	0.000549
2	66269246	66270011	766	*	7.23	6.79	8.06	-1.27	5.13e-06	0.000549
7	45180109	45180285	177	*	7.16	7.33	6.47	0.86	5.15e-06	0.000551
2	122265806	122266163	358	*	4.94	5.21	3.48	1.73	5.21e-06	0.000555
8	30484045	30484363	319	*	4.29	3.66	5.33	-1.67	5.22e-06	0.000556
26	10792306	10792736	431	*	4.44	3.83	5.47	-1.64	5.27e-06	0.000561
10	65655447	65656027	581	*	6.8	6.57	7.35	-0.78	5.34e-06	0.000566
1	2518936	2519272	337	*	4.71	4.25	5.57	-1.32	5.36e-06	0.000568
17	50839904	50840760	857	*	6.08	5.71	6.82	-1.11	5.4e-06	0.000571
26	22099881	22100345	465	*	4.59	4.17	5.41	-1.23	5.5e-06	0.000581
29	29106640	29106992	353	*	4.98	4.56	5.79	-1.23	5.61e-06	0.00059
24	29137264	29137603	340	*	4.38	3.8	5.36	-1.56	5.61e-06	0.00059
23	30867161	30867563	403	*	3.68	4.03	1.11	2.93	5.67e-06	0.000593
13	72837499	72838078	580	*	5.81	6.12	4.1	2.02	5.67e-06	0.000593
19	23686464	23687150	687	*	7.47	7.65	6.72	0.93	5.68e-06	0.000593
6	48105557	48105897	341	*	4.63	4	5.68	-1.68	5.68e-06	0.000593
10	93907187	93907879	693	*	5.97	6.23	4.6	1.63	5.71e-06	0.000595
23	19960945	19961515	571	*	7.07	6.66	7.88	-1.21	5.75e-06	0.000598
18	2711988	2712553	566	*	5.83	6.1	4.42	1.68	5.8e-06	0.000602
19	19506496	19506701	206	*	5.84	6.09	4.61	1.47	5.89e-06	0.00061
8	112603044	112603356	313	*	4.97	4.37	5.98	-1.61	5.9e-06	0.00061
13	63771274	63771512	239	*	4.67	4.96	2.98	1.98	5.98e-06	0.000616
15	16232682	16232979	298	*	4.9	5.16	3.63	1.53	5.98e-06	0.000616
24	21947626	21948106	481	*	5.05	4.56	5.95	-1.39	6.03e-06	0.000621
11	87473748	87474387	640	*	7.86	8.04	7.13	0.91	6.05e-06	0.000622
23	52119684	52119936	253	*	5.38	5.65	4.08	1.56	6.1e-06	0.000625
8	77222110	77222369	260	*	4.21	3.72	5.1	-1.38	6.11e-06	0.000626
X	62402493	62402928	436	*	4.09	4.38	2.51	1.87	6.16e-06	0.000628
28	45571861	45572522	662	*	5.53	5.02	6.45	-1.42	6.16e-06	0.000628
23	16429661	16430648	988	*	9.48	9.27	9.96	-0.68	6.19e-06	0.00063
22	37333007	37333343	337	*	4.63	4.15	5.52	-1.37	6.24e-06	0.000634
7	111451711	111452106	396	*	4.99	5.24	3.77	1.47	6.26e-06	0.000635
20	33589271	33589730	460	*	5.63	5.33	6.29	-0.95	6.28e-06	0.000635
18	42040719	42040928	210	*	3.58	2.8	4.74	-1.94	6.28e-06	0.000635
21	35267992	35268231	240	*	4.24	4.55	2.32	2.23	6.44e-06	0.000649
GJ059100.1	137	408	272	*	3.09	2.42	4.17	-1.76	6.44e-06	0.000649
18	18706537	18707103	567	*	7.09	7.27	6.39	0.87	6.45e-06	0.000649
12	21062428	21062629	202	*	4.45	4.76	2.65	2.11	6.54e-06	0.000656
2	22213802	22215104	1303	*	8.36	8.5	7.83	0.67	6.56e-06	0.000657
13	76894038	76894251	214	*	5.79	6	4.89	1.11	6.62e-06	0.000662
28	7370345	7370666	322	*	4.4	3.71	5.49	-1.78	6.63e-06	0.000662
14	13274967	13275192	226	*	4.55	4.84	2.94	1.9	6.69e-06	0.000666
8	77503520	77503856	337	*	4.55	4.01	5.51	-1.5	6.72e-06	0.000669
25	33402512	33403185	674	*	6.8	6.5	7.45	-0.95	6.77e-06	0.00067
11	106028124	106028413	290	*	6.42	6.13	7.06	-0.94	6.77e-06	0.00067
4	93325814	93326045	232	*	4.67	4.28	5.44	-1.16	6.77e-06	0.00067
13	38469787	38470063	277	*	4.75	5.04	3.11	1.93	6.79e-06	0.000671
29	50393816	50394162	347	*	5.03	4.62	5.83	-1.21	6.8e-06	0.000671
7	64364312	64365189	878	*	7.05	6.67	7.82	-1.16	6.83e-06	0.000672
X	91936575	91937045	471	*	5.32	5.54	4.39	1.15	6.83e-06	0.000672
8	74539588	74539967	380	*	4.01	3.42	5.03	-1.61	6.97e-06	0.000684
18	5611563	5612188	626	*	5.25	4.79	6.11	-1.32	7.04e-06	0.000689
3	33125355	33125726	372	*	4.79	4.43	5.53	-1.1	7.05e-06	0.000689
9	88326831	88327454	624	*	5.4	5.05	6.11	-1.06	7.07e-06	0.000691
15	77474810	77475106	297	*	4.55	4.04	5.47	-1.43	7.1e-06	0.000692
21	33331475	33331854	380	*	4.68	4.94	3.33	1.61	7.22e-06	0.000703
8	63694954	63695209	256	*	5	5.26	3.67	1.59	7.26e-06	0.000703
7	15608389	15608753	365	*	4.11	3.59	5.04	-1.45	7.26e-06	0.000703
11	60755149	60755739	591	*	6.34	6.53	5.6	0.92	7.26e-06	0.000703
24	55072947	55073262	316	*	4.25	3.79	5.12	-1.33	7.28e-06	0.000704
23	52178108	52178666	559	*	6.13	6.37	5.01	1.36	7.33e-06	0.000707
8	75761548	75761953	406	*	6.27	6.51	5.14	1.37	7.34e-06	0.000707
21	22564438	22564835	398	*	5.33	5.62	3.73	1.89	7.36e-06	0.000708
5	111759216	111759503	288	*	4.62	4.9	3.15	1.75	7.38e-06	0.000708
11	24504658	24505307	650	*	6.15	5.84	6.81	-0.97	7.44e-06	0.000713
5	46350305	46351285	981	*	8.3	8.08	8.81	-0.73	7.47e-06	0.000715
8	82597173	82597533	361	*	4.96	4.58	5.72	-1.14	7.52e-06	0.000717
2	24263878	24264493	616	*	5.69	5.91	4.67	1.24	7.52e-06	0.000717
25	10736476	10736870	395	*	5.34	5.65	3.42	2.23	7.53e-06	0.000717
5	80386163	80386440	278	*	4.47	4.02	5.31	-1.28	7.63e-06	0.000725
7	97666966	97667510	545	*	5.44	5.73	3.94	1.78	7.64e-06	0.000725
7	18173043	18173820	778	*	6.12	5.79	6.81	-1.03	7.67e-06	0.000727
GJ059711.1	371	1525	1155	*	5	3.85	6.4	-2.55	7.74e-06	0.000732
21	64815171	64815934	764	*	6.79	7.02	5.73	1.28	7.75e-06	0.000732
1	98693178	98693672	495	*	4.74	4.33	5.55	-1.22	7.76e-06	0.000732
20	19732214	19732496	283	*	3.3	2.7	4.32	-1.62	7.78e-06	0.000732
6	110887858	110888123	266	*	3.78	3.17	4.81	-1.64	7.82e-06	0.000734
8	73835206	73835660	455	*	5.95	5.64	6.6	-0.96	7.82e-06	0.000734
7	63140133	63140594	462	*	5.8	6.01	4.91	1.1	7.87e-06	0.000736
26	47823770	47824895	1126	*	8.2	7.99	8.68	-0.68	7.87e-06	0.000736
6	99294012	99294405	394	*	4.84	4.46	5.6	-1.14	7.89e-06	0.000737
8	90201249	90201777	529	*	6.46	6.71	5.26	1.46	7.92e-06	0.000737
26	17087415	17087697	283	*	4.53	4.81	3.04	1.76	7.92e-06	0.000737
X	15845199	15845579	381	*	3.65	3.96	1.77	2.19	7.97e-06	0.00074
9	7817585	7818011	427	*	5.06	4.59	5.94	-1.35	7.99e-06	0.000741
25	12112250	12112566	317	*	4.1	3.5	5.12	-1.62	8.05e-06	0.000745
11	21486537	21487335	799	*	6.21	6.41	5.36	1.05	8.12e-06	0.00075
22	60384687	60384993	307	*	6.12	6.32	5.24	1.08	8.13e-06	0.00075
7	98075863	98076213	351	*	3.75	4.07	1.85	2.22	8.15e-06	0.000751
5	106371212	106371759	548	*	6.6	6.8	5.8	1	8.2e-06	0.000753
10	67765609	67765847	239	*	4.55	4.84	2.99	1.84	8.2e-06	0.000753
5	98438913	98439423	511	*	5.26	4.85	6.06	-1.2	8.32e-06	0.000763
29	25070404	25070854	451	*	3.94	3.2	5.08	-1.88	8.35e-06	0.000764
6	61231528	61232189	662	*	6.98	7.17	6.18	0.98	8.39e-06	0.000767
4	70014676	70015040	365	*	4.4	3.99	5.2	-1.22	8.52e-06	0.000778
11	765813	766270	458	*	4.79	5.07	3.33	1.75	8.6e-06	0.000782
20	26360034	26360648	615	*	6.02	6.23	5.09	1.14	8.6e-06	0.000782
10	17378228	17378765	538	*	7.73	7.9	7.05	0.85	8.63e-06	0.000782
14	65934060	65934574	515	*	4.98	4.59	5.76	-1.18	8.63e-06	0.000782
7	6581671	6582433	763	*	7.77	7.93	7.16	0.77	8.63e-06	0.000782
14	65766302	65766751	450	*	5.89	6.09	5.06	1.02	8.65e-06	0.000782
5	74807901	74808720	820	*	7.28	7.45	6.63	0.82	8.77e-06	0.000791
3	19715124	19716020	897	*	8.57	8.71	8.01	0.71	8.78e-06	0.000791
15	77248930	77249345	416	*	6.04	5.75	6.65	-0.9	8.81e-06	0.000792
16	38934073	38934462	390	*	4.43	4.01	5.24	-1.23	8.81e-06	0.000792
21	20013115	20013812	698	*	7.54	7.71	6.87	0.84	8.94e-06	0.000802
2	19451131	19451416	286	*	4.27	3.71	5.25	-1.54	8.97e-06	0.000803
23	7907139	7907540	402	*	5.16	5.41	3.9	1.51	9.03e-06	0.000807
5	24702741	24703248	508	*	6.58	6.79	5.66	1.12	9.04e-06	0.000807
8	70222101	70222665	565	*	5.61	5.85	4.53	1.32	9.05e-06	0.000807
5	120977930	120978249	320	*	5.32	5.58	4.03	1.54	9.09e-06	0.000809
20	866476	866717	242	*	3.32	2.66	4.4	-1.74	9.22e-06	0.000819
7	71224340	71224675	336	*	5.6	5.84	4.49	1.35	9.23e-06	0.000819
GJ058795.1	743	1055	313	*	5.23	4.67	6.2	-1.53	9.25e-06	0.000819
20	9339660	9339980	321	*	4.39	4.67	2.92	1.75	9.33e-06	0.000826
13	11920795	11920994	200	*	3.92	4.21	2.33	1.88	9.39e-06	0.000829
8	10774839	10775093	255	*	4.37	3.86	5.29	-1.43	9.44e-06	0.000832
28	18729429	18729872	444	*	4.89	4.53	5.63	-1.1	9.48e-06	0.000834
1	68651249	68651558	310	*	5.42	5.12	6.07	-0.94	9.49e-06	0.000834
17	6713763	6714079	317	*	5.71	5.96	4.54	1.42	9.65e-06	0.000847
6	70857789	70858267	479	*	5.34	4.94	6.12	-1.18	9.68e-06	0.000848
17	54887242	54888282	1041	*	6.87	7.04	6.22	0.82	9.74e-06	0.000852
6	99776086	99777458	1373	*	8.79	8.96	8.13	0.83	9.75e-06	0.000852
GJ057273.1	273	904	632	*	5.65	5.24	6.44	-1.2	9.8e-06	0.000855
21	31831443	31831723	281	*	3.82	3.21	4.84	-1.63	9.82e-06	0.000856
15	82296928	82297172	245	*	4.38	3.9	5.28	-1.38	9.95e-06	0.000866
12	14281738	14282259	522	*	5.4	4.94	6.27	-1.33	1e-05	0.000872
28	18701183	18701687	505	*	4.81	4.37	5.66	-1.29	1.01e-05	0.000879
25	10035516	10036032	517	*	6.7	6.9	5.79	1.12	1.02e-05	0.000881
5	90873912	90874317	406	*	4.18	3.64	5.13	-1.49	1.02e-05	0.000882
2	18372355	18372769	415	*	5.02	5.32	3.33	1.98	1.02e-05	0.000882
10	36000552	36000765	214	*	4.17	3.69	5.04	-1.35	1.03e-05	0.000885
13	69745303	69745554	252	*	4.42	3.99	5.24	-1.25	1.03e-05	0.000889
17	13006301	13006686	386	*	4.78	4.4	5.54	-1.14	1.05e-05	0.000899
8	25759603	25759961	359	*	4.24	3.79	5.1	-1.3	1.05e-05	0.000904
3	16247098	16247392	295	*	5.11	5.34	4.07	1.27	1.07e-05	0.000915
5	112210397	112210767	371	*	6.23	5.99	6.77	-0.78	1.07e-05	0.000918
20	17679672	17680155	484	*	6	6.28	4.49	1.79	1.08e-05	0.000923
22	53950695	53952209	1515	*	9.32	9.43	8.92	0.51	1.08e-05	0.000924
1	136400587	136401145	559	*	5.49	5.14	6.21	-1.06	1.09e-05	0.000926
4	70437351	70437761	411	*	5.83	6.07	4.72	1.34	1.09e-05	0.000926
12	79036477	79036801	325	*	4.58	4.09	5.47	-1.37	1.09e-05	0.000926
6	61488237	61488635	399	*	5.19	4.88	5.85	-0.98	1.1e-05	0.000935
8	30766587	30766866	280	*	3.85	3.31	4.8	-1.49	1.11e-05	0.000942
1	79841895	79842443	549	*	4.91	4.36	5.87	-1.51	1.12e-05	0.000944
1	153196731	153197092	362	*	4.26	4.56	2.6	1.96	1.12e-05	0.000944
10	16885851	16886378	528	*	6.68	6.88	5.83	1.05	1.12e-05	0.000945
5	78492058	78493082	1025	*	8.56	8.76	7.72	1.05	1.12e-05	0.000945
3	90350735	90351248	514	*	5.33	5.64	3.48	2.16	1.13e-05	0.000946
14	73529549	73529820	272	*	3.56	3.86	1.85	2.01	1.13e-05	0.000946
18	50155866	50156580	715	*	8.58	8.72	8.04	0.68	1.14e-05	0.000952
23	9460834	9461134	301	*	4.72	4.27	5.57	-1.3	1.14e-05	0.000952
13	74395379	74396316	938	*	6.15	6.35	5.31	1.04	1.14e-05	0.000952
4	47142341	47143316	976	*	7.65	7.79	7.13	0.66	1.15e-05	0.000957
28	25712217	25713112	896	*	8.74	8.57	9.14	-0.57	1.15e-05	0.000957
8	102031907	102032258	352	*	4.35	3.94	5.14	-1.2	1.16e-05	0.000963
23	10417866	10418116	251	*	4.82	5.06	3.63	1.43	1.16e-05	0.000963
11	16069983	16070457	475	*	5.74	5.95	4.79	1.16	1.16e-05	0.000965
5	46568477	46568664	188	*	3.45	2.89	4.42	-1.54	1.17e-05	0.000966
16	57914036	57914314	279	*	4.18	4.47	2.59	1.88	1.18e-05	0.000972
23	35908402	35909054	653	*	7.2	6.91	7.83	-0.93	1.19e-05	0.000985
20	33348111	33348663	553	*	5.02	4.54	5.89	-1.35	1.19e-05	0.000985
8	35473642	35474150	509	*	5.39	5	6.16	-1.16	1.2e-05	0.000987
5	33205927	33206524	598	*	7.5	7.73	6.48	1.25	1.2e-05	0.000987
5	107195991	107196240	250	*	4.22	3.7	5.16	-1.47	1.2e-05	0.000987
11	88850463	88850645	183	*	4.06	4.33	2.65	1.68	1.21e-05	0.000995
13	17561648	17562039	392	*	7.41	7.07	8.12	-1.05	1.22e-05	0.001
19	28372195	28373493	1299	*	8.55	8.32	9.08	-0.76	1.23e-05	0.001
17	54675104	54675658	555	*	6.55	6.74	5.73	1.01	1.25e-05	0.00102
25	21772405	21772755	351	*	5.63	5.87	4.48	1.39	1.25e-05	0.00102
18	16788311	16788519	209	*	3.8	3.19	4.83	-1.63	1.26e-05	0.00102
22	35183190	35183740	551	*	5.38	5.06	6.06	-1	1.26e-05	0.00102
8	6595560	6595920	361	*	3.9	3.34	4.87	-1.53	1.27e-05	0.00103
19	23995409	23995649	241	*	3.67	4	1.49	2.52	1.28e-05	0.00104
10	90094572	90095019	448	*	4.65	4.95	2.89	2.07	1.29e-05	0.00104
17	6828975	6829714	740	*	6.58	6.77	5.73	1.04	1.29e-05	0.00104
10	79495607	79496057	451	*	5.38	5.03	6.1	-1.07	1.29e-05	0.00104
19	63365103	63365554	452	*	5.87	5.33	6.83	-1.5	1.31e-05	0.00106
5	100066740	100067107	368	*	4.94	5.18	3.76	1.42	1.32e-05	0.00106
15	26596037	26596429	393	*	4.68	4.05	5.71	-1.66	1.33e-05	0.00107
17	50666800	50667287	488	*	5.16	4.73	5.99	-1.25	1.33e-05	0.00107
27	33722995	33723280	286	*	6.52	6.7	5.77	0.93	1.34e-05	0.00107
14	4264866	4265099	234	*	4.06	4.38	1.96	2.42	1.34e-05	0.00107
11	76943479	76943695	217	*	3.91	3.34	4.89	-1.55	1.35e-05	0.00108
9	10165964	10166339	376	*	4.94	5.19	3.73	1.46	1.35e-05	0.00108
X	107690562	107692389	1828	*	9.3	9.12	9.74	-0.62	1.35e-05	0.00108
23	16126827	16127108	282	*	5.37	5.59	4.41	1.18	1.38e-05	0.0011
X	14219803	14220217	415	*	4.71	4.96	3.5	1.45	1.38e-05	0.0011
19	40084560	40085019	460	*	5.9	5.61	6.53	-0.93	1.39e-05	0.0011
17	33837976	33838599	624	*	5.66	5.27	6.42	-1.15	1.4e-05	0.00111
7	62300524	62300795	272	*	5.07	5.31	3.94	1.37	1.4e-05	0.00111
5	114239430	114240283	854	*	5.28	4.67	6.3	-1.64	1.4e-05	0.00111
3	87556231	87556920	690	*	7.24	7.39	6.65	0.75	1.41e-05	0.00112
8	48145214	48145764	551	*	4.34	3.79	5.3	-1.51	1.42e-05	0.00112
3	93294476	93294959	484	*	4.84	4.44	5.61	-1.17	1.42e-05	0.00112
7	32343218	32343471	254	*	2.93	2.24	4.02	-1.78	1.44e-05	0.00113
11	66508210	66508755	546	*	5.75	5.31	6.58	-1.27	1.45e-05	0.00114
10	85081734	85082379	646	*	5.17	4.79	5.92	-1.13	1.47e-05	0.00115
8	23845681	23846181	501	*	5.66	5.88	4.7	1.18	1.48e-05	0.00116
15	52037080	52037616	537	*	7.01	7.18	6.36	0.82	1.49e-05	0.00117
26	39884111	39884396	286	*	4.06	4.37	2.29	2.07	1.5e-05	0.00117
4	44468666	44468947	282	*	3.42	2.85	4.4	-1.55	1.51e-05	0.00118
19	37528736	37528957	222	*	4.9	4.5	5.68	-1.18	1.51e-05	0.00118
13	11453933	11455363	1431	*	7.05	7.27	6.08	1.19	1.52e-05	0.00118
6	20658021	20658651	631	*	6.21	6.44	5.19	1.25	1.52e-05	0.00118
11	20499508	20500178	671	*	4.93	4.53	5.72	-1.2	1.53e-05	0.00119
9	76681797	76682554	758	*	7.14	6.86	7.76	-0.9	1.53e-05	0.00119
22	1913466	1913645	180	*	2.83	1.89	4.11	-2.22	1.53e-05	0.00119
25	30749980	30750339	360	*	3.99	4.35	1.45	2.9	1.53e-05	0.00119
1	64462066	64462276	211	*	4.07	4.36	2.46	1.9	1.55e-05	0.00119
X	137814967	137815205	239	*	4.14	3.7	4.98	-1.28	1.55e-05	0.00119
12	14560342	14561136	795	*	5.58	5.27	6.25	-0.98	1.56e-05	0.0012
13	4567201	4567735	535	*	4.68	4.2	5.58	-1.37	1.58e-05	0.00121
13	80598271	80598977	707	*	6	6.18	5.23	0.96	1.58e-05	0.00121
18	43317812	43318255	444	*	6.56	6.28	7.17	-0.9	1.6e-05	0.00122
3	51668405	51669083	679	*	6.52	6.72	5.66	1.07	1.6e-05	0.00123
2	128830733	128831178	446	*	5.89	6.12	4.84	1.29	1.61e-05	0.00123
26	25893269	25893489	221	*	3.94	3.52	4.76	-1.24	1.62e-05	0.00124
10	86502666	86503145	480	*	5.23	4.72	6.15	-1.44	1.62e-05	0.00124
18	6289046	6289556	511	*	5.32	5.55	4.26	1.3	1.63e-05	0.00124
17	74283336	74283614	279	*	5.75	5.96	4.89	1.07	1.64e-05	0.00124
GJ058577.1	86	678	593	*	3.92	2.79	5.32	-2.54	1.64e-05	0.00124
X	28505144	28505921	778	*	6.99	6.39	8	-1.61	1.65e-05	0.00125
13	29128200	29128657	458	*	4.32	3.83	5.22	-1.39	1.65e-05	0.00125
13	13409742	13410159	418	*	4.64	4.24	5.43	-1.18	1.66e-05	0.00125
1	107916085	107916385	301	*	4.8	4.42	5.54	-1.12	1.66e-05	0.00126
9	35002065	35002577	513	*	4.64	4.25	5.41	-1.16	1.67e-05	0.00126
10	64467562	64468394	833	*	7.21	6.82	7.98	-1.15	1.67e-05	0.00126
14	13298702	13299485	784	*	5.2	5.45	4.01	1.44	1.67e-05	0.00126
21	57170356	57170632	277	*	4.22	3.72	5.13	-1.41	1.69e-05	0.00127
14	27055175	27055531	357	*	5.48	5.12	6.21	-1.09	1.69e-05	0.00127
6	47176234	47176493	260	*	4.87	5.13	3.61	1.52	1.71e-05	0.00128
11	21328412	21329081	670	*	4.89	5.18	3.34	1.84	1.71e-05	0.00128
11	1328325	1328698	374	*	5.57	5.8	4.52	1.29	1.72e-05	0.00128
17	74769326	74769709	384	*	7.11	6.74	7.85	-1.11	1.73e-05	0.00129
2	128001056	128001414	359	*	5.05	5.3	3.83	1.47	1.74e-05	0.0013
13	62456337	62456651	315	*	5.57	5.25	6.26	-1.01	1.74e-05	0.0013
3	84942407	84942936	530	*	3.88	4.21	1.71	2.5	1.74e-05	0.0013
16	25067242	25067777	536	*	4.51	4.1	5.32	-1.22	1.75e-05	0.0013
16	55226788	55226974	187	*	3.93	4.24	2.14	2.1	1.76e-05	0.0013
17	51467011	51467193	183	*	3.82	3.31	4.73	-1.42	1.77e-05	0.00131
26	17804343	17804572	230	*	4.51	4.76	3.31	1.45	1.77e-05	0.00131
24	62134398	62134738	341	*	4.94	4.54	5.73	-1.18	1.78e-05	0.00131
19	63449013	63449393	381	*	5.15	4.73	5.95	-1.22	1.78e-05	0.00131
16	73935431	73935766	336	*	6.95	7.11	6.32	0.79	1.79e-05	0.00131
10	21707385	21707595	211	*	4.68	4.33	5.4	-1.06	1.79e-05	0.00131
5	71845829	71846309	481	*	5.8	5.47	6.5	-1.03	1.79e-05	0.00131
9	103016169	103016658	490	*	5.67	5.25	6.48	-1.23	1.79e-05	0.00131
25	27613796	27614238	443	*	5.57	5.27	6.2	-0.93	1.79e-05	0.00131
25	2545615	2546598	984	*	9.2	9.36	8.56	0.8	1.8e-05	0.00132
4	112519270	112519809	540	*	5.7	5.24	6.55	-1.31	1.8e-05	0.00132
3	105898686	105899084	399	*	5.66	5.04	6.7	-1.66	1.8e-05	0.00132
9	39114623	39115034	412	*	5.6	5.8	4.75	1.05	1.82e-05	0.00133
2	20196595	20197114	520	*	4.65	4.23	5.47	-1.24	1.82e-05	0.00133
5	76397280	76397856	577	*	5.41	4.98	6.24	-1.26	1.82e-05	0.00133
17	50667491	50667802	312	*	4.88	4.47	5.69	-1.22	1.82e-05	0.00133
27	13692351	13692604	254	*	3.53	3.9	0.54	3.36	1.84e-05	0.00133
13	30066228	30066509	282	*	4.62	4.26	5.35	-1.09	1.84e-05	0.00133
29	50274125	50274640	516	*	7.06	7.23	6.34	0.9	1.87e-05	0.00135
21	8097070	8097516	447	*	4.88	4.45	5.71	-1.26	1.87e-05	0.00136
3	21665226	21665454	229	*	3.38	3.72	1.11	2.61	1.88e-05	0.00136
19	38634284	38634618	335	*	3.94	3.32	4.97	-1.65	1.9e-05	0.00137
19	18691627	18691936	310	*	4.29	4.55	2.93	1.62	1.9e-05	0.00137
21	64816585	64816927	343	*	5.5	5.71	4.54	1.17	1.9e-05	0.00137
19	63400779	63401052	274	*	5.55	5.77	4.55	1.23	1.91e-05	0.00137
9	15717572	15718027	456	*	4.16	4.43	2.8	1.62	1.92e-05	0.00138
8	107332981	107333244	264	*	4.56	4.16	5.36	-1.2	1.92e-05	0.00138
28	8463669	8464071	403	*	4.58	4.87	3.02	1.85	1.93e-05	0.00138
29	45345315	45345564	250	*	7.06	6.75	7.71	-0.96	1.96e-05	0.0014
1	43745288	43745741	454	*	4.39	3.82	5.37	-1.55	1.96e-05	0.0014
16	5446860	5447601	742	*	5.73	5.96	4.68	1.28	1.98e-05	0.00141
13	31780932	31781248	317	*	4.09	4.38	2.48	1.91	1.99e-05	0.00141
23	18895165	18895898	734	*	5.23	5.5	3.88	1.62	1.99e-05	0.00141
11	101409238	101409648	411	*	4.64	4.29	5.36	-1.07	1.99e-05	0.00142
4	70462121	70462471	351	*	4.92	4.5	5.74	-1.24	2e-05	0.00142
20	28621214	28621720	507	*	5	5.28	3.54	1.75	2.01e-05	0.00143
26	35125994	35126587	594	*	5.92	5.53	6.7	-1.16	2.02e-05	0.00143
11	106358419	106358746	328	*	4.58	4.14	5.42	-1.28	2.03e-05	0.00143
11	694847	695808	962	*	6.53	6.74	5.62	1.12	2.03e-05	0.00144
6	26807070	26807584	515	*	5.11	4.48	6.16	-1.68	2.05e-05	0.00145
12	22348796	22349091	296	*	6.23	6.45	5.21	1.23	2.06e-05	0.00145
23	47976653	47977332	680	*	6.74	6.91	6.05	0.86	2.06e-05	0.00145
3	53852330	53852785	456	*	5.53	5.25	6.15	-0.9	2.08e-05	0.00146
10	104093073	104093623	551	*	5.69	5.33	6.42	-1.09	2.08e-05	0.00146
7	72221799	72222016	218	*	3.86	4.16	2.15	2	2.09e-05	0.00146
4	48187395	48187655	261	*	4.52	4.8	3.02	1.78	2.09e-05	0.00146
X	78278238	78278449	212	*	5	5.24	3.85	1.39	2.09e-05	0.00146
1	41893945	41894566	622	*	5.21	4.84	5.97	-1.13	2.1e-05	0.00146
27	39823661	39824175	515	*	5.52	5.76	4.37	1.39	2.1e-05	0.00147
11	15545085	15545486	402	*	4.59	4.08	5.52	-1.44	2.11e-05	0.00147
X	92150975	92151365	391	*	5.28	4.87	6.07	-1.2	2.11e-05	0.00147
2	80572616	80573057	442	*	7.38	7.56	6.64	0.92	2.11e-05	0.00147
18	62607268	62607488	221	*	5.66	5.88	4.68	1.2	2.11e-05	0.00147
19	49260642	49260985	344	*	6.18	5.87	6.85	-0.98	2.12e-05	0.00147
17	50815628	50815897	270	*	3.77	3.14	4.81	-1.66	2.12e-05	0.00147
14	39368897	39370337	1441	*	7.51	7.31	7.97	-0.66	2.13e-05	0.00148
3	101938969	101939657	689	*	9.39	9.51	8.93	0.58	2.15e-05	0.00148
11	29039050	29039507	458	*	5.16	5.38	4.18	1.19	2.16e-05	0.00149
23	36940088	36940412	325	*	4.91	5.16	3.7	1.47	2.16e-05	0.00149
11	35662780	35663292	513	*	6.31	6.01	6.96	-0.95	2.17e-05	0.0015
24	43284596	43285152	557	*	4.95	5.23	3.53	1.7	2.17e-05	0.0015
29	47466953	47467273	321	*	4.82	5.11	3.15	1.97	2.18e-05	0.0015
13	63795015	63795394	380	*	7.04	7.23	6.28	0.95	2.19e-05	0.00151
6	21384723	21385046	324	*	4.99	4.57	5.8	-1.23	2.22e-05	0.00152
17	65433432	65433891	460	*	6.5	6.69	5.73	0.96	2.22e-05	0.00152
29	41502717	41503663	947	*	6.97	6.72	7.54	-0.82	2.23e-05	0.00152
6	20689024	20689547	524	*	5.26	5.52	4.02	1.5	2.23e-05	0.00152
16	64731494	64731929	436	*	5.75	5.41	6.46	-1.05	2.24e-05	0.00153
5	98631170	98631620	451	*	5.51	5.73	4.49	1.24	2.27e-05	0.00155
20	33606537	33606914	378	*	5.89	5.59	6.52	-0.93	2.29e-05	0.00156
14	48284173	48284541	369	*	4.49	3.93	5.46	-1.53	2.31e-05	0.00157
8	58971470	58971721	252	*	5.2	5.48	3.63	1.86	2.33e-05	0.00158
23	31132279	31132686	408	*	4.43	4.73	2.64	2.09	2.34e-05	0.00158
1	118851737	118852045	309	*	5.13	4.78	5.85	-1.07	2.34e-05	0.00158
2	79931106	79931317	212	*	6.26	6.46	5.46	1	2.34e-05	0.00158
GJ058587.1	148	1156	1009	*	7.36	6.9	8.21	-1.3	2.34e-05	0.00158
20	12289148	12289586	439	*	4.49	3.98	5.42	-1.45	2.34e-05	0.00158
2	131992745	131993120	376	*	5.84	6.05	4.94	1.11	2.35e-05	0.00158
3	84898257	84898696	440	*	4.69	4.94	3.5	1.44	2.35e-05	0.00158
20	17654774	17655194	421	*	4.83	5.14	3	2.14	2.36e-05	0.00158
24	32037563	32037920	358	*	4.66	4.9	3.47	1.44	2.36e-05	0.00158
16	52755201	52756176	976	*	7.08	7.3	6.11	1.19	2.36e-05	0.00158
3	25677844	25678457	614	*	6.77	7	5.67	1.33	2.37e-05	0.00159
6	46414735	46415465	731	*	7.18	7.34	6.57	0.77	2.38e-05	0.00159
6	6319167	6319688	522	*	5.03	4.63	5.82	-1.19	2.38e-05	0.00159
11	66632231	66632720	490	*	6.51	6.71	5.7	1	2.39e-05	0.00159
1	73829622	73830421	800	*	7.32	7.49	6.62	0.87	2.39e-05	0.00159
1	145374425	145375252	828	*	6.03	5.43	7.04	-1.62	2.39e-05	0.00159
22	29325301	29325541	241	*	4.55	4.81	3.22	1.59	2.4e-05	0.0016
2	129482434	129482680	247	*	4.34	3.9	5.18	-1.27	2.41e-05	0.00161
9	88854156	88854441	286	*	4.36	3.85	5.29	-1.44	2.42e-05	0.00161
8	56784814	56785411	598	*	5.13	4.62	6.05	-1.42	2.43e-05	0.00161
14	37891394	37891757	364	*	4.48	4.78	2.85	1.93	2.43e-05	0.00161
15	76735293	76735483	191	*	4.4	4.72	2.45	2.27	2.44e-05	0.00161
2	52987606	52988249	644	*	5.23	5.47	4.08	1.39	2.45e-05	0.00162
22	15898795	15900301	1507	*	7.68	7.83	7.12	0.7	2.46e-05	0.00163
GJ057682.1	350	974	625	*	4.56	4.09	5.42	-1.33	2.47e-05	0.00163
5	5685021	5685361	341	*	4.97	4.58	5.74	-1.17	2.49e-05	0.00164
5	26959411	26959938	528	*	7.32	7.49	6.66	0.83	2.49e-05	0.00164
22	53227991	53228351	361	*	4.56	4.15	5.37	-1.21	2.51e-05	0.00165
19	37636887	37637160	274	*	4.4	4.66	3.11	1.55	2.53e-05	0.00166
3	90643092	90643354	263	*	2.88	1.95	4.16	-2.21	2.53e-05	0.00166
29	17625788	17626481	694	*	6.5	6.73	5.43	1.3	2.54e-05	0.00167
16	79865645	79866078	434	*	5.32	5.58	3.96	1.63	2.59e-05	0.00169
1	58145391	58145850	460	*	5.85	5.38	6.72	-1.34	2.59e-05	0.00169
22	59166253	59166690	438	*	5.53	5.21	6.21	-0.99	2.6e-05	0.0017
19	56806914	56807231	318	*	6.05	5.65	6.84	-1.18	2.63e-05	0.00171
18	35588859	35589831	973	*	6.87	7.06	6.06	1	2.64e-05	0.00172
25	18903036	18903670	635	*	5.79	5.28	6.7	-1.42	2.65e-05	0.00173
18	62573735	62574513	779	*	7.15	7.33	6.43	0.9	2.67e-05	0.00174
6	111040738	111040950	213	*	4.29	4.59	2.54	2.05	2.7e-05	0.00175
GJ059276.1	134	341	208	*	3.09	2.21	4.34	-2.13	2.73e-05	0.00177
1	95670029	95670631	603	*	7.35	7.6	6.15	1.45	2.73e-05	0.00177
15	14902270	14902662	393	*	4.84	4.48	5.59	-1.11	2.74e-05	0.00177
7	97233500	97233830	331	*	3.63	3.13	4.54	-1.41	2.74e-05	0.00177
4	48286312	48286690	379	*	5.5	5.73	4.37	1.37	2.74e-05	0.00177
23	18802473	18802895	423	*	5.77	6.01	4.7	1.3	2.74e-05	0.00177
23	32632423	32633183	761	*	7.04	7.22	6.34	0.87	2.75e-05	0.00177
1	97491601	97492215	615	*	4.7	4.18	5.62	-1.43	2.75e-05	0.00177
20	23140008	23141054	1047	*	7.74	7.92	7.03	0.89	2.77e-05	0.00178
10	28151864	28152169	306	*	3.47	3.8	1.34	2.47	2.77e-05	0.00178
17	47245203	47245518	316	*	4.42	4.05	5.17	-1.11	2.77e-05	0.00178
19	35685640	35685950	311	*	4.95	5.27	3.02	2.25	2.8e-05	0.00179
27	24878444	24878868	425	*	4.25	4.55	2.6	1.95	2.8e-05	0.00179
10	67766929	67767380	452	*	5.32	5.53	4.35	1.18	2.81e-05	0.00179
24	58616476	58616895	420	*	4.54	4.15	5.33	-1.18	2.81e-05	0.0018
7	19926162	19926664	503	*	6.15	5.89	6.74	-0.85	2.82e-05	0.0018
24	45487385	45487723	339	*	4.5	4.01	5.4	-1.4	2.83e-05	0.0018
19	29437041	29438280	1240	*	5.47	5.77	3.86	1.91	2.85e-05	0.00182
2	107006388	107006691	304	*	5.21	4.93	5.83	-0.9	2.87e-05	0.00182
14	21072607	21072960	354	*	4.15	4.43	2.62	1.81	2.87e-05	0.00182
13	82110161	82110632	472	*	5.48	5.1	6.24	-1.14	2.87e-05	0.00182
13	65131610	65132481	872	*	6.41	6.15	6.98	-0.83	2.88e-05	0.00182
3	9358587	9358814	228	*	4.09	4.38	2.52	1.86	2.88e-05	0.00182
16	42501298	42501568	271	*	5.26	5.54	3.76	1.78	2.88e-05	0.00182
19	29372285	29372655	371	*	5.41	5.67	4.04	1.63	2.88e-05	0.00182
16	72656978	72657368	391	*	4.71	4.96	3.46	1.5	2.89e-05	0.00182
11	95311354	95311890	537	*	5.52	5.78	4.22	1.56	2.89e-05	0.00182
13	75801951	75802229	279	*	5.16	5.44	3.74	1.7	2.89e-05	0.00182
GJ057220.1	480	988	509	*	3.87	3.22	4.94	-1.72	2.9e-05	0.00182
13	75452355	75452590	236	*	4.24	4.51	2.87	1.63	2.93e-05	0.00184
12	40810761	40811164	404	*	4.09	3.51	5.08	-1.57	2.93e-05	0.00184
24	50898059	50898348	290	*	4.28	4.53	3.09	1.44	2.94e-05	0.00184
23	2960912	2961224	313	*	4.53	4.83	2.72	2.12	2.96e-05	0.00185
14	66087067	66087477	411	*	6.52	6.7	5.78	0.92	2.98e-05	0.00186
22	30326034	30326856	823	*	8.75	8.58	9.18	-0.6	3e-05	0.00187
26	34219417	34219744	328	*	4.84	4.42	5.64	-1.22	3.01e-05	0.00188
9	61658180	61658400	221	*	3.82	4.14	1.92	2.22	3.02e-05	0.00188
9	87848872	87849659	788	*	6.76	6.94	6.06	0.88	3.02e-05	0.00188
22	11008572	11009105	534	*	5.02	4.53	5.92	-1.39	3.02e-05	0.00188
18	36550577	36551041	465	*	4.86	4.46	5.64	-1.18	3.02e-05	0.00188
6	103957565	103957880	316	*	4.44	4.72	2.96	1.77	3.03e-05	0.00188
10	5533767	5534185	419	*	5.3	4.91	6.07	-1.15	3.07e-05	0.0019
21	21024634	21025179	546	*	5.01	5.29	3.52	1.77	3.07e-05	0.0019
5	111363085	111363318	234	*	5.5	5.72	4.44	1.28	3.08e-05	0.0019
GJ058072.1	764	1089	326	*	3.51	2.9	4.54	-1.64	3.1e-05	0.00191
16	30492523	30494113	1591	*	8.98	8.83	9.34	-0.5	3.11e-05	0.00192
8	60628260	60628615	356	*	5.36	4.94	6.17	-1.24	3.11e-05	0.00192
23	44768876	44769064	189	*	3.95	4.28	1.85	2.43	3.11e-05	0.00192
11	71008338	71008900	563	*	6.46	6.63	5.74	0.89	3.12e-05	0.00192
11	105520099	105520417	319	*	4.98	5.22	3.89	1.33	3.13e-05	0.00192
28	8564331	8564628	298	*	4.82	5.03	3.9	1.13	3.14e-05	0.00193
6	12988084	12988533	450	*	3.89	3.44	4.75	-1.31	3.14e-05	0.00193
3	42026533	42027272	740	*	6.5	6.71	5.55	1.16	3.15e-05	0.00193
27	25757621	25757817	197	*	3.98	3.53	4.83	-1.3	3.15e-05	0.00193
3	121023409	121024167	759	*	7.4	7.6	6.57	1.03	3.18e-05	0.00194
22	11643455	11644235	781	*	9.78	9.91	9.27	0.64	3.19e-05	0.00195
7	19021787	19022160	374	*	5.79	6	4.89	1.1	3.21e-05	0.00196
19	50253714	50254446	733	*	7.79	7.96	7.16	0.79	3.22e-05	0.00196
9	15334414	15334953	540	*	4.79	4.37	5.61	-1.24	3.22e-05	0.00196
13	12197811	12198029	219	*	4.3	3.83	5.17	-1.34	3.23e-05	0.00197
14	2620597	2620925	329	*	5.77	5.98	4.8	1.18	3.24e-05	0.00197
6	6313466	6313762	297	*	4.12	3.59	5.06	-1.47	3.25e-05	0.00197
1	10442791	10443062	272	*	4.24	4.48	3.11	1.38	3.27e-05	0.00198
14	13278764	13279306	543	*	5.53	5.77	4.43	1.33	3.27e-05	0.00198
13	64004327	64005272	946	*	6.35	6.58	5.3	1.29	3.31e-05	0.002
16	906556	906978	423	*	6	6.2	5.1	1.1	3.32e-05	0.00201
8	6679418	6679716	299	*	3.49	2.92	4.47	-1.55	3.36e-05	0.00203
10	71691295	71691776	482	*	5.19	4.9	5.82	-0.92	3.39e-05	0.00205
1	79399457	79399826	370	*	4.52	4.05	5.39	-1.33	3.41e-05	0.00205
7	102518060	102518675	616	*	6.14	6.34	5.29	1.04	3.41e-05	0.00205
18	13440619	13440967	349	*	4.77	4.38	5.54	-1.16	3.41e-05	0.00205
2	136511684	136512306	623	*	5.11	4.74	5.85	-1.11	3.41e-05	0.00205
11	68368091	68368372	282	*	6.22	6.43	5.29	1.15	3.42e-05	0.00205
21	71525039	71525471	433	*	6.44	6.02	7.24	-1.22	3.43e-05	0.00205
27	13890850	13892060	1211	*	8.82	8.93	8.41	0.52	3.43e-05	0.00205
24	54071220	54071601	382	*	5.36	5.05	6.01	-0.95	3.44e-05	0.00205
22	53321331	53321624	294	*	5.26	5.5	4.06	1.44	3.44e-05	0.00205
3	42490613	42491109	497	*	4.67	4.92	3.49	1.42	3.44e-05	0.00205
29	25324117	25324405	289	*	4.47	3.91	5.45	-1.54	3.44e-05	0.00205
17	66319611	66320118	508	*	6.06	6.24	5.33	0.91	3.44e-05	0.00205
19	46952717	46953004	288	*	4.67	4.91	3.54	1.37	3.45e-05	0.00205
4	108027087	108027476	390	*	5.22	4.83	5.99	-1.16	3.46e-05	0.00206
12	90583812	90584598	787	*	6.52	6.22	7.17	-0.95	3.48e-05	0.00206
5	98515617	98515849	233	*	4.89	5.13	3.8	1.33	3.49e-05	0.00207
9	60873729	60874178	450	*	5.76	5.99	4.64	1.35	3.49e-05	0.00207
6	6090265	6091325	1061	*	7.06	6.62	7.89	-1.27	3.51e-05	0.00208
21	25328749	25329237	489	*	4.65	4.93	3.19	1.74	3.52e-05	0.00208
19	49336273	49336862	590	*	7.81	7.62	8.24	-0.62	3.53e-05	0.00208
25	35494366	35494579	214	*	4.41	4.69	2.95	1.73	3.53e-05	0.00208
2	85143531	85143875	345	*	4.6	4.19	5.42	-1.23	3.54e-05	0.00209
18	16935843	16936299	457	*	4.2	4.5	2.47	2.03	3.56e-05	0.00209
21	20273726	20274526	801	*	7.41	7.09	8.08	-0.98	3.57e-05	0.0021
1	140989941	140990487	547	*	6.03	5.56	6.91	-1.35	3.57e-05	0.0021
GJ058567.1	38	978	941	*	6.11	5.32	7.29	-1.96	3.58e-05	0.0021
1	69938619	69938953	335	*	4.09	3.41	5.19	-1.78	3.59e-05	0.0021
1	128848490	128848781	292	*	4.76	4.33	5.59	-1.26	3.59e-05	0.0021
3	118707948	118708525	578	*	5.01	4.58	5.84	-1.26	3.59e-05	0.0021
14	15334244	15334768	525	*	4.96	4.47	5.86	-1.39	3.59e-05	0.0021
3	51180129	51180499	371	*	5	5.24	3.87	1.37	3.59e-05	0.0021
13	73227062	73227319	258	*	5.65	5.85	4.8	1.05	3.6e-05	0.0021
18	56435287	56435774	488	*	5.36	5.59	4.32	1.28	3.61e-05	0.0021
25	10802948	10803168	221	*	5.31	5.56	4.1	1.46	3.61e-05	0.0021
3	20185408	20185858	451	*	8.41	8.56	7.86	0.7	3.61e-05	0.0021
27	33196645	33197130	486	*	6.08	6.29	5.15	1.14	3.61e-05	0.0021
29	44326106	44326497	392	*	6.35	6.05	6.99	-0.95	3.62e-05	0.0021
29	48085457	48085929	473	*	4.58	4.89	2.82	2.06	3.63e-05	0.0021
9	44407314	44407777	464	*	6.38	6.11	6.97	-0.86	3.63e-05	0.0021
25	25212914	25213140	227	*	4.29	4.59	2.55	2.04	3.68e-05	0.00213
9	39738235	39738734	500	*	5.82	6.03	4.9	1.13	3.69e-05	0.00213
3	33728183	33728426	244	*	5.1	5.32	4.07	1.25	3.69e-05	0.00213
15	74602001	74602776	776	*	7.12	6.94	7.57	-0.63	3.69e-05	0.00213
21	13049796	13050095	300	*	5.08	5.33	3.89	1.45	3.73e-05	0.00215
29	45753743	45754281	539	*	4.79	5.03	3.65	1.38	3.73e-05	0.00215
26	30786578	30786867	290	*	4.16	3.47	5.25	-1.78	3.76e-05	0.00216
29	7298372	7298633	262	*	3.95	3.47	4.82	-1.35	3.78e-05	0.00217
3	7944415	7944755	341	*	5.87	6.1	4.84	1.26	3.81e-05	0.00218
8	79516574	79516844	271	*	3.75	3.21	4.71	-1.49	3.81e-05	0.00218
4	94550110	94550443	334	*	4.99	5.25	3.69	1.56	3.81e-05	0.00218
12	22555348	22555676	329	*	5.62	5.2	6.42	-1.21	3.83e-05	0.00219
19	43910616	43910901	286	*	4.9	5.17	3.52	1.64	3.84e-05	0.0022
2	126363524	126364441	918	*	7.89	8.04	7.32	0.73	3.85e-05	0.0022
GJ058656.1	512	705	194	*	3.3	3.66	0.54	3.11	3.86e-05	0.0022
7	110347706	110348041	336	*	4.74	4.4	5.45	-1.05	3.87e-05	0.00221
4	71362135	71362816	682	*	5.09	5.34	3.91	1.43	3.89e-05	0.00221
1	97420633	97421301	669	*	5.21	4.9	5.87	-0.97	3.9e-05	0.00222
6	115761713	115762013	301	*	4.5	4.78	3.08	1.7	3.92e-05	0.00223
14	41754486	41754901	416	*	4.38	3.98	5.17	-1.19	3.92e-05	0.00223
20	41468517	41469177	661	*	4.54	4.82	3.1	1.72	3.97e-05	0.00225
1	145382902	145383337	436	*	4.85	4.27	5.84	-1.57	3.99e-05	0.00226
3	25626561	25627703	1143	*	8.19	8.35	7.56	0.79	4e-05	0.00226
23	17427147	17427681	535	*	5.85	6.05	5.01	1.04	4e-05	0.00226
19	15198600	15198992	393	*	5.36	5.58	4.34	1.24	4.02e-05	0.00227
12	30949612	30950433	822	*	6.52	6.74	5.49	1.26	4.02e-05	0.00227
6	59510771	59511139	369	*	4.88	5.16	3.45	1.71	4.03e-05	0.00227
15	32412114	32412956	843	*	8.41	8.54	7.94	0.6	4.03e-05	0.00227
3	105834412	105834849	438	*	8.2	7.99	8.68	-0.69	4.03e-05	0.00227
13	79086072	79087144	1073	*	8.1	8.26	7.47	0.79	4.04e-05	0.00227
15	77246421	77247125	705	*	7.2	6.98	7.72	-0.75	4.04e-05	0.00227
13	18831724	18831946	223	*	3.73	3.22	4.65	-1.43	4.04e-05	0.00227
3	19736155	19736373	219	*	4.85	4.37	5.74	-1.37	4.05e-05	0.00227
10	11842161	11842382	222	*	4.27	4.59	2.24	2.36	4.07e-05	0.00228
1	10008822	10009144	323	*	4.26	4.54	2.8	1.74	4.09e-05	0.00229
11	97727006	97727517	512	*	7.46	7.18	8.07	-0.89	4.13e-05	0.00231
29	32164398	32164918	521	*	6.38	6.57	5.58	0.99	4.14e-05	0.00231
3	33603739	33604261	523	*	6.1	5.69	6.91	-1.22	4.14e-05	0.00231
14	47387206	47387885	680	*	5.95	5.49	6.82	-1.33	4.14e-05	0.00231
16	1878309	1878728	420	*	4.82	4.46	5.56	-1.11	4.15e-05	0.00231
3	16530432	16531045	614	*	8.89	9.03	8.39	0.64	4.17e-05	0.00232
4	102512199	102512756	558	*	5	5.27	3.62	1.65	4.17e-05	0.00232
23	37876711	37877143	433	*	4.78	4.38	5.57	-1.19	4.18e-05	0.00232
1	157568919	157569366	448	*	5.06	5.32	3.69	1.63	4.19e-05	0.00232
13	79098354	79098712	359	*	4.99	4.58	5.79	-1.21	4.22e-05	0.00234
14	32741763	32742085	323	*	4.66	4.31	5.37	-1.06	4.25e-05	0.00235
6	68391774	68392144	371	*	6.14	6.33	5.34	0.99	4.25e-05	0.00235
10	67072588	67072898	311	*	4.69	4.39	5.33	-0.95	4.29e-05	0.00237
7	36173799	36174138	340	*	5.68	5.91	4.59	1.33	4.3e-05	0.00237
13	51808527	51809938	1412	*	8.48	8.63	7.93	0.7	4.3e-05	0.00237
15	22381187	22381831	645	*	6.76	6.4	7.5	-1.1	4.31e-05	0.00237
22	53640500	53641098	599	*	3.75	3.18	4.74	-1.57	4.31e-05	0.00237
3	108591920	108592553	634	*	6.79	7.01	5.86	1.14	4.35e-05	0.00239
7	70532871	70533378	508	*	5	4.45	5.95	-1.5	4.36e-05	0.00239
15	38688801	38689296	496	*	7.51	7.68	6.82	0.87	4.36e-05	0.00239
6	99547820	99548025	206	*	4.12	4.39	2.7	1.69	4.37e-05	0.0024
1	84431373	84431676	304	*	6.71	6.88	6.03	0.84	4.37e-05	0.0024
3	106914091	106914488	398	*	4.39	3.78	5.41	-1.63	4.39e-05	0.0024
28	8357005	8357465	461	*	4.99	5.25	3.72	1.54	4.4e-05	0.00241
27	19104131	19104756	626	*	5.11	5.36	3.91	1.45	4.41e-05	0.00241
22	30373231	30374100	870	*	6.86	7.04	6.09	0.95	4.44e-05	0.00242
23	18806625	18807086	462	*	6.42	6.62	5.58	1.04	4.49e-05	0.00245
GJ057162.1	184	815	632	*	4.37	3.97	5.15	-1.19	4.5e-05	0.00245
7	56259159	56259560	402	*	4.88	5.14	3.59	1.54	4.53e-05	0.00246
10	26760957	26761485	529	*	5.82	6.05	4.75	1.3	4.55e-05	0.00247
X	91106582	91106914	333	*	4.69	4.94	3.4	1.54	4.57e-05	0.00248
2	24406475	24407006	532	*	5.53	5.79	4.23	1.56	4.57e-05	0.00248
4	71491997	71492803	807	*	6.22	6.43	5.28	1.15	4.57e-05	0.00248
14	27966928	27967199	272	*	5.3	5.55	4.06	1.49	4.57e-05	0.00248
GJ058899.1	369	1253	885	*	5.01	4.48	5.97	-1.49	4.58e-05	0.00248
12	18128847	18129528	682	*	5.91	5.53	6.66	-1.13	4.59e-05	0.00248
15	78845657	78846319	663	*	5.78	5.96	5.07	0.89	4.59e-05	0.00248
27	13969620	13969927	308	*	6.4	6.59	5.58	1.01	4.6e-05	0.00248
7	111403668	111403875	208	*	5.26	5.48	4.23	1.26	4.6e-05	0.00248
12	34530739	34531289	551	*	5.49	5.22	6.09	-0.86	4.6e-05	0.00248
6	87769954	87770299	346	*	4.62	4.87	3.46	1.4	4.62e-05	0.00249
13	17026153	17026495	343	*	4.73	4.99	3.46	1.52	4.64e-05	0.00249
7	91113090	91113431	342	*	3.86	4.13	2.48	1.65	4.68e-05	0.00251
1	145443221	145443608	388	*	4.83	4.39	5.67	-1.28	4.72e-05	0.00253
20	22243553	22243996	444	*	4.2	4.55	1.74	2.81	4.72e-05	0.00253
11	104617682	104618229	548	*	5.56	5.16	6.35	-1.18	4.74e-05	0.00254
10	71793452	71793837	386	*	5.55	5.17	6.31	-1.14	4.74e-05	0.00254
19	59080709	59081153	445	*	4.93	5.17	3.88	1.29	4.75e-05	0.00254
19	21364160	21364502	343	*	4.36	3.79	5.35	-1.56	4.76e-05	0.00254
4	106925185	106925602	418	*	5.72	5.44	6.34	-0.9	4.78e-05	0.00255
17	51535865	51536673	809	*	6.18	5.86	6.86	-1	4.82e-05	0.00257
22	4190344	4190591	248	*	4.26	3.72	5.22	-1.5	4.83e-05	0.00257
7	8835955	8836855	901	*	6.37	6.55	5.65	0.89	4.84e-05	0.00257
3	59410694	59411260	567	*	5.13	5.37	3.95	1.42	4.84e-05	0.00257
16	12657888	12658380	493	*	6.7	6.85	6.1	0.76	4.85e-05	0.00257
20	5334276	5334670	395	*	4.3	4.58	2.85	1.73	4.87e-05	0.00258
1	116517494	116517883	390	*	5.49	5.73	4.39	1.34	4.89e-05	0.00259
11	98849039	98849624	586	*	8.12	8.25	7.65	0.6	4.89e-05	0.00259
16	74945200	74945401	202	*	3.75	3.11	4.8	-1.69	4.93e-05	0.00261
8	41576693	41576966	274	*	4.33	3.87	5.18	-1.31	4.94e-05	0.00261
10	15341507	15341895	389	*	3.68	3.01	4.76	-1.75	4.94e-05	0.00261
GJ059450.1	149	788	640	*	5.13	4.77	5.85	-1.08	4.97e-05	0.00262
1	145201327	145201662	336	*	4.47	3.96	5.4	-1.44	4.99e-05	0.00263
1	70791747	70792797	1051	*	8.63	8.46	9.03	-0.56	4.99e-05	0.00263
13	33671032	33671338	307	*	4.83	5.07	3.74	1.33	5.03e-05	0.00265
8	83795166	83795393	228	*	5.36	5.59	4.37	1.22	5.05e-05	0.00265
GJ058002.1	321	660	340	*	3.74	3.24	4.65	-1.41	5.07e-05	0.00266
8	24870287	24870504	218	*	3.93	4.2	2.54	1.66	5.07e-05	0.00266
7	31540337	31540671	335	*	5.29	5.52	4.18	1.34	5.07e-05	0.00266
1	122961608	122962278	671	*	5.69	5.31	6.44	-1.12	5.1e-05	0.00267
6	119124724	119125219	496	*	4.37	3.88	5.27	-1.39	5.13e-05	0.00268
GJ059370.1	1043	1691	649	*	5.45	4.78	6.54	-1.77	5.15e-05	0.00269
18	43817607	43817879	273	*	3.77	3.06	4.89	-1.83	5.18e-05	0.00271
12	35592242	35592481	240	*	3.58	3.87	1.95	1.92	5.22e-05	0.00272
3	105905655	105906338	684	*	7	6.62	7.76	-1.14	5.22e-05	0.00272
24	56657606	56658282	677	*	6.57	6.35	7.1	-0.75	5.26e-05	0.00274
9	65578685	65578979	295	*	4.25	3.8	5.11	-1.31	5.29e-05	0.00275
GJ057808.1	167	396	230	*	3.94	3.38	4.92	-1.54	5.29e-05	0.00275
20	3861623	3862210	588	*	7.37	7.52	6.78	0.74	5.3e-05	0.00275
13	70666057	70666524	468	*	8.08	8.21	7.59	0.62	5.31e-05	0.00276
24	49865119	49865612	494	*	4.98	5.25	3.56	1.69	5.32e-05	0.00276
13	77735508	77735781	274	*	6.31	6.49	5.61	0.88	5.33e-05	0.00276
19	48882012	48883503	1492	*	7.75	7.96	6.82	1.14	5.36e-05	0.00277
19	62376446	62376835	390	*	6.01	6.22	5.04	1.18	5.36e-05	0.00277
23	40492316	40492823	508	*	4.77	5	3.72	1.27	5.38e-05	0.00278
19	14755748	14756153	406	*	5.04	4.7	5.74	-1.04	5.4e-05	0.00279
2	61315634	61316616	983	*	8.5	8.3	8.98	-0.68	5.4e-05	0.00279
12	88660660	88661015	356	*	6.55	6.73	5.83	0.9	5.41e-05	0.00279
24	24548121	24548675	555	*	5.53	5.76	4.44	1.32	5.44e-05	0.0028
28	6290863	6291487	625	*	5.89	6.11	4.85	1.26	5.45e-05	0.0028
18	50926327	50927093	767	*	5.26	4.91	5.97	-1.07	5.45e-05	0.0028
9	41764707	41765339	633	*	7.49	7.26	8	-0.74	5.47e-05	0.00281
8	10877348	10877675	328	*	4.41	3.92	5.31	-1.39	5.48e-05	0.00281
18	13065627	13066105	479	*	4.94	4.6	5.65	-1.06	5.51e-05	0.00283
11	62269278	62269563	286	*	4.39	4.65	3.12	1.53	5.52e-05	0.00283
3	8966032	8966474	443	*	6.32	6.54	5.37	1.17	5.56e-05	0.00284
3	18746579	18747639	1061	*	6.46	6.69	5.41	1.28	5.56e-05	0.00284
9	75026621	75026836	216	*	3.95	3.38	4.93	-1.55	5.58e-05	0.00284
6	61298504	61298830	327	*	5.19	5.41	4.21	1.2	5.58e-05	0.00284
13	76769469	76769743	275	*	5.63	5.86	4.62	1.24	5.58e-05	0.00284
GJ059076.1	8	676	669	*	9.83	9.36	10.7	-1.34	5.58e-05	0.00284
5	69263803	69264324	522	*	5.61	5.34	6.21	-0.87	5.6e-05	0.00285
12	30937216	30937810	595	*	6.02	6.25	4.96	1.28	5.6e-05	0.00285
22	48410670	48411555	886	*	7.97	8.13	7.35	0.78	5.61e-05	0.00285
3	8102830	8103138	309	*	6.42	6.65	5.34	1.31	5.63e-05	0.00286
X	92129119	92129463	345	*	5.8	5.99	4.95	1.04	5.65e-05	0.00286
19	24353934	24354308	375	*	5.11	5.42	3.31	2.11	5.72e-05	0.0029
15	82136403	82136690	288	*	5.87	6.06	5.03	1.03	5.73e-05	0.0029
12	32906347	32907472	1126	*	7.22	7.4	6.44	0.96	5.75e-05	0.00291
16	58089359	58089969	611	*	5.73	5.94	4.81	1.14	5.78e-05	0.00292
3	31973516	31973944	429	*	5.37	5.62	4.2	1.42	5.79e-05	0.00292
19	62014336	62015048	713	*	5.37	4.99	6.12	-1.13	5.8e-05	0.00293
8	76302641	76303401	761	*	6.77	6.94	6.1	0.84	5.82e-05	0.00293
23	9839631	9839929	299	*	3.43	2.87	4.41	-1.54	5.84e-05	0.00294
24	48933471	48934008	538	*	4.93	4.47	5.79	-1.32	5.85e-05	0.00294
25	14180617	14181247	631	*	7.46	7.65	6.7	0.95	5.87e-05	0.00295
10	71453250	71453728	479	*	4.84	4.53	5.51	-0.98	5.89e-05	0.00295
10	51379154	51380568	1415	*	8.76	8.62	9.12	-0.5	5.89e-05	0.00295
3	53796592	53796886	295	*	5.14	5.36	4.17	1.18	5.89e-05	0.00295
10	88534173	88534342	170	*	3.76	4.12	1.14	2.97	5.91e-05	0.00296
2	51200938	51201329	392	*	4.32	3.88	5.16	-1.29	5.93e-05	0.00297
14	63906671	63906876	206	*	4.59	4.85	3.22	1.63	5.96e-05	0.00298
10	7544405	7544675	271	*	3.91	4.22	2.07	2.15	5.97e-05	0.00298
16	72243921	72244297	377	*	4.48	4.75	3.07	1.69	5.97e-05	0.00298
2	47082315	47082579	265	*	4.58	4.85	3.26	1.59	6.01e-05	0.003
23	16224830	16225260	431	*	5.3	5.52	4.29	1.23	6.03e-05	0.003
6	26244991	26245389	399	*	4.67	4.25	5.48	-1.23	6.03e-05	0.003
19	42622432	42623124	693	*	6.01	5.65	6.75	-1.1	6.05e-05	0.00301
10	63318782	63319079	298	*	4.43	3.91	5.37	-1.46	6.07e-05	0.00301
26	45947025	45947404	380	*	4.39	3.96	5.23	-1.27	6.07e-05	0.00301
24	60665094	60665802	709	*	6.32	5.98	7.02	-1.04	6.07e-05	0.00301
29	1196367	1196726	360	*	5.46	5.15	6.11	-0.95	6.17e-05	0.00306
4	71212987	71213308	322	*	5.22	4.89	5.92	-1.04	6.18e-05	0.00306
19	7833254	7833907	654	*	5.31	5.01	5.95	-0.93	6.19e-05	0.00306
23	24660782	24661374	593	*	5.31	5.56	4.14	1.41	6.21e-05	0.00307
1	128586565	128586856	292	*	5.12	5.35	4.04	1.31	6.22e-05	0.00307
16	73528039	73528377	339	*	5.44	5.65	4.53	1.12	6.26e-05	0.00309
15	17644436	17644768	333	*	4.47	4.12	5.2	-1.09	6.26e-05	0.00309
20	62762503	62763057	555	*	5.8	6.03	4.74	1.3	6.27e-05	0.00309
8	28229588	28229994	407	*	4.19	3.72	5.06	-1.34	6.29e-05	0.0031
27	40268106	40268442	337	*	5.14	5.4	3.81	1.59	6.32e-05	0.00311
21	20904521	20905461	941	*	8.36	8.51	7.8	0.71	6.34e-05	0.00311
21	20037065	20037610	546	*	5.38	5.08	6.01	-0.93	6.36e-05	0.00313
11	61801033	61801263	231	*	4.79	4.4	5.58	-1.18	6.38e-05	0.00313
26	47642089	47642473	385	*	4.57	4.85	3.02	1.83	6.39e-05	0.00313
1	138267258	138267688	431	*	5.71	5.92	4.76	1.17	6.46e-05	0.00316
12	56951602	56951918	317	*	4.31	3.86	5.15	-1.29	6.47e-05	0.00317
12	13264747	13265080	334	*	4.16	4.46	2.49	1.97	6.49e-05	0.00318
14	9168624	9169037	414	*	5.33	5.6	3.99	1.61	6.51e-05	0.00318
3	118321648	118322171	524	*	4.87	4.36	5.79	-1.43	6.54e-05	0.00319
6	12135790	12137230	1441	*	6.87	7.12	5.73	1.39	6.55e-05	0.0032
8	106097863	106098176	314	*	4.34	3.92	5.16	-1.24	6.57e-05	0.0032
3	21142989	21143392	404	*	4.01	4.28	2.6	1.68	6.58e-05	0.00321
10	16961574	16962150	577	*	6.55	6.76	5.6	1.16	6.63e-05	0.00323
13	37308999	37309624	626	*	6.23	6.42	5.42	1	6.67e-05	0.00324
10	103316632	103317226	595	*	6.49	6.16	7.18	-1.02	6.67e-05	0.00324
3	79390450	79390738	289	*	5.62	5.84	4.62	1.22	6.69e-05	0.00324
23	8270307	8270687	381	*	6.83	7	6.17	0.83	6.71e-05	0.00326
22	59700619	59700934	316	*	6.09	6.35	4.83	1.52	6.75e-05	0.00327
14	1356830	1357309	480	*	3.8	3.32	4.7	-1.38	6.75e-05	0.00327
9	44377463	44377979	517	*	7.61	7.74	7.12	0.62	6.76e-05	0.00327
8	10200852	10201178	327	*	2.44	1.7	3.57	-1.87	6.79e-05	0.00328
7	22121377	22122144	768	*	8.46	8.29	8.89	-0.6	6.82e-05	0.00329
23	10932429	10933142	714	*	8.21	8.34	7.71	0.64	6.83e-05	0.00329
16	12637281	12637581	301	*	3.8	3.2	4.82	-1.62	6.83e-05	0.00329
19	54965750	54966416	667	*	6.53	6.24	7.16	-0.92	6.84e-05	0.00329
13	63768215	63768441	227	*	4.41	4.72	2.52	2.2	6.88e-05	0.00331
20	26053212	26054045	834	*	6.73	6.46	7.33	-0.87	6.9e-05	0.00331
27	40192553	40192959	407	*	5.26	4.9	5.98	-1.07	6.9e-05	0.00331
18	1655394	1656383	990	*	7.82	7.65	8.23	-0.58	6.9e-05	0.00331
GJ059046.1	502	1107	606	*	4.55	3.8	5.69	-1.9	6.9e-05	0.00331
13	1954563	1955047	485	*	3.85	3.31	4.81	-1.5	6.92e-05	0.00332
2	21880324	21880847	524	*	4.09	3.72	4.84	-1.12	6.95e-05	0.00332
15	75557062	75557570	509	*	6.92	7.08	6.29	0.8	6.95e-05	0.00332
1	46656324	46656605	282	*	4.76	4.98	3.78	1.2	6.95e-05	0.00332
22	31939262	31939739	478	*	4.25	3.82	5.07	-1.25	6.97e-05	0.00332
5	83020281	83020488	208	*	4.46	4.7	3.31	1.39	6.97e-05	0.00332
5	7371984	7372264	281	*	3.77	3.19	4.76	-1.57	6.99e-05	0.00333
2	65884228	65885386	1159	*	5.79	5.97	5.03	0.94	7e-05	0.00333
20	24082928	24083297	370	*	4.27	4.57	2.62	1.95	7.01e-05	0.00333
1	155622922	155624031	1110	*	8.48	8.6	8.05	0.55	7.01e-05	0.00333
8	24843815	24844318	504	*	4.62	4.9	3.1	1.81	7.01e-05	0.00333
14	1793394	1793813	420	*	7.96	8.14	7.2	0.94	7.04e-05	0.00334
12	30179545	30180166	622	*	6.71	6.49	7.22	-0.74	7.05e-05	0.00335
19	55786476	55787059	584	*	8.87	9	8.38	0.62	7.08e-05	0.00335
10	46873204	46873575	372	*	6.81	6.46	7.53	-1.06	7.1e-05	0.00337
28	44374363	44374894	532	*	4.8	5.05	3.56	1.5	7.12e-05	0.00337
X	141067844	141068095	252	*	3.69	3.99	2.05	1.94	7.13e-05	0.00337
19	34098042	34098547	506	*	7.11	7.31	6.29	1.02	7.13e-05	0.00337
8	49472156	49472453	298	*	4.13	3.58	5.1	-1.52	7.17e-05	0.00338
23	24686432	24687004	573	*	6.41	6.61	5.58	1.02	7.18e-05	0.00338
5	75662481	75662811	331	*	4.55	4.05	5.47	-1.42	7.18e-05	0.00338
1	154692292	154692489	198	*	3.78	4.09	2	2.08	7.18e-05	0.00338
17	50805333	50805900	568	*	5.79	5.44	6.5	-1.05	7.19e-05	0.00338
4	70373461	70373880	420	*	4.49	4.77	2.95	1.82	7.21e-05	0.00339
1	157325312	157325526	215	*	3.54	3.82	2.04	1.78	7.22e-05	0.00339
12	18000432	18000996	565	*	4.51	4.03	5.38	-1.35	7.25e-05	0.0034
2	136547585	136548014	430	*	5.04	4.69	5.76	-1.07	7.29e-05	0.00342
5	76223555	76223945	391	*	5.27	5.54	3.98	1.56	7.37e-05	0.00345
1	69088535	69088866	332	*	4.17	3.67	5.09	-1.43	7.37e-05	0.00345
26	14835758	14836060	303	*	4.11	3.66	4.96	-1.31	7.39e-05	0.00346
3	53111439	53111904	466	*	5.17	5.45	3.76	1.69	7.39e-05	0.00346
6	63441916	63442170	255	*	3.62	3.04	4.61	-1.56	7.41e-05	0.00346
29	48907840	48908097	258	*	4.78	5.01	3.76	1.25	7.43e-05	0.00347
8	17128569	17128958	390	*	5.16	4.8	5.89	-1.09	7.45e-05	0.00347
6	118078302	118079227	926	*	8.22	8.38	7.62	0.76	7.45e-05	0.00347
3	86536112	86536578	467	*	4.93	4.49	5.77	-1.28	7.5e-05	0.00349
26	17048541	17049637	1097	*	7.09	7.26	6.44	0.82	7.51e-05	0.00349
7	21047032	21047307	276	*	4.25	4.54	2.62	1.92	7.52e-05	0.0035
23	49341313	49342030	718	*	5.27	5.53	3.97	1.56	7.54e-05	0.0035
13	53419777	53420061	285	*	4.32	4.57	3.13	1.43	7.56e-05	0.00351
13	70346144	70347215	1072	*	7.39	7.58	6.54	1.04	7.61e-05	0.00353
11	60304162	60304708	547	*	4.66	4.91	3.44	1.47	7.62e-05	0.00353
25	39878459	39878814	356	*	3.92	4.19	2.58	1.61	7.63e-05	0.00353
19	43399983	43400508	526	*	5.82	6.06	4.67	1.39	7.64e-05	0.00353
10	5491979	5492486	508	*	5.4	5.06	6.11	-1.05	7.67e-05	0.00355
3	22063823	22064740	918	*	8.83	8.95	8.37	0.58	7.69e-05	0.00355
29	17020301	17020895	595	*	4.85	4.41	5.69	-1.28	7.74e-05	0.00357
3	79374378	79374728	351	*	5.44	5.65	4.54	1.11	7.77e-05	0.00358
1	84367578	84368056	479	*	6.62	6.36	7.21	-0.86	7.79e-05	0.00359
26	31282876	31283525	650	*	6.49	6.66	5.77	0.89	7.8e-05	0.00359
3	115766323	115766878	556	*	5.5	4.95	6.46	-1.51	7.8e-05	0.00359
10	71174694	71175003	310	*	4.1	3.59	5.01	-1.42	7.84e-05	0.0036
25	28664381	28664945	565	*	7.17	6.84	7.86	-1.02	7.85e-05	0.00361
26	45964313	45964703	391	*	3.97	3.33	5.03	-1.69	7.9e-05	0.00362
18	36085003	36085359	357	*	4.04	4.29	2.9	1.39	7.9e-05	0.00362
23	52217725	52218564	840	*	5.74	5.97	4.69	1.28	7.9e-05	0.00362
3	18754863	18755267	405	*	5.5	5.74	4.41	1.32	7.91e-05	0.00362
5	34046280	34046736	457	*	4.73	4.38	5.44	-1.06	7.92e-05	0.00362
25	41635263	41635834	572	*	7.36	7.12	7.91	-0.78	7.93e-05	0.00363
21	59180658	59181317	660	*	5.65	5.85	4.77	1.08	7.94e-05	0.00363
5	29938899	29939148	250	*	4.34	3.97	5.09	-1.12	7.96e-05	0.00363
5	113434206	113434403	198	*	5.13	5.36	4.07	1.29	7.97e-05	0.00363
GJ059436.1	1380	1644	265	*	4.02	3.59	4.86	-1.27	7.97e-05	0.00363
X	79011407	79011759	353	*	4.89	5.13	3.68	1.46	8e-05	0.00364
20	71348039	71348613	575	*	4.93	5.14	4.01	1.13	8.01e-05	0.00364
9	28991558	28991831	274	*	4.37	4.62	3.18	1.44	8.02e-05	0.00364
2	36117186	36117427	242	*	6.19	6.37	5.4	0.97	8.04e-05	0.00365
9	20704695	20704955	261	*	3.47	2.94	4.41	-1.47	8.05e-05	0.00365
18	25033215	25033601	387	*	6.06	5.73	6.76	-1.02	8.08e-05	0.00366
16	71049319	71049730	412	*	6.87	6.61	7.45	-0.84	8.09e-05	0.00366
21	15488993	15489266	274	*	4.27	3.87	5.07	-1.2	8.13e-05	0.00368
7	70638833	70639257	425	*	5.06	5.28	4.06	1.22	8.17e-05	0.00369
GJ057982.1	183	1065	883	*	6.54	6.22	7.21	-0.98	8.18e-05	0.0037
26	25972468	25972960	493	*	6.48	6.66	5.74	0.92	8.19e-05	0.0037
1	80868331	80868542	212	*	4.6	4.87	3.27	1.6	8.2e-05	0.0037
17	44504541	44505140	600	*	5.73	5.45	6.35	-0.9	8.21e-05	0.0037
5	104625254	104625753	500	*	5.31	4.88	6.13	-1.25	8.21e-05	0.0037
4	113791564	113792060	497	*	6.85	7.05	5.96	1.1	8.27e-05	0.00372
8	89272758	89273222	465	*	4.53	4.76	3.45	1.31	8.31e-05	0.00374
25	33266169	33266377	209	*	4.53	4.75	3.56	1.19	8.33e-05	0.00374
21	32755966	32756894	929	*	8.64	8.34	9.28	-0.94	8.34e-05	0.00375
15	44910265	44910942	678	*	6.17	5.89	6.78	-0.89	8.36e-05	0.00375
20	18978153	18978815	663	*	5.79	5.51	6.41	-0.89	8.36e-05	0.00375
19	32740533	32740937	405	*	5	5.24	3.85	1.4	8.36e-05	0.00375
GJ058953.1	118	974	857	*	5.7	5.2	6.61	-1.41	8.38e-05	0.00375
5	45878293	45878565	273	*	4.65	4.19	5.51	-1.31	8.4e-05	0.00376
25	10017525	10018212	688	*	6.71	6.91	5.89	1.02	8.41e-05	0.00376
8	83630238	83630520	283	*	4.51	4.08	5.34	-1.25	8.43e-05	0.00377
28	9199474	9199858	385	*	5.44	5.18	6.01	-0.83	8.44e-05	0.00377
24	47935426	47935832	407	*	5.43	5.13	6.08	-0.95	8.45e-05	0.00377
23	13969224	13969643	420	*	5.07	4.68	5.85	-1.17	8.46e-05	0.00377
20	22234961	22235524	564	*	5.09	5.35	3.79	1.56	8.51e-05	0.00379
2	121208068	121208585	518	*	6	5.78	6.52	-0.74	8.52e-05	0.00379
23	27928467	27928848	382	*	5.14	4.73	5.94	-1.21	8.56e-05	0.00381
14	13474449	13475854	1406	*	7.11	7.34	6.1	1.23	8.62e-05	0.00383
1	74166437	74166980	544	*	5.15	4.82	5.85	-1.04	8.7e-05	0.00387
15	76812670	76813324	655	*	5.46	5.07	6.22	-1.15	8.74e-05	0.00388
4	26526479	26526789	311	*	4.3	3.82	5.18	-1.36	8.74e-05	0.00388
3	59665887	59666388	502	*	5.6	5.33	6.21	-0.88	8.79e-05	0.00389
27	32466839	32467208	370	*	4.64	4.28	5.37	-1.1	8.81e-05	0.0039
29	32214191	32214439	249	*	6.32	6.52	5.47	1.05	8.84e-05	0.0039
11	21793841	21794284	444	*	7.2	7.36	6.54	0.83	8.84e-05	0.0039
5	75679804	75680409	606	*	5.24	4.75	6.15	-1.4	8.84e-05	0.0039
3	90378080	90378643	564	*	6.57	6.76	5.77	1	8.9e-05	0.00393
23	48168785	48169087	303	*	4.36	4.61	3.17	1.44	9e-05	0.00396
14	16229200	16229574	375	*	5.83	6.04	4.94	1.1	9e-05	0.00396
24	56029274	56029678	405	*	4.2	4.46	2.94	1.52	9.01e-05	0.00396
3	106737263	106737660	398	*	6.68	6.85	6.01	0.84	9.01e-05	0.00396
17	66557990	66558382	393	*	6.72	6.88	6.05	0.83	9.01e-05	0.00396
8	112351044	112351449	406	*	5.4	5.03	6.14	-1.1	9.03e-05	0.00397
11	96737753	96738162	410	*	6.28	6.48	5.46	1.02	9.04e-05	0.00397
GJ060015.1	1163	1981	819	*	5.21	4.56	6.28	-1.72	9.05e-05	0.00397
8	45384236	45384940	705	*	8.27	8.46	7.49	0.97	9.06e-05	0.00397
20	41176608	41177156	549	*	6.96	7.12	6.35	0.77	9.09e-05	0.00398
6	72480559	72480872	314	*	5.05	4.57	5.94	-1.37	9.13e-05	0.004
10	12175726	12176828	1103	*	8.4	8.55	7.81	0.73	9.15e-05	0.004
24	48957464	48957826	363	*	5.36	5.57	4.4	1.18	9.15e-05	0.004
15	16243177	16244260	1084	*	7.95	8.13	7.22	0.91	9.17e-05	0.00401
2	63204818	63205330	513	*	4.97	5.23	3.7	1.53	9.18e-05	0.00401
7	91190937	91191508	572	*	5.68	5.92	4.5	1.42	9.2e-05	0.00401
10	32636485	32636944	460	*	6.22	5.94	6.84	-0.9	9.24e-05	0.00402
8	10756022	10756495	474	*	5.37	4.94	6.19	-1.25	9.24e-05	0.00402
9	4363997	4364295	299	*	4.76	4.39	5.51	-1.12	9.24e-05	0.00402
2	125658356	125659538	1183	*	7.92	7.77	8.29	-0.52	9.24e-05	0.00402
1	145827865	145828228	364	*	6.73	6.9	6.02	0.88	9.25e-05	0.00402
13	60741905	60742207	303	*	4.67	4.28	5.44	-1.16	9.32e-05	0.00405
17	7050120	7050726	607	*	5.76	5.96	4.93	1.02	9.35e-05	0.00405
11	68372836	68373349	514	*	6.06	6.27	5.2	1.06	9.39e-05	0.00407
16	42120823	42121228	406	*	5.46	5.13	6.15	-1.02	9.39e-05	0.00407
21	57969881	57970160	280	*	4.6	4.11	5.49	-1.38	9.42e-05	0.00408
7	63532588	63532928	341	*	4.89	4.56	5.58	-1.01	9.43e-05	0.00408
13	74939326	74939966	641	*	7.23	6.97	7.82	-0.85	9.44e-05	0.00408
6	98120204	98120784	581	*	7.25	7.4	6.66	0.74	9.45e-05	0.00408
26	10822821	10823129	309	*	4.59	4.2	5.37	-1.17	9.47e-05	0.00409
28	18140665	18141214	550	*	6.15	6.33	5.41	0.91	9.52e-05	0.0041
3	119467051	119467461	411	*	5.59	5.27	6.26	-0.99	9.52e-05	0.0041
23	13078884	13079338	455	*	5.1	5.37	3.72	1.65	9.54e-05	0.0041
8	17068924	17069165	242	*	3.93	3.31	4.97	-1.66	9.54e-05	0.0041
16	52794223	52794494	272	*	4.11	3.75	4.84	-1.09	9.54e-05	0.0041
12	25519628	25520149	522	*	4.98	4.64	5.7	-1.06	9.57e-05	0.00411
29	50450028	50450816	789	*	6.42	6.14	7.02	-0.88	9.58e-05	0.00411
21	44936458	44937733	1276	*	7.79	7.93	7.27	0.66	9.61e-05	0.00412
5	104040054	104040605	552	*	8.33	8.46	7.83	0.63	9.62e-05	0.00412
8	99462163	99462599	437	*	4.62	4.09	5.57	-1.48	9.62e-05	0.00412
10	16866671	16867186	516	*	5.65	5.89	4.45	1.44	9.62e-05	0.00412
1	118239269	118239781	513	*	6.79	6.98	5.97	1.01	9.67e-05	0.00414
23	7277111	7277467	357	*	4.53	4.15	5.28	-1.13	9.69e-05	0.00414
16	5073916	5074170	255	*	5.3	5.56	4.02	1.54	9.7e-05	0.00414
21	70223566	70224361	796	*	5.8	5.39	6.6	-1.21	9.7e-05	0.00414
19	55887658	55887974	317	*	6.65	6.83	5.88	0.95	9.72e-05	0.00414
18	51655260	51655974	715	*	6.69	6.42	7.28	-0.85	9.72e-05	0.00414
17	50834322	50834730	409	*	4.44	3.97	5.31	-1.34	9.74e-05	0.00414
25	40258607	40259255	649	*	4.74	4.42	5.4	-0.98	9.75e-05	0.00415
6	111267835	111268346	512	*	5.42	5.63	4.48	1.15	9.78e-05	0.00416
10	80653371	80653785	415	*	5.24	4.77	6.11	-1.34	9.79e-05	0.00416
21	23245826	23246168	343	*	5.07	5.3	3.99	1.31	9.79e-05	0.00416
15	32452335	32453174	840	*	6.42	6.64	5.41	1.23	9.85e-05	0.00418
10	63245252	63245591	340	*	4.24	3.83	5.04	-1.21	9.97e-05	0.00423
11	10046822	10047314	493	*	7.26	7.42	6.65	0.77	0.0001	0.00425
4	61671585	61672459	875	*	6.23	6.4	5.52	0.88	0.000101	0.00426
22	11523949	11524484	536	*	7.24	7.05	7.7	-0.64	0.000101	0.00428
23	20138012	20138337	326	*	4.54	4.02	5.47	-1.45	0.000101	0.00428
22	2455303	2455794	492	*	4.87	5.14	3.51	1.63	0.000101	0.00428
9	93080560	93080829	270	*	4.7	4.34	5.43	-1.08	0.000102	0.0043
2	113100392	113100797	406	*	5.06	4.76	5.7	-0.94	0.000102	0.0043
23	30756757	30757957	1201	*	7.66	7.82	7.07	0.75	0.000102	0.0043
18	10334232	10334564	333	*	5.05	4.65	5.83	-1.18	0.000102	0.0043
26	31259104	31259450	347	*	5.6	5.86	4.32	1.55	0.000103	0.00431
2	15390732	15391414	683	*	7.2	7.38	6.5	0.87	0.000103	0.00433
1	78199906	78200328	423	*	5.21	4.82	5.98	-1.16	0.000103	0.00434
21	56758251	56758596	346	*	5.58	5.78	4.73	1.05	0.000103	0.00434
2	97025609	97025982	374	*	4.33	3.93	5.12	-1.18	0.000104	0.00435
4	99875972	99876410	439	*	4.38	3.85	5.32	-1.47	0.000104	0.00435
GJ059501.1	44	608	565	*	4.86	4.33	5.8	-1.47	0.000104	0.00437
19	39439576	39440083	508	*	7.56	7.71	6.99	0.72	0.000105	0.00439
GJ059643.1	165	859	695	*	5.1	4.48	6.12	-1.64	0.000105	0.00439
4	113817991	113818457	467	*	6.5	6.68	5.76	0.92	0.000105	0.0044
8	22843074	22843716	643	*	7.52	7.33	7.99	-0.67	0.000106	0.00441
X	54988636	54989125	490	*	4.53	4.76	3.51	1.25	0.000106	0.00441
1	147484774	147485117	344	*	4.04	3.49	5	-1.51	0.000106	0.00443
GJ058334.1	60	1022	963	*	7.15	6.72	7.97	-1.25	0.000106	0.00443
10	102659947	102660222	276	*	4.42	4.66	3.28	1.38	0.000106	0.00443
11	45699478	45699811	334	*	4.39	4.02	5.15	-1.13	0.000107	0.00444
GJ058774.1	531	962	432	*	6.07	5.51	7.05	-1.54	0.000107	0.00444
9	98474052	98474506	455	*	4.9	4.61	5.55	-0.94	0.000107	0.00444
5	19789385	19790198	814	*	8.21	7.98	8.73	-0.75	0.000108	0.00448
7	23491979	23492347	369	*	5.95	5.65	6.59	-0.94	0.000108	0.00448
16	79798186	79799084	899	*	6.86	7.08	5.88	1.2	0.000108	0.00448
8	59566398	59566816	419	*	4.48	4.05	5.32	-1.27	0.000108	0.00449
9	44699754	44700328	575	*	5.79	6	4.83	1.17	0.000109	0.0045
GJ058882.1	343	894	552	*	3.94	3.44	4.86	-1.42	0.000109	0.0045
X	78193882	78194316	435	*	5.58	5.78	4.73	1.05	0.000109	0.0045
25	38376614	38376909	296	*	4.64	4.94	2.95	1.99	0.000109	0.00451
29	32438207	32438412	206	*	5.4	5.07	6.09	-1.02	0.00011	0.00452
13	75844740	75845009	270	*	5.54	5.76	4.54	1.21	0.00011	0.00453
29	886160	886546	387	*	5.57	5.29	6.18	-0.89	0.00011	0.00453
7	98379106	98379445	340	*	4.68	4.32	5.4	-1.07	0.00011	0.00453
12	25545319	25545634	316	*	4.79	4.41	5.54	-1.13	0.00011	0.00454
18	12159337	12159704	368	*	3.57	2.93	4.63	-1.71	0.000111	0.00455
22	56936434	56936754	321	*	4.41	4.06	5.13	-1.08	0.000111	0.00455
10	87535842	87536428	587	*	4.85	5.1	3.66	1.43	0.000111	0.00455
7	21157704	21158437	734	*	8.01	8.17	7.41	0.76	0.000111	0.00455
11	88106542	88106937	396	*	4.44	4.7	3.13	1.57	0.000111	0.00455
3	29485339	29485692	354	*	4.53	4.01	5.45	-1.44	0.000111	0.00455
15	54579519	54579822	304	*	6	5.72	6.6	-0.89	0.000111	0.00457
7	8847051	8847515	465	*	5.61	5.28	6.29	-1.02	0.000112	0.00457
10	18603932	18604221	290	*	4.39	4.04	5.12	-1.08	0.000112	0.00457
4	68293148	68293432	285	*	4.88	4.59	5.5	-0.91	0.000112	0.00457
X	91671320	91671731	412	*	5.68	5.88	4.83	1.05	0.000112	0.00458
24	46312128	46312435	308	*	7.27	7.41	6.77	0.64	0.000112	0.00459
10	9401864	9402320	457	*	4.73	4.94	3.81	1.13	0.000113	0.00461
3	49724524	49724854	331	*	4.25	3.8	5.1	-1.29	0.000113	0.00462
19	24274788	24275341	554	*	6.24	6.42	5.46	0.97	0.000113	0.00462
14	21580843	21581154	312	*	4.79	4.42	5.54	-1.12	0.000114	0.00462
22	6745525	6746026	502	*	5.55	5.24	6.22	-0.98	0.000114	0.00462
17	73532129	73532363	235	*	3.91	3.5	4.72	-1.23	0.000114	0.00462
10	14026633	14027045	413	*	5.55	5.77	4.6	1.16	0.000114	0.00465
8	76206226	76206472	247	*	5.15	5.4	3.88	1.53	0.000115	0.00466
1	30379619	30379859	241	*	3.19	2.63	4.16	-1.53	0.000117	0.00473
8	61022533	61022858	326	*	6.14	5.92	6.63	-0.71	0.000117	0.00473
5	83610614	83610944	331	*	5.81	5.37	6.64	-1.27	0.000117	0.00473
24	44756489	44756717	229	*	6.17	6.33	5.53	0.8	0.000117	0.00473
7	12608864	12609459	596	*	6.47	6.21	7.04	-0.82	0.000117	0.00473
2	128530633	128531041	409	*	5.73	5.93	4.86	1.07	0.000117	0.00473
13	76814172	76814520	349	*	6.97	7.14	6.3	0.85	0.000117	0.00473
6	5396335	5396770	436	*	4.02	3.38	5.07	-1.69	0.000118	0.00476
2	61304683	61305080	398	*	5.72	5.93	4.81	1.12	0.000118	0.00476
2	85632781	85633819	1039	*	7.59	7.43	7.98	-0.55	0.000118	0.00477
3	16879398	16879925	528	*	8.22	8	8.73	-0.73	0.000119	0.0048
28	30368172	30368442	271	*	4.46	4.7	3.39	1.31	0.000119	0.0048
5	110545131	110545476	346	*	4.92	5.17	3.68	1.49	0.00012	0.00481
9	7815410	7815696	287	*	5.61	5.27	6.31	-1.05	0.00012	0.00483
X	92178028	92179046	1019	*	7.56	7.38	7.98	-0.6	0.00012	0.00483
3	51738790	51739188	399	*	5.44	5.68	4.29	1.39	0.00012	0.00483
17	68325663	68326581	919	*	6.31	6.52	5.39	1.13	0.000121	0.00483
27	33455196	33455649	454	*	4.66	4.17	5.57	-1.4	0.000121	0.00486
22	12690438	12691109	672	*	7.72	7.85	7.25	0.6	0.000121	0.00486
GJ058393.1	49	951	903	*	6.54	6.09	7.39	-1.3	0.000122	0.00486
9	63637403	63637783	381	*	4.9	5.13	3.84	1.29	0.000122	0.00489
18	35186040	35186431	392	*	5.9	5.56	6.6	-1.04	0.000123	0.0049
28	31048874	31049990	1117	*	8.47	8.62	7.94	0.67	0.000123	0.00492
11	25563673	25564129	457	*	6.65	6.82	5.99	0.83	0.000124	0.00495
27	36762917	36763285	369	*	4.86	4.44	5.66	-1.22	0.000124	0.00495
11	49009673	49010164	492	*	5.69	5.41	6.3	-0.89	0.000124	0.00495
20	1870404	1870716	313	*	4.51	4.13	5.27	-1.14	0.000124	0.00496
5	111267293	111268349	1057	*	9.07	8.93	9.42	-0.5	0.000125	0.00496
29	35269755	35270202	448	*	3.92	3.18	5.06	-1.88	0.000125	0.00496
20	4485766	4486114	349	*	5.81	6	5.02	0.98	0.000126	0.00499
11	87200737	87201176	440	*	4.8	4.37	5.62	-1.25	0.000126	0.00501
7	8624686	8625733	1048	*	7.22	7.03	7.67	-0.64	0.000126	0.00502
21	47706842	47707242	401	*	4.13	4.43	2.38	2.05	0.000127	0.00503
5	111073066	111073807	742	*	9.43	9.57	8.93	0.64	0.000127	0.00503
17	47143030	47143482	453	*	4.92	4.51	5.72	-1.21	0.000127	0.00504
8	63988050	63988396	347	*	4.43	4.66	3.39	1.27	0.000127	0.00504
29	30308266	30308917	652	*	6.02	5.49	6.95	-1.46	0.000127	0.00504
5	45335069	45335764	696	*	6.44	6.09	7.16	-1.07	0.000127	0.00504
26	17160387	17161489	1103	*	7.79	7.95	7.15	0.8	0.000128	0.00504
23	11059787	11060306	520	*	6.94	7.08	6.4	0.68	0.000128	0.00505
GJ058295.1	480	929	450	*	3.86	3.38	4.76	-1.38	0.000128	0.00506
2	44239848	44240109	262	*	4.65	4.32	5.33	-1.01	0.000128	0.00506
19	18354496	18354851	356	*	5.44	5.02	6.25	-1.23	0.000129	0.0051
22	43560748	43561677	930	*	8.7	8.55	9.07	-0.52	0.00013	0.0051
GJ057214.1	692	1277	586	*	5	4.54	5.86	-1.32	0.00013	0.0051
GJ058948.1	144	1063	920	*	6.49	6.11	7.25	-1.14	0.00013	0.0051
19	37251652	37252032	381	*	5.1	4.69	5.89	-1.2	0.00013	0.00511
3	106549089	106549590	502	*	5.73	5.94	4.84	1.1	0.000131	0.00514
28	17845066	17845617	552	*	6.63	6.38	7.2	-0.82	0.000131	0.00514
GJ059417.1	258	1372	1115	*	7.01	6.63	7.77	-1.15	0.000131	0.00514
7	56606090	56606589	500	*	4.56	4.05	5.49	-1.45	0.000131	0.00514
14	36067114	36067518	405	*	5.89	6.08	5.1	0.98	0.000132	0.00516
2	5563705	5564243	539	*	5.71	5.92	4.77	1.15	0.000132	0.00516
21	71502369	71502679	311	*	5.44	5.03	6.25	-1.21	0.000132	0.00518
27	19110169	19110528	360	*	4.12	4.38	2.83	1.54	0.000133	0.00518
6	9023035	9023325	291	*	4	3.55	4.86	-1.3	0.000133	0.00518
25	34002307	34002690	384	*	5.78	6.02	4.67	1.35	0.000134	0.00523
29	26397444	26397782	339	*	5.3	5.57	3.89	1.68	0.000134	0.00523
11	25678700	25678891	192	*	4.41	3.96	5.27	-1.32	0.000134	0.00523
10	102961540	102962521	982	*	7.61	7.38	8.14	-0.76	0.000135	0.00527
X	36675915	36676691	777	*	5.38	4.96	6.18	-1.21	0.000135	0.00527
6	5944549	5944955	407	*	3.63	2.93	4.73	-1.81	0.000136	0.00528
11	86849296	86849667	372	*	4.57	4.83	3.24	1.6	0.000136	0.00528
12	14241023	14241742	720	*	4.88	4.5	5.63	-1.13	0.000137	0.00531
8	102612386	102612802	417	*	6.04	6.24	5.17	1.07	0.000137	0.00531
7	18475984	18476395	412	*	5.24	4.87	5.99	-1.12	0.000137	0.00532
6	102961749	102962091	343	*	6.22	6.43	5.33	1.1	0.000138	0.00533
14	21444532	21444935	404	*	4.62	4.26	5.36	-1.1	0.000138	0.00534
5	33249465	33249878	414	*	5.83	6.04	4.92	1.12	0.000138	0.00534
15	52038516	52039025	510	*	6.74	6.9	6.1	0.8	0.000138	0.00534
12	12491921	12492327	407	*	4.29	3.95	5.01	-1.06	0.000139	0.00536
1	134448206	134448937	732	*	5.12	5.4	3.63	1.76	0.000139	0.00537
5	102767182	102767778	597	*	5.59	5.29	6.22	-0.93	0.000139	0.00537
8	52934074	52934268	195	*	4.48	4.73	3.24	1.49	0.000139	0.00537
4	34506247	34506527	281	*	4.15	3.74	4.94	-1.2	0.00014	0.00538
X	20279607	20280228	622	*	6.45	6.16	7.08	-0.92	0.00014	0.00539
9	77891832	77892213	382	*	5.8	5.49	6.45	-0.95	0.000141	0.00541
16	13338106	13338620	515	*	6.55	6.71	5.94	0.78	0.000141	0.00541
10	43179120	43179622	503	*	4.93	5.15	3.91	1.25	0.000141	0.00541
27	304346	304723	378	*	5.09	4.79	5.74	-0.95	0.000141	0.00542
26	34603762	34604361	600	*	6.57	6.73	5.97	0.76	0.000141	0.00542
8	88139206	88139551	346	*	3.97	3.39	4.96	-1.56	0.000141	0.00543
14	36038776	36038995	220	*	4.7	4.95	3.48	1.47	0.000142	0.00543
23	51189651	51189950	300	*	5.8	5.53	6.4	-0.86	0.000142	0.00543
26	44633549	44634041	493	*	6.82	6.98	6.18	0.8	0.000142	0.00543
1	116415552	116416017	466	*	5.76	5.95	4.94	1.01	0.000142	0.00543
14	13505931	13506853	923	*	7.02	7.21	6.21	1	0.000142	0.00544
3	81949276	81949515	240	*	3.02	2.51	3.94	-1.43	0.000143	0.00545
2	24408510	24408833	324	*	5.01	5.28	3.62	1.66	0.000143	0.00546
15	78908236	78908575	340	*	5.13	5.33	4.25	1.09	0.000143	0.00546
21	64528673	64529172	500	*	6.44	6.2	6.98	-0.78	0.000143	0.00547
27	39977696	39978021	326	*	4.34	4.63	2.8	1.83	0.000144	0.00547
8	23169874	23170172	299	*	6.02	5.78	6.57	-0.79	0.000144	0.00548
6	6151161	6151784	624	*	7.37	6.99	8.12	-1.13	0.000144	0.0055
2	18627585	18627943	359	*	4.96	4.58	5.72	-1.14	0.000145	0.0055
16	33282183	33282691	509	*	5.66	5.29	6.4	-1.11	0.000145	0.0055
9	44350654	44351015	362	*	5.13	5.37	3.97	1.41	0.000145	0.0055
15	27772259	27772542	284	*	4.57	4.83	3.25	1.59	0.000145	0.00551
10	10010516	10011173	658	*	5.08	5.34	3.76	1.58	0.000145	0.00551
2	19944240	19944457	218	*	9.69	9.46	10.23	-0.77	0.000146	0.00552
18	39353449	39353967	519	*	6.93	6.6	7.62	-1.03	0.000146	0.00552
1	67266893	67267187	295	*	4.61	4.83	3.64	1.19	0.000146	0.00553
8	76194734	76195110	377	*	6.58	6.77	5.83	0.94	0.000146	0.00554
24	21777967	21778354	388	*	5.89	6.06	5.23	0.83	0.000147	0.00555
2	133575952	133576514	563	*	5.67	5.43	6.21	-0.78	0.000147	0.00556
17	41163733	41164242	510	*	6.74	6.92	6.02	0.9	0.000147	0.00556
2	122319205	122319593	389	*	5.93	6.11	5.18	0.93	0.000147	0.00556
21	35028932	35029201	270	*	7.21	7.39	6.46	0.93	0.000148	0.00558
27	23723748	23724099	352	*	2.7	1.9	3.88	-1.99	0.000148	0.00558
5	78529485	78530437	953	*	6.77	6.96	5.93	1.03	0.000149	0.0056
24	21896212	21897580	1369	*	9.81	9.68	10.13	-0.46	0.000149	0.00561
7	4018279	4018627	349	*	6.21	6.41	5.38	1.03	0.00015	0.00562
8	39757514	39757735	222	*	4.43	4.67	3.35	1.32	0.00015	0.00562
19	49258301	49258785	485	*	5.9	5.62	6.52	-0.9	0.00015	0.00563
18	11982330	11982747	418	*	5.71	5.9	4.91	0.99	0.00015	0.00564
5	95399548	95399959	412	*	5.15	4.84	5.82	-0.98	0.00015	0.00564
11	25847630	25847849	220	*	3.34	2.85	4.25	-1.4	0.000151	0.00567
11	60749534	60749852	319	*	6.35	6.55	5.5	1.06	0.000152	0.00568
24	60931852	60932212	361	*	4.24	4.5	2.9	1.6	0.000152	0.00569
3	120706720	120707344	625	*	5.17	4.8	5.92	-1.11	0.000152	0.00569
4	12614047	12615211	1165	*	6.48	6.19	7.1	-0.91	0.000152	0.00569
15	29069752	29070253	502	*	5.04	5.28	3.94	1.34	0.000153	0.00571
1	80853812	80854350	539	*	6.18	6.38	5.3	1.08	0.000153	0.00571
18	62892600	62892954	355	*	5.39	5.6	4.49	1.1	0.000153	0.00571
18	15514076	15514500	425	*	5.17	5.39	4.23	1.16	0.000153	0.00571
7	105841540	105842548	1009	*	6.37	5.67	7.49	-1.82	0.000153	0.00571
8	103610622	103611045	424	*	4.61	4.86	3.43	1.43	0.000153	0.00571
1	136420629	136421040	412	*	5.61	5.31	6.26	-0.95	0.000154	0.00572
7	56499047	56499338	292	*	4.1	3.57	5.05	-1.48	0.000154	0.00573
19	53662391	53662567	177	*	3.86	3.36	4.78	-1.42	0.000155	0.00575
1	52650775	52651365	591	*	5.86	6.03	5.19	0.84	0.000155	0.00576
17	51248413	51248718	306	*	4.18	3.7	5.06	-1.36	0.000155	0.00577
16	68470290	68470668	379	*	4.71	4.94	3.62	1.32	0.000156	0.00578
27	40379378	40379743	366	*	4.55	4.23	5.22	-0.98	0.000156	0.00578
20	26379047	26379517	471	*	7.08	7.26	6.31	0.95	0.000156	0.00578
2	7007215	7007687	473	*	4.39	3.96	5.21	-1.26	0.000156	0.00579
18	24425372	24426013	642	*	5.41	5.66	4.19	1.48	0.000157	0.00579
13	83062578	83063404	827	*	4.84	4.31	5.79	-1.49	0.000157	0.00581
13	70405145	70405484	340	*	5.34	5.54	4.46	1.08	0.000157	0.00582
13	44849645	44849952	308	*	6.14	6.34	5.29	1.05	0.000158	0.00582
17	44364668	44365163	496	*	4.58	4.83	3.34	1.49	0.000158	0.00583
11	6112952	6113420	469	*	5.38	5.65	4.03	1.62	0.000158	0.00584
4	104279795	104280214	420	*	5.2	4.88	5.87	-0.99	0.000159	0.00585
15	44130055	44130263	209	*	4.01	3.58	4.84	-1.26	0.000159	0.00585
26	6604173	6605110	938	*	6.71	6.29	7.52	-1.23	0.000159	0.00585
25	34696708	34697031	324	*	5.05	4.75	5.71	-0.95	0.000159	0.00586
12	75023220	75023983	764	*	5.56	5.96	1.57	4.39	0.00016	0.00587
13	20109961	20110194	234	*	4.82	5.05	3.72	1.33	0.00016	0.00588
10	67766372	67766625	254	*	4.76	5	3.62	1.38	0.000161	0.00592
23	15176707	15177091	385	*	7.18	7.35	6.52	0.83	0.000161	0.00592
29	41855303	41856293	991	*	8.94	8.8	9.29	-0.49	0.000162	0.00592
27	42143448	42143780	333	*	5.23	4.95	5.86	-0.92	0.000162	0.00592
1	114588262	114588615	354	*	4.52	4.14	5.28	-1.14	0.000162	0.00593
X	8116923	8117786	864	*	7.56	7.37	8.01	-0.64	0.000163	0.00596
18	43871296	43871855	560	*	6.86	7.04	6.14	0.9	0.000163	0.00596
X	35646704	35647575	872	*	5.4	4.99	6.2	-1.21	0.000163	0.00596
5	24182514	24182832	319	*	6.76	6.94	6.02	0.92	0.000163	0.00596
GJ057886.1	260	482	223	*	3.91	3.43	4.8	-1.37	0.000164	0.00597
1	151361690	151362073	384	*	5.16	5.36	4.31	1.05	0.000164	0.00597
3	95156976	95157361	386	*	4.43	4.67	3.36	1.31	0.000164	0.00597
11	60639177	60639609	433	*	4.42	4.05	5.17	-1.13	0.000164	0.00599
25	21923735	21924180	446	*	5.41	5.6	4.63	0.97	0.000164	0.00599
17	50945885	50946282	398	*	4.08	3.64	4.92	-1.28	0.000165	0.00601
15	78613485	78613831	347	*	5.35	5.06	5.99	-0.94	0.000165	0.00601
7	91240841	91241585	745	*	7.85	8.03	7.15	0.88	0.000166	0.00602
18	52926233	52927102	870	*	8.56	8.7	8.05	0.65	0.000166	0.00602
14	32763936	32764238	303	*	5.01	5.23	4.1	1.13	0.000166	0.00602
7	21911763	21912035	273	*	5.12	5.38	3.87	1.5	0.000166	0.00603
2	136503456	136504054	599	*	6.58	6.33	7.15	-0.81	0.000166	0.00603
1	75057990	75058334	345	*	5.14	4.84	5.79	-0.96	0.000167	0.00604
15	66184762	66185035	274	*	5.3	5.52	4.32	1.2	0.000167	0.00604
2	95897390	95897928	539	*	5.26	5.46	4.42	1.05	0.000167	0.00605
13	36722361	36722753	393	*	4.21	4.46	2.97	1.49	0.000167	0.00605
23	47984343	47984805	463	*	6.28	6.47	5.49	0.98	0.000168	0.00608
8	24384268	24384607	340	*	4.37	4.6	3.32	1.28	0.000168	0.00608
2	15597787	15598044	258	*	5.84	6.03	5.02	1.01	0.000169	0.0061
3	1230763	1231328	566	*	7.2	7.01	7.66	-0.65	0.000169	0.00611
5	30729822	30730285	464	*	4.48	4.02	5.33	-1.31	0.00017	0.00611
14	31954123	31954331	209	*	3.9	3.53	4.64	-1.12	0.00017	0.00611
1	58681189	58681402	214	*	4.17	4.46	2.62	1.84	0.00017	0.00613
15	29315124	29315531	408	*	5.53	5.01	6.46	-1.45	0.000171	0.00614
X	146921441	146921923	483	*	4.64	4.26	5.4	-1.14	0.000171	0.00615
21	69842106	69842428	323	*	5.92	5.6	6.58	-0.98	0.000171	0.00615
11	102735626	102736004	379	*	5.33	5.55	4.39	1.16	0.000171	0.00615
5	106294481	106294872	392	*	4.95	5.18	3.9	1.28	0.000171	0.00615
20	41721263	41721611	349	*	4.63	4.88	3.43	1.45	0.000172	0.00616
GJ058074.1	601	934	334	*	4.83	4.46	5.57	-1.11	0.000172	0.00616
28	16940196	16940828	633	*	5.87	5.53	6.57	-1.03	0.000172	0.00618
20	4625691	4626471	781	*	7.35	7.17	7.78	-0.61	0.000173	0.0062
12	21216432	21216738	307	*	5.34	5.61	4.02	1.58	0.000174	0.0062
3	114565619	114566040	422	*	5.25	4.93	5.92	-1	0.000174	0.0062
GJ059918.1	21753	22679	927	*	9.64	9.83	8.88	0.95	0.000174	0.0062
19	21111386	21111765	380	*	5.02	4.68	5.71	-1.02	0.000174	0.0062
4	107627684	107628308	625	*	7.8	7.59	8.31	-0.72	0.000174	0.00622
23	40236925	40237216	292	*	3.71	4	2.12	1.89	0.000175	0.00622
23	50629656	50630002	347	*	4.2	4.46	2.91	1.55	0.000175	0.00622
1	79156470	79156865	396	*	3.95	3.38	4.93	-1.55	0.000175	0.00624
6	6528534	6528858	325	*	3.27	2.59	4.37	-1.78	0.000176	0.00626
12	19682545	19682841	297	*	4.35	4.61	3.09	1.52	0.000176	0.00626
20	34424977	34425369	393	*	5.23	4.93	5.89	-0.96	0.000176	0.00626
12	10673319	10673629	311	*	4.28	3.89	5.05	-1.16	0.000176	0.00626
8	43933926	43934487	562	*	8.19	7.99	8.68	-0.69	0.000177	0.00628
21	5800661	5801252	592	*	5.24	4.85	6.03	-1.18	0.000177	0.00628
5	2350	3396	1047	*	6.88	6.51	7.64	-1.14	0.000177	0.00628
GJ059026.1	136	1117	982	*	6.8	6.28	7.72	-1.43	0.000177	0.00629
4	66751394	66751842	449	*	6.25	6.42	5.58	0.84	0.000178	0.0063
23	37451568	37451781	214	*	4.86	4.53	5.54	-1.01	0.000178	0.0063
25	16894990	16895298	309	*	4.3	4.61	2.44	2.18	0.000178	0.0063
25	35758486	35759140	655	*	6.49	6.19	7.13	-0.94	0.000178	0.0063
13	54322798	54323021	224	*	6.07	5.7	6.81	-1.11	0.000179	0.00633
11	88111730	88112315	586	*	5.42	5.65	4.34	1.31	0.000179	0.00633
23	18799625	18799832	208	*	5.26	5.47	4.29	1.19	0.00018	0.00634
23	6961481	6962072	592	*	5.1	4.72	5.87	-1.15	0.00018	0.00634
GJ058943.1	810	1294	485	*	5.4	4.78	6.45	-1.67	0.00018	0.00634
12	79147893	79148369	477	*	4.35	3.92	5.18	-1.26	0.000182	0.0064
2	15966676	15967017	342	*	4.02	3.47	4.99	-1.52	0.000182	0.0064
2	45834164	45834749	586	*	5.56	5.18	6.32	-1.14	0.000182	0.0064
4	60325962	60326213	252	*	5.09	5.33	3.95	1.39	0.000183	0.00643
18	11393662	11394187	526	*	5.06	4.73	5.74	-1.02	0.000184	0.00645
2	15599809	15600101	293	*	6.22	6.39	5.53	0.86	0.000184	0.00645
7	71218687	71219354	668	*	6.2	6.37	5.53	0.83	0.000184	0.00646
15	46642411	46642636	226	*	4.02	3.58	4.87	-1.29	0.000184	0.00646
X	14648737	14649325	589	*	4.85	4.47	5.61	-1.14	0.000185	0.00647
22	28312979	28313484	506	*	4.24	3.82	5.05	-1.23	0.000185	0.00648
27	7509975	7510486	512	*	6.14	5.91	6.66	-0.76	0.000185	0.00648
20	25346806	25347206	401	*	4.41	3.96	5.26	-1.3	0.000185	0.00648
21	70413222	70413624	403	*	4.73	4.98	3.52	1.46	0.000185	0.00648
25	41732390	41733130	741	*	5.89	5.66	6.43	-0.77	0.000185	0.00648
5	26173688	26174080	393	*	4.63	4.28	5.34	-1.07	0.000186	0.00648
23	18688510	18688849	340	*	4.77	5.01	3.65	1.36	0.000186	0.00648
13	62638518	62639509	992	*	8.53	8.29	9.09	-0.8	0.000186	0.00649
10	86708009	86708714	706	*	8.6	8.72	8.18	0.54	0.000186	0.00649
22	58186376	58186880	505	*	5.1	4.71	5.88	-1.17	0.000186	0.00649
16	32763781	32764112	332	*	4.37	3.94	5.2	-1.26	0.000187	0.0065
9	10628759	10629761	1003	*	6.63	6.37	7.2	-0.83	0.000187	0.0065
14	2636248	2637109	862	*	9.64	9.77	9.13	0.64	0.000187	0.00651
14	71444438	71444658	221	*	5.18	4.83	5.91	-1.08	0.000187	0.00651
26	18476410	18476810	401	*	5.42	5.1	6.09	-0.99	0.000188	0.00652
25	2014703	2015105	403	*	6.97	6.76	7.47	-0.71	0.000188	0.00654
19	46914833	46915655	823	*	6.48	6.65	5.79	0.86	0.000189	0.00654
10	13291757	13292501	745	*	7.74	7.91	7.04	0.87	0.000189	0.00656
7	55907409	55907808	400	*	3.98	4.28	2.32	1.96	0.000189	0.00656
18	14588137	14588746	610	*	8.85	8.68	9.28	-0.6	0.000189	0.00656
9	77332628	77332998	371	*	4.55	4.2	5.27	-1.07	0.00019	0.00657
1	153164631	153165211	581	*	6.06	5.84	6.56	-0.72	0.000191	0.00662
GJ058136.1	379	1331	953	*	6.48	6.16	7.15	-0.99	0.000192	0.00663
27	34880434	34880734	301	*	4.6	3.9	5.71	-1.81	0.000192	0.00664
10	76991129	76992163	1035	*	9.18	9.3	8.73	0.58	0.000193	0.00665
15	15513178	15514005	828	*	6.1	5.87	6.63	-0.76	0.000193	0.00665
8	45978082	45978359	278	*	3.53	3.82	1.99	1.83	0.000193	0.00667
4	17028033	17028231	199	*	3.64	3.95	1.88	2.07	0.000194	0.00668
2	121539602	121539950	349	*	6.01	6.2	5.2	1	0.000194	0.00668
7	63778911	63779803	893	*	8.19	8.05	8.52	-0.47	0.000194	0.00668
10	87149697	87150135	439	*	5.84	6.04	4.96	1.09	0.000194	0.00668
2	133766480	133766759	280	*	4.45	4.03	5.27	-1.24	0.000194	0.00669
8	10819615	10820200	586	*	6.37	6.18	6.81	-0.63	0.000195	0.0067
23	52215680	52215970	291	*	5.2	5.41	4.25	1.17	0.000196	0.00672
6	72109559	72110055	497	*	7.47	7.24	8	-0.76	0.000196	0.00672
4	68563040	68563262	223	*	4.93	4.66	5.53	-0.87	0.000196	0.00672
20	20208378	20208780	403	*	5.02	5.26	3.95	1.3	0.000197	0.00674
9	81411043	81411321	279	*	4.84	5.07	3.83	1.23	0.000197	0.00674
5	103878050	103878486	437	*	7.55	7.71	6.92	0.78	0.000197	0.00675
8	83257014	83257345	332	*	4.66	4.25	5.46	-1.2	0.000198	0.00679
9	61181451	61181710	260	*	4.84	5.11	3.45	1.66	0.000199	0.00679
9	82798344	82798856	513	*	5.45	5.65	4.63	1.02	0.000199	0.0068
18	54208129	54208579	451	*	5.44	5.1	6.14	-1.04	0.000199	0.0068
23	18926070	18926344	275	*	4.92	5.15	3.86	1.29	0.0002	0.00683
3	8152291	8153195	905	*	7.95	7.79	8.35	-0.56	0.000201	0.00685
2	15565411	15565713	303	*	5.27	5.47	4.41	1.06	0.000201	0.00685
27	14020149	14021167	1019	*	7.82	7.96	7.33	0.63	0.000201	0.00686
1	145409227	145409522	296	*	5.84	5.48	6.56	-1.08	0.000202	0.00689
25	3022416	3022667	252	*	4.72	4.39	5.42	-1.04	0.000204	0.00693
3	11521360	11521776	417	*	5.5	5.7	4.67	1.03	0.000204	0.00694
3	9271941	9272657	717	*	7.36	7.5	6.85	0.65	0.000204	0.00695
19	34893478	34893815	338	*	6.02	5.79	6.56	-0.77	0.000205	0.00696
3	16827041	16827224	184	*	4.94	4.57	5.69	-1.12	0.000205	0.00697
16	3890098	3890515	418	*	5.18	5.36	4.44	0.93	0.000205	0.00697
22	5978600	5978995	396	*	5.05	5.31	3.74	1.57	0.000206	0.00698
13	66500621	66501238	618	*	8.38	8.14	8.94	-0.8	0.000206	0.00698
13	75845411	75845966	556	*	7.26	7.45	6.44	1.01	0.000206	0.00698
3	35364996	35365295	300	*	4.45	4.72	2.98	1.75	0.000206	0.00698
3	24502075	24502322	248	*	4.59	4.81	3.65	1.16	0.000207	0.00699
4	100028756	100029042	287	*	4.33	4.56	3.22	1.34	0.000207	0.007
9	76193456	76193850	395	*	4.23	3.68	5.2	-1.52	0.000207	0.00701
2	105450740	105450988	249	*	4.47	4.06	5.28	-1.23	0.000208	0.00701
5	103779197	103779628	432	*	5.68	5.39	6.31	-0.91	0.000209	0.00705
11	104268776	104269643	868	*	7.26	7.46	6.39	1.07	0.00021	0.00708
7	30146371	30146691	321	*	4.59	4.81	3.63	1.18	0.00021	0.00708
2	26766222	26766572	351	*	3.99	4.29	2.25	2.05	0.00021	0.00708
3	20944127	20944980	854	*	6.9	7.04	6.36	0.68	0.000211	0.00709
18	2927941	2928420	480	*	5.97	5.6	6.72	-1.12	0.000211	0.00709
12	74652966	74653542	577	*	5.07	5.46	0.54	4.92	0.000211	0.0071
7	16342649	16342950	302	*	5.46	5.69	4.38	1.31	0.000211	0.0071
1	128818776	128819056	281	*	4.2	3.79	5	-1.21	0.000211	0.0071
GJ059238.1	186	1110	925	*	6.82	6.45	7.58	-1.13	0.000212	0.00712
25	41699997	41700446	450	*	5.16	4.65	6.08	-1.43	0.000212	0.00712
3	101192738	101193169	432	*	4.66	4.35	5.31	-0.96	0.000212	0.00712
24	2698771	2699176	406	*	5.26	4.96	5.91	-0.95	0.000212	0.00712
3	8979246	8980034	789	*	6.51	6.66	5.96	0.7	0.000213	0.00713
13	3637106	3637403	298	*	5.46	5.18	6.06	-0.88	0.000213	0.00713
1	145446746	145447086	341	*	5.09	4.7	5.86	-1.16	0.000214	0.00715
1	147482806	147483267	462	*	4.52	4.13	5.3	-1.17	0.000214	0.00715
5	67939462	67939655	194	*	6.59	6.76	5.91	0.86	0.000214	0.00715
10	65062005	65062217	213	*	4.13	3.69	4.96	-1.27	0.000214	0.00715
21	64805084	64805418	335	*	4.98	5.23	3.73	1.5	0.000214	0.00715
22	35066609	35066894	286	*	5.85	6.05	5.03	1.01	0.000215	0.00716
12	69426580	69426939	360	*	5.06	4.73	5.75	-1.02	0.000215	0.00717
5	40922940	40923462	523	*	7.02	7.16	6.51	0.64	0.000215	0.00718
9	49789810	49790368	559	*	5.98	6.19	5.08	1.1	0.000216	0.00718
26	47703812	47704567	756	*	6.28	5.98	6.92	-0.93	0.000216	0.0072
8	107336152	107336658	507	*	5.77	5.48	6.4	-0.92	0.000216	0.0072
14	15046242	15046673	432	*	4.19	3.55	5.24	-1.69	0.000217	0.0072
12	90846303	90846609	307	*	5.27	5	5.88	-0.88	0.000217	0.0072
6	6486537	6487627	1091	*	7.92	7.56	8.66	-1.1	0.000217	0.00721
25	15651337	15651760	424	*	6.52	6.67	5.92	0.76	0.000217	0.00721
22	6244561	6245057	497	*	5.11	5.35	3.98	1.37	0.000217	0.00721
8	83059587	83059814	228	*	4.81	4.48	5.51	-1.03	0.000217	0.00721
25	33103908	33104414	507	*	6.03	5.78	6.58	-0.79	0.000218	0.00721
5	102357858	102358272	415	*	4.55	4.77	3.58	1.2	0.000218	0.00721
15	53319598	53319843	246	*	4.16	4.39	3.11	1.28	0.000218	0.00721
18	49893986	49894331	346	*	6.74	6.9	6.14	0.76	0.000218	0.00722
13	72881814	72882172	359	*	5.28	5.54	3.97	1.57	0.000218	0.00722
9	83449770	83450041	272	*	4.72	4.28	5.56	-1.28	0.000218	0.00722
4	112758129	112758495	367	*	6.16	6.34	5.43	0.91	0.000219	0.00724
4	47108716	47108943	228	*	4.99	5.19	4.09	1.11	0.00022	0.00726
1	73491005	73491373	369	*	4.78	4.43	5.5	-1.06	0.00022	0.00726
GJ058482.1	750	1205	456	*	5.18	4.72	6.04	-1.32	0.000221	0.00728
3	78019906	78020190	285	*	4.1	4.36	2.79	1.57	0.000221	0.00728
9	103014842	103015429	588	*	5.42	5.09	6.1	-1.01	0.000222	0.00731
26	18335780	18336145	366	*	5.8	6.01	4.88	1.13	0.000222	0.00731
11	94276445	94276888	444	*	5.81	6.01	4.99	1.01	0.000222	0.00732
13	64794382	64794972	591	*	9.44	9.55	9.05	0.5	0.000223	0.00732
GJ057889.1	82	643	562	*	5.04	4.64	5.82	-1.18	0.000223	0.00733
19	29370133	29370528	396	*	5.85	6.03	5.09	0.95	0.000223	0.00733
17	34569009	34569549	541	*	6.79	6.6	7.27	-0.67	0.000224	0.00734
27	41860914	41861547	634	*	7.66	7.34	8.33	-0.99	0.000224	0.00735
5	22086832	22088029	1198	*	9.18	8.99	9.64	-0.65	0.000225	0.00736
4	63184023	63184704	682	*	4.74	4.39	5.46	-1.08	0.000225	0.00737
7	50780808	50781240	433	*	5.71	5.9	4.94	0.96	0.000225	0.00738
6	104802123	104802547	425	*	6.23	6.46	5.22	1.23	0.000226	0.0074
24	2655036	2655794	759	*	5.55	5.75	4.7	1.05	0.000227	0.00742
5	20922489	20922939	451	*	4.87	4.48	5.65	-1.17	0.000227	0.00743
1	44889432	44890170	739	*	5.92	5.69	6.46	-0.77	0.000227	0.00743
19	27647584	27648366	783	*	10.51	10.36	10.89	-0.53	0.000229	0.00748
20	17562476	17562859	384	*	4.47	4.79	2.59	2.2	0.00023	0.0075
1	157816313	157817183	871	*	7.57	7.28	8.22	-0.94	0.000231	0.00752
10	92087273	92087595	323	*	4.36	3.83	5.29	-1.45	0.000231	0.00753
22	15735072	15735320	249	*	5.05	4.8	5.63	-0.84	0.000231	0.00753
11	98004748	98005020	273	*	6.85	6.99	6.33	0.66	0.000231	0.00753
4	102402063	102402397	335	*	4.45	4.1	5.16	-1.07	0.000232	0.00755
24	42982696	42983053	358	*	3.96	3.42	4.93	-1.51	0.000232	0.00755
12	34338083	34338571	489	*	4.68	4.29	5.46	-1.18	0.000232	0.00755
19	49247276	49247734	459	*	6.77	6.52	7.33	-0.81	0.000232	0.00755
4	65726288	65726673	386	*	4.93	4.48	5.77	-1.29	0.000232	0.00755
3	101206344	101206799	456	*	4.51	4.76	3.32	1.44	0.000233	0.00756
12	15202884	15203648	765	*	8.24	8.08	8.64	-0.57	0.000233	0.00756
5	104183924	104184372	449	*	7.31	7.11	7.77	-0.66	0.000233	0.00757
18	6298520	6299124	605	*	6.26	5.92	6.96	-1.04	0.000234	0.00759
11	28340019	28340250	232	*	4.13	3.73	4.91	-1.18	0.000234	0.00759
23	36095818	36096195	378	*	5.32	4.95	6.08	-1.13	0.000234	0.00759
10	93898447	93899092	646	*	5.23	5.5	3.84	1.66	0.000235	0.00759
1	81616677	81616928	252	*	3.98	3.44	4.94	-1.5	0.000235	0.00759
1	100512573	100512851	279	*	4.16	4.39	3.1	1.29	0.000235	0.00761
1	145447924	145448265	342	*	4.88	4.45	5.7	-1.26	0.000236	0.00761
X	28506661	28507635	975	*	7.46	6.9	8.44	-1.54	0.000236	0.00761
GJ059536.1	1490	1875	386	*	4.04	3.33	5.16	-1.83	0.000236	0.00761
16	33164793	33165057	265	*	6.13	5.88	6.7	-0.81	0.000236	0.00762
13	18500203	18500454	252	*	4.74	5	3.39	1.61	0.000237	0.00763
15	83671125	83671569	445	*	6.79	6.96	6.1	0.86	0.000238	0.00767
17	7633236	7634042	807	*	5.92	5.62	6.56	-0.94	0.000238	0.00767
19	53334232	53334420	189	*	5.28	4.88	6.08	-1.2	0.000239	0.00768
10	60476368	60476733	366	*	3.84	3.11	4.98	-1.87	0.000239	0.00768
13	39894740	39895706	967	*	6.93	6.68	7.48	-0.79	0.00024	0.0077
28	36096708	36097157	450	*	6.68	6.88	5.84	1.05	0.00024	0.0077
9	50002886	50003710	825	*	6.02	5.71	6.68	-0.97	0.00024	0.0077
17	61111866	61112425	560	*	5.92	5.72	6.38	-0.66	0.00024	0.00771
6	5443174	5443798	625	*	5.19	4.75	6.05	-1.3	0.000241	0.00773
24	47972329	47972870	542	*	7.51	7.23	8.13	-0.9	0.000241	0.00773
23	31455747	31457839	2093	*	10.12	10	10.41	-0.41	0.000241	0.00773
5	41310542	41311305	764	*	6.26	6.03	6.79	-0.76	0.000242	0.00774
16	75578946	75579404	459	*	4.97	4.62	5.69	-1.07	0.000242	0.00774
10	58755058	58755558	501	*	5.45	5.67	4.48	1.19	0.000242	0.00774
24	756104	756438	335	*	4.79	5.06	3.41	1.65	0.000242	0.00774
6	5612355	5612591	237	*	3.84	3.43	4.64	-1.21	0.000243	0.00775
10	81392433	81392736	304	*	4.61	4.89	3.15	1.74	0.000244	0.00777
13	18041917	18042126	210	*	5.03	4.72	5.68	-0.96	0.000244	0.00777
8	90018480	90020138	1659	*	8.72	8.51	9.22	-0.71	0.000244	0.00777
GJ058970.1	142	1513	1372	*	6.56	6.14	7.38	-1.24	0.000245	0.00782
1	154507748	154507998	251	*	5.58	5.78	4.74	1.04	0.000246	0.00783
8	82941976	82942406	431	*	4.95	5.2	3.8	1.4	0.000246	0.00783
8	63297418	63298343	926	*	8.93	9.05	8.5	0.55	0.000246	0.00783
9	68997431	68997939	509	*	6.33	6.53	5.5	1.03	0.000246	0.00783
15	78371059	78371448	390	*	4.94	4.6	5.64	-1.03	0.000247	0.00783
21	5588182	5588776	595	*	5.99	6.17	5.22	0.95	0.000248	0.00787
2	128540509	128541138	630	*	7.18	7.34	6.54	0.8	0.000248	0.00788
25	34017839	34019016	1178	*	7.11	7.31	6.29	1.02	0.000249	0.00788
7	98406351	98406821	471	*	4.81	4.52	5.43	-0.91	0.000249	0.00788
7	8917540	8918236	697	*	9.1	9.22	8.67	0.55	0.000249	0.00789
2	20807227	20807611	385	*	4.9	4.6	5.54	-0.94	0.000249	0.00789
25	35232901	35233243	343	*	5.43	5.06	6.17	-1.11	0.000249	0.00789
23	27462724	27464297	1574	*	9.94	9.8	10.29	-0.49	0.00025	0.00792
28	28467113	28468386	1274	*	10	9.84	10.39	-0.54	0.000251	0.00792
11	29470976	29471314	339	*	4.71	4.92	3.77	1.16	0.000252	0.00795
14	4524625	4524964	340	*	5.78	5.97	4.98	0.98	0.000252	0.00796
23	15696509	15697430	922	*	8.09	7.92	8.5	-0.58	0.000253	0.00797
8	61035627	61035825	199	*	4.33	3.88	5.19	-1.31	0.000253	0.00797
28	34259521	34259839	319	*	4.31	3.92	5.09	-1.17	0.000253	0.00797
1	27421923	27422178	256	*	4.14	3.81	4.82	-1.02	0.000255	0.00802
19	44333314	44333615	302	*	4.7	4.37	5.38	-1.02	0.000255	0.00803
10	58730654	58731976	1323	*	7.43	7.6	6.72	0.89	0.000256	0.00805
19	29616853	29617334	482	*	4.55	4.18	5.3	-1.12	0.000256	0.00805
3	82728538	82728798	261	*	5	4.63	5.74	-1.11	0.000256	0.00806
7	24413874	24414444	571	*	6.21	6.41	5.39	1.02	0.000257	0.00806
4	113884398	113884750	353	*	4.09	4.37	2.56	1.82	0.000257	0.00807
15	29958799	29959194	396	*	6.48	6.65	5.76	0.9	0.000258	0.00811
22	30465480	30465765	286	*	4.7	4.91	3.78	1.13	0.000258	0.00811
11	88023502	88023766	265	*	4.03	4.32	2.42	1.9	0.00026	0.00813
19	35695283	35695586	304	*	5.81	6	5.01	1	0.00026	0.00813
3	20499837	20500086	250	*	4.83	5.08	3.58	1.51	0.00026	0.00815
23	15218154	15218697	544	*	6.3	6.06	6.83	-0.77	0.00026	0.00815
15	34607503	34607760	258	*	4.54	4.13	5.34	-1.21	0.000261	0.00817
24	49063406	49063712	307	*	4.83	4.51	5.49	-0.98	0.000261	0.00817
18	34927611	34928695	1085	*	7.72	7.88	7.12	0.76	0.000262	0.00817
10	7875101	7875332	232	*	5.73	5.98	4.51	1.47	0.000262	0.00817
29	35228785	35229397	613	*	6.01	5.59	6.82	-1.23	0.000262	0.00817
13	44728019	44728409	391	*	5.36	5.57	4.42	1.16	0.000262	0.00817
26	10624703	10625016	314	*	5.44	5.62	4.71	0.91	0.000262	0.00817
18	2236966	2237614	649	*	7.44	7.63	6.65	0.98	0.000262	0.00817
22	44995326	44996062	737	*	7.4	7.52	6.94	0.58	0.000262	0.00817
9	37430934	37431515	582	*	7.08	6.91	7.52	-0.61	0.000263	0.0082
23	29944599	29946141	1543	*	8.08	7.89	8.53	-0.64	0.000264	0.0082
8	90197392	90197839	448	*	5.73	5.96	4.71	1.25	0.000264	0.00821
27	28635259	28635727	469	*	5.47	4.72	6.61	-1.89	0.000264	0.00821
27	14624503	14624864	362	*	4.92	5.14	3.91	1.23	0.000264	0.00821
11	43477217	43477479	263	*	4.38	4.62	3.21	1.41	0.000264	0.00821
12	24717374	24717961	588	*	7.2	7.03	7.64	-0.61	0.000265	0.00821
10	93346300	93346588	289	*	4.39	4.63	3.28	1.35	0.000265	0.00822
5	84025295	84025816	522	*	6.12	6.3	5.39	0.9	0.000265	0.00822
6	71090700	71091015	316	*	4.99	4.7	5.62	-0.92	0.000266	0.00822
25	14430290	14431072	783	*	7.2	7.36	6.55	0.82	0.000266	0.00822
X	40103475	40104564	1090	*	7.41	7.55	6.89	0.66	0.000267	0.00826
5	45127512	45127932	421	*	5.45	5.66	4.51	1.15	0.000268	0.00827
1	120121711	120122186	476	*	5.94	6.13	5.19	0.94	0.000268	0.00827
6	70888046	70888727	682	*	5.75	5.38	6.51	-1.14	0.000268	0.00827
18	46111890	46112433	544	*	7.41	7.21	7.88	-0.68	0.000268	0.00827
22	35317948	35318594	647	*	6.89	7.08	6.12	0.96	0.000268	0.00828
16	81048930	81049351	422	*	5.24	4.93	5.91	-0.98	0.00027	0.00831
21	44819104	44819852	749	*	6.51	6.31	6.97	-0.66	0.000271	0.00834
GJ059413.1	5951	6496	546	*	4.95	4.54	5.75	-1.21	0.000271	0.00835
11	25562355	25562822	468	*	7.68	7.81	7.22	0.59	0.000271	0.00836
10	60907714	60908103	390	*	4.32	4.56	3.2	1.36	0.000272	0.00837
15	83277294	83277821	528	*	6.16	5.92	6.72	-0.81	0.000273	0.0084
26	17858033	17858214	182	*	5.69	5.89	4.82	1.08	0.000273	0.00841
18	46649018	46649340	323	*	8.49	8.61	8.02	0.6	0.000274	0.00843
7	53080227	53080714	488	*	6.62	6.82	5.77	1.05	0.000275	0.00844
10	22809059	22809362	304	*	5.22	4.92	5.86	-0.95	0.000275	0.00845
8	61283391	61283668	278	*	6.48	6.15	7.18	-1.03	0.000275	0.00845
1	145414411	145414996	586	*	6.34	5.98	7.07	-1.09	0.000276	0.00845
2	80514726	80515237	512	*	6.05	6.21	5.43	0.78	0.000276	0.00846
2	96691831	96692353	523	*	6.34	6.5	5.67	0.83	0.000276	0.00846
13	67669308	67670293	986	*	5.71	5.38	6.39	-1.01	0.000276	0.00846
23	31191450	31191838	389	*	5.26	5.48	4.29	1.19	0.000277	0.00848
23	19339471	19340321	851	*	5.51	5.71	4.69	1.02	0.000277	0.00848
3	78741445	78741731	287	*	5.24	5.46	4.26	1.2	0.000278	0.00849
12	21128193	21128659	467	*	6.26	6.44	5.52	0.92	0.000278	0.00849
11	3022298	3022973	676	*	7.89	8.02	7.4	0.62	0.000279	0.00851
18	36757440	36758028	589	*	7.12	7.27	6.54	0.73	0.000279	0.00851
1	136412737	136413143	407	*	5.44	5.19	6	-0.81	0.00028	0.00853
17	50867531	50868096	566	*	7.01	6.69	7.69	-1	0.00028	0.00853
24	2352995	2353323	329	*	4.78	4.44	5.49	-1.05	0.00028	0.00854
1	916733	917117	385	*	6.1	5.88	6.59	-0.7	0.000281	0.00854
26	6601630	6602541	912	*	6.33	5.85	7.22	-1.37	0.000282	0.00859
19	39090219	39090408	190	*	6.36	6.09	6.95	-0.86	0.000282	0.00859
8	24914735	24915123	389	*	4.25	3.76	5.15	-1.39	0.000283	0.00859
6	71116647	71116930	284	*	4.06	3.65	4.87	-1.22	0.000285	0.00867
15	46874298	46874748	451	*	4.84	5.06	3.86	1.2	0.000287	0.00871
5	75711041	75711312	272	*	5.28	5.48	4.42	1.06	0.000287	0.00871
10	13828242	13828651	410	*	5.27	5.47	4.47	1	0.000288	0.00872
9	38472792	38473084	293	*	3.59	2.83	4.74	-1.91	0.000288	0.00873
23	41146885	41147490	606	*	7.25	7.41	6.66	0.75	0.000288	0.00874
GJ057730.1	164	981	818	*	6.28	5.94	6.97	-1.03	0.000288	0.00874
5	98309711	98310381	671	*	5.48	5.68	4.65	1.03	0.000289	0.00874
X	36867721	36868020	300	*	4.99	4.64	5.72	-1.08	0.000289	0.00875
16	79470487	79471110	624	*	7.67	7.81	7.14	0.68	0.00029	0.00876
11	85112732	85113159	428	*	5.56	5.24	6.23	-0.99	0.00029	0.00876
16	66273022	66273335	314	*	4.49	4.13	5.23	-1.1	0.000291	0.0088
19	9034567	9035093	527	*	5.15	4.89	5.73	-0.84	0.000291	0.0088
25	101890	102369	480	*	6.57	6.35	7.09	-0.74	0.000292	0.00881
17	55002266	55002618	353	*	6.26	5.89	7	-1.11	0.000292	0.00881
18	55611048	55611392	345	*	5.88	6.07	5.08	0.99	0.000293	0.00882
11	88583978	88584166	189	*	5.93	5.67	6.52	-0.85	0.000293	0.00884
5	24150186	24150511	326	*	5.41	5.62	4.45	1.17	0.000295	0.00887
4	105705062	105705310	249	*	3.77	4.04	2.46	1.58	0.000295	0.00889
6	116190985	116191464	480	*	6.28	5.94	6.98	-1.04	0.000295	0.00889
12	32591806	32592016	211	*	5.12	5.37	3.91	1.45	0.000296	0.00889
15	66432994	66433808	815	*	8.32	8.14	8.76	-0.62	0.000296	0.0089
GJ057753.1	377	903	527	*	5.79	5.47	6.46	-1	0.000297	0.00892
3	80866906	80867224	319	*	5.52	5.72	4.7	1.01	0.000298	0.00894
11	92382131	92383200	1070	*	7.19	7.33	6.65	0.68	0.000299	0.00896
2	129944400	129944861	462	*	5.85	6.05	4.98	1.07	0.000299	0.00896
28	44025872	44026124	253	*	3.58	2.93	4.64	-1.71	0.000299	0.00896
23	31479006	31479946	941	*	8.43	8.55	7.99	0.56	0.000299	0.00896
2	25179648	25179942	295	*	4.88	5.11	3.85	1.26	0.000299	0.00897
26	24715500	24715784	285	*	4.92	4.56	5.64	-1.08	0.000301	0.009
13	80044972	80046093	1122	*	8.45	8.56	8.04	0.52	0.000301	0.009
10	14917912	14918132	221	*	3.82	4.09	2.37	1.72	0.000301	0.009
9	62120949	62121474	526	*	6.04	5.77	6.63	-0.86	0.000302	0.00901
7	74208664	74208848	185	*	4.79	5	3.86	1.14	0.000302	0.00902
18	53111812	53112324	513	*	6.53	6.7	5.86	0.84	0.000303	0.00904
15	33865436	33865739	304	*	5	5.22	4.02	1.2	0.000303	0.00904
6	57284100	57284577	478	*	7.41	7.6	6.59	1.01	0.000303	0.00905
22	11335983	11336229	247	*	4.79	5.02	3.73	1.29	0.000303	0.00905
11	2266062	2266600	539	*	6.91	7.05	6.4	0.65	0.000304	0.00905
2	66608340	66608815	476	*	5.68	5.4	6.3	-0.9	0.000306	0.0091
14	24816033	24816252	220	*	4.76	4.98	3.79	1.2	0.000306	0.00911
11	67110491	67110741	251	*	5.77	5.96	5	0.95	0.000307	0.00913
2	63396926	63397219	294	*	4.58	4.3	5.18	-0.88	0.000308	0.00914
23	30726020	30726781	762	*	8.8	8.93	8.32	0.61	0.000308	0.00914
28	28025964	28026320	357	*	6.39	6.56	5.7	0.85	0.000308	0.00914
1	155637530	155637897	368	*	5.44	5.66	4.42	1.25	0.000308	0.00914
16	55160737	55161400	664	*	6.12	6.32	5.31	1	0.000308	0.00915
GJ058810.1	134	964	831	*	4.86	4.42	5.69	-1.27	0.000309	0.00915
14	16257414	16258114	701	*	6.62	6.81	5.79	1.02	0.000309	0.00915
11	72507871	72508350	480	*	7.98	7.75	8.5	-0.75	0.000309	0.00915
8	44332258	44332565	308	*	4.41	3.88	5.35	-1.47	0.000309	0.00915
19	55201970	55202400	431	*	6.01	5.8	6.51	-0.71	0.000309	0.00915
9	95439700	95440004	305	*	6	6.18	5.28	0.9	0.000309	0.00915
22	1009668	1010381	714	*	7.18	6.96	7.68	-0.72	0.000309	0.00915
26	22618254	22618630	377	*	7.72	7.87	7.11	0.76	0.000311	0.00919
11	50381312	50381979	668	*	7.27	7.47	6.44	1.03	0.000311	0.00919
10	7955729	7957026	1298	*	7.78	7.94	7.12	0.82	0.000311	0.00919
10	7966122	7966340	219	*	4.07	4.36	2.56	1.79	0.000312	0.00919
7	31567960	31568136	177	*	5.46	5.66	4.56	1.1	0.000312	0.0092
12	19219387	19220106	720	*	5.86	5.55	6.51	-0.95	0.000312	0.0092
1	143172172	143173601	1430	*	8.7	8.89	7.91	0.97	0.000313	0.00922
7	19190188	19190706	519	*	6.71	6.85	6.19	0.66	0.000316	0.00929
GJ059242.1	155	1158	1004	*	7.13	6.73	7.9	-1.17	0.000316	0.00931
24	42139927	42140867	941	*	7.73	7.54	8.19	-0.65	0.000317	0.00932
22	10833564	10833866	303	*	4.1	4.33	3.01	1.32	0.000317	0.00933
12	54874918	54875296	379	*	4.06	4.35	2.39	1.96	0.000319	0.00937
5	74888375	74888788	414	*	5.28	5.52	4.17	1.35	0.000319	0.00937
2	22803828	22804259	432	*	6.02	6.21	5.22	0.99	0.000321	0.00941
23	28875065	28875805	741	*	7.62	7.76	7.09	0.67	0.000321	0.00941
8	8425165	8425677	513	*	7.42	7.17	7.99	-0.81	0.000321	0.00941
8	62054653	62055146	494	*	6.9	6.55	7.63	-1.08	0.000321	0.00941
3	20186106	20186856	751	*	9.14	9.27	8.66	0.6	0.000321	0.00942
3	21488681	21489455	775	*	8.51	8.34	8.92	-0.58	0.000322	0.00943
23	17730647	17731409	763	*	8.6	8.45	8.97	-0.52	0.000322	0.00943
5	116995454	116995812	359	*	4.4	4.08	5.07	-0.99	0.000323	0.00945
19	18817106	18817581	476	*	6.33	6.52	5.54	0.99	0.000324	0.00945
26	44635570	44636167	598	*	7.64	7.79	7.08	0.71	0.000324	0.00945
22	54316124	54316500	377	*	5.67	5.87	4.84	1.02	0.000324	0.00945
19	61710555	61711485	931	*	8.57	8.29	9.18	-0.88	0.000324	0.00945
2	126573032	126573341	310	*	5.16	4.91	5.73	-0.81	0.000324	0.00946
25	36650428	36650920	493	*	8.52	8.39	8.85	-0.46	0.000324	0.00946
10	86236264	86236660	397	*	5.2	4.87	5.87	-1	0.000324	0.00946
13	2636246	2636567	322	*	4.39	4.03	5.12	-1.08	0.000325	0.00946
27	28675285	28675473	189	*	3.25	2.7	4.21	-1.51	0.000325	0.00946
17	12764211	12765038	828	*	8.09	8.22	7.61	0.61	0.000325	0.00947
21	10785688	10786130	443	*	4.63	4.2	5.45	-1.25	0.000326	0.00948
15	83569864	83570144	281	*	5.73	5.92	4.96	0.96	0.000326	0.00948
13	67627375	67627642	268	*	3.68	3.93	2.47	1.46	0.000327	0.00949
25	742869	743455	587	*	6.7	6.84	6.18	0.66	0.000328	0.00952
5	6156478	6156826	349	*	5.87	6.08	4.97	1.11	0.000329	0.00954
26	25978182	25978558	377	*	5.94	6.11	5.27	0.84	0.00033	0.00958
2	134345193	134346053	861	*	9.57	9.68	9.18	0.5	0.000331	0.00961
21	66254655	66255804	1150	*	7.46	7.24	7.99	-0.75	0.000332	0.00963
19	38803211	38803560	350	*	4.31	3.92	5.07	-1.15	0.000333	0.00964
17	72971811	72972313	503	*	5.94	6.13	5.11	1.02	0.000333	0.00965
11	90041629	90042734	1106	*	8.23	8.45	7.25	1.2	0.000334	0.00965
1	73828506	73829235	730	*	7.23	7.42	6.46	0.96	0.000334	0.00965
2	61639007	61639218	212	*	4.09	4.36	2.72	1.63	0.000336	0.00973
10	74532767	74533239	473	*	5.53	5.75	4.52	1.23	0.000337	0.00973
1	5270417	5270923	507	*	4.97	4.54	5.81	-1.27	0.000337	0.00973
2	27805721	27806162	442	*	4.71	4.91	3.85	1.06	0.000337	0.00973
X	58584153	58584604	452	*	5.25	5.47	4.28	1.19	0.000338	0.00975
20	22262606	22263085	480	*	6.16	6.36	5.34	1.02	0.000338	0.00975
2	37631828	37632197	370	*	4.77	5.01	3.64	1.36	0.000339	0.00977
GJ057560.1	313	682	370	*	3.56	3.01	4.54	-1.53	0.000339	0.00977
26	38006233	38006638	406	*	5.39	5.13	5.99	-0.86	0.00034	0.00978
17	63676899	63678539	1641	*	8.46	8.6	7.92	0.68	0.00034	0.00978
[truncated: 3,098 more rows]
