# Supplementary material for: ATAC-Seq identifies regions of open chromatin in the bronchial lymph nodes of dairy calves experimentally challenged with bovine respiratory syncytial virus
Source: BMC Genomics. 2021 Jan 6;22:14. doi: 10.1186/s12864-020-07268-5 (PMC7789798; doi:10.1186/s12864-020-07268-5)
Supplement: Supplementary file 7 — Additional file 7. Regions (peaks) unique to BRSV challenged calves identified through Diffbind’s occupancy analysis. [file 12864_2020_7268_MOESM7_ESM.xlsx]

## Sheet: BOnly
Additional File 7. Regions (peaks) unique to BRSV challenged calves identified through Diffbind’s occupancy analysis.
chr	start	end	score
1	727007	727371	0.0237833
1	1395432	1395931	0.0179753
1	1406647	1407842	0.0164668
1	1409114	1409593	0.015261
1	1439031	1439306	0.0154371
1	1460543	1460881	0.0159611
1	1490406	1490735	0.0198868
1	1522101	1522522	0.0154556
1	1539039	1539775	0.0169605
1	1647253	1647944	0.0111404
1	2230011	2230614	0.00987934
1	2404308	2405265	0.0126548
1	2545280	2545734	0.0139759
1	2792480	2792971	0.0109575
1	3031973	3032431	0.0181431
1	3188296	3188824	0.0108733
1	3207033	3207552	0.0211452
1	3640475	3641085	0.0150932
1	6277321	6278809	0.0276464
1	6537463	6538028	0.0470823
1	6580117	6580563	0.0197328
1	9066345	9066899	0.0179047
1	9644886	9645328	0.0151107
1	9682561	9682907	0.0111608
1	10018274	10018891	0.0155541
1	10124754	10125150	0.014096
1	10211845	10212887	0.0122038
1	10275768	10276164	0.0128398
1	10421724	10422479	0.0219513
1	10529628	10530247	0.0122459
1	18723890	18724277	0.00965987
1	18921038	18921664	0.0137395
1	19927232	19927860	0.0107918
1	19932899	19933319	0.0206408
1	20868499	20869252	0.0232012
1	21108094	21108583	0.0188793
1	21330557	21331072	0.0165599
1	21400744	21401476	0.0142592
1	21445691	21446042	0.0245453
1	21999656	22000370	0.0130272
1	22039319	22039808	0.0173604
1	22098404	22098846	0.0254351
1	27665360	27666334	0.0167682
1	28659643	28660191	0.00861357
1	28708175	28708874	0.0116079
1	35115057	35115501	0.0229054
1	35624320	35624771	0.0152292
1	35630337	35630898	0.00856419
1	35711889	35712345	0.0256263
1	35778233	35778671	0.00824701
1	38057560	38058070	0.0195628
1	42474720	42475400	0.026436
1	42476063	42476820	0.0213868
1	42482996	42483472	0.0240851
1	42670106	42670799	0.0222938
1	42692014	42692382	0.0148831
1	42709474	42709991	0.0260273
1	42731606	42731991	0.00897748
1	42761883	42762374	0.00972887
1	43723766	43724140	0.0116756
1	44683414	44684408	0.0106617
1	44709804	44710132	0.0121075
1	44742759	44743314	0.0120438
1	44802803	44803149	0.0215716
1	45280969	45281286	0.0136703
1	45526923	45527381	0.00812392
1	45548519	45548870	0.0182798
1	46587967	46588580	0.0142411
1	46783457	46783844	0.0256722
1	46784805	46785308	0.0161074
1	46870571	46870942	0.0133065
1	50766523	50766930	0.0204095
1	50835642	50835958	0.0114388
1	50837237	50837832	0.0108923
1	50901264	50902070	0.0136909
1	51175276	51175821	0.0222234
1	52565552	52565965	0.0158082
1	52650775	52651365	0.0113191
1	52871099	52871482	0.0214913
1	52942889	52943185	0.0239436
1	53011164	53011684	0.0151533
1	53179655	53180331	0.00769906
1	53237900	53238311	0.00978225
1	53503400	53503818	0.0137461
1	53980689	53981169	0.0103559
1	54019704	54020816	0.0146674
1	56719689	56720379	0.0111008
1	56722341	56722651	0.0197468
1	57334027	57334404	0.0125023
1	57568222	57568920	0.0101089
1	57629804	57630468	0.014005
1	57704724	57705174	0.0124662
1	57719203	57719827	0.0173941
1	57870982	57871591	0.0172637
1	57931056	57931600	0.0127577
1	57940384	57941034	0.0118953
1	58125547	58126037	0.0210331
1	58448372	58449107	0.0175365
1	58664102	58664486	0.0127434
1	58947507	58947842	0.0121
1	59019222	59019966	0.0134098
1	59139097	59139637	0.0155794
1	59255082	59255589	0.0218547
1	59367220	59367898	0.00887417
1	59371022	59371586	0.0162992
1	59373855	59374290	0.0158157
1	59413811	59414286	0.0198428
1	59507299	59507785	0.0154025
1	59957266	59957667	0.0162623
1	59996201	59996842	0.026018
1	60217351	60217773	0.0112835
1	61086162	61086658	0.02435
1	64487638	64488556	0.0138489
1	64705175	64705940	0.00777499
1	64738475	64738927	0.0254319
1	64759729	64760129	0.0100371
1	64785023	64785361	0.0105513
1	64786836	64787333	0.0162996
1	64927263	64928126	0.0116092
1	64932214	64932782	0.0083931
1	66870851	66871488	0.0168951
1	66872457	66872890	0.0190422
1	67095568	67095887	0.0118802
1	67169330	67169876	0.0224721
1	67269886	67270321	0.0125635
1	67290585	67291549	0.0111385
1	67721976	67722646	0.0109488
1	67748698	67749028	0.00975155
1	67969247	67969592	0.0184842
1	68004627	68004985	0.0259213
1	68011960	68012769	0.010448
1	68073065	68073464	0.0188608
1	68289735	68290094	0.0190467
1	68359178	68359950	0.0113728
1	68989377	68989930	0.0142221
1	69038048	69038845	0.0103189
1	69607195	69607673	0.0084797
1	70020348	70020707	0.0106674
1	71047620	71048180	0.0153969
1	71238404	71238896	0.0310768
1	71296151	71296567	0.0218571
1	71383177	71383566	0.00760891
1	71393163	71393748	0.0120554
1	71581677	71582421	0.0255198
1	71700795	71701216	0.0139533
1	71748191	71748757	0.00698961
1	71761616	71761954	0.00969626
1	71784003	71784495	0.013208
1	71885477	71885958	0.00789727
1	72519844	72520064	0.0150333
1	72638787	72639297	0.0180413
1	72795564	72796021	0.0163114
1	72968080	72968474	0.0360519
1	72977223	72977664	0.00917474
1	72989786	72990182	0.0147955
1	73025438	73026115	0.012022
1	73047411	73047806	0.00762515
1	73156158	73156611	0.0171652
1	73407020	73407554	0.0250007
1	73413136	73413880	0.015903
1	73474964	73475184	0.0177682
1	73569727	73570100	0.0260073
1	73875439	73875986	0.0111499
1	73970905	73971783	0.0103601
1	73976686	73976953	0.0161327
1	73999468	74000094	0.0126903
1	74007619	74007970	0.0110916
1	74040770	74041507	0.00742514
1	74072558	74073250	0.0100071
1	74105345	74105854	0.0095449
1	74289054	74289485	0.0160628
1	76567399	76568585	0.0102274
1	76577528	76577853	0.0104324
1	76608626	76609720	0.0115242
1	76610403	76611145	0.0141007
1	76614386	76614824	0.012154
1	76904040	76904382	0.0153006
1	77133269	77133621	0.0246468
1	77233056	77233400	0.0185361
1	77596218	77596750	0.00929082
1	77752348	77753429	0.0151326
1	77803640	77804005	0.02414
1	78292590	78293115	0.00807856
1	78375573	78375900	0.00806515
1	79256374	79256755	0.0125759
1	79272615	79273221	0.0197862
1	79498785	79499289	0.00820638
1	79504253	79505363	0.0165146
1	79549871	79550437	0.0248041
1	79579778	79580488	0.0121919
1	79603734	79604108	0.0188796
1	79653117	79653571	0.0113806
1	79744966	79745590	0.0190762
1	79758837	79759200	0.0107661
1	79777076	79777769	0.0237563
1	79916231	79916672	0.0180301
1	79972156	79972530	0.0211016
1	79978972	79979373	0.014277
1	80033509	80033837	0.0102686
1	80135249	80135650	0.0112326
1	80186838	80187414	0.0110818
1	80600061	80600393	0.00965777
1	80779027	80779377	0.0161265
1	80787218	80787852	0.0251461
1	80853812	80854350	0.0203313
1	80864700	80865395	0.0207213
1	81013040	81013407	0.0363701
1	81651269	81651923	0.00763203
1	82094555	82094955	0.0162629
1	82437407	82437789	0.0106245
1	82602192	82602743	0.0118136
1	83529406	83529944	0.0160452
1	83558347	83558974	0.0225378
1	83609182	83610323	0.0168641
1	83771444	83771819	0.0282013
1	83936947	83937552	0.014822
1	84160289	84160760	0.0102719
1	84192156	84192553	0.0210678
1	84334912	84335549	0.0153114
1	84377842	84378187	0.0210112
1	84431373	84431676	0.0162709
1	84455510	84455905	0.0107574
1	84517010	84517464	0.0173256
1	84543127	84543406	0.015892
1	85934656	85935176	0.00992348
1	86751349	86752010	0.0101451
1	86952845	86953365	0.00919399
1	88288631	88289519	0.0179256
1	88379653	88380024	0.0201238
1	88551360	88551824	0.0159711
1	89583096	89583679	0.0159917
1	89606686	89607035	0.0159319
1	89677258	89677637	0.019089
1	89879820	89880152	0.011691
1	90221587	90222028	0.0217905
1	90282214	90282801	0.0154888
1	90319536	90320471	0.0235318
1	90352918	90353409	0.0148118
1	90403827	90404414	0.0139358
1	90416487	90416812	0.0141284
1	90539651	90540488	0.015491
1	95594569	95595138	0.0158416
1	95637755	95638633	0.0158399
1	95669013	95669598	0.0109563
1	95670029	95670631	0.0383544
1	95965973	95967198	0.00856718
1	96191257	96191530	0.0128495
1	96496073	96496497	0.0166506
1	96660019	96660521	0.0351357
1	97697334	97697625	0.0137579
1	97831670	97832320	0.0127929
1	97853625	97854049	0.0146777
1	97869691	97870597	0.0220184
1	97918271	97918647	0.0178592
1	98133021	98133534	0.0354466
1	98403763	98404004	0.0190592
1	98670975	98671615	0.0187361
1	100488301	100488970	0.0146306
1	100496346	100496786	0.0178784
1	100819581	100820514	0.013724
1	106926410	106927190	0.0125554
1	107759381	107759763	0.0170189
1	108085822	108087139	0.0120278
1	108248118	108248652	0.0221812
1	108291528	108292603	0.0198097
1	108757175	108757588	0.0141142
1	109646627	109647324	0.011153
1	109734043	109734674	0.0229417
1	109735281	109735730	0.0143998
1	109807830	109808217	0.0114769
1	111413249	111413610	0.0271248
1	112024311	112024642	0.0150975
1	112150808	112151180	0.0135889
1	112737605	112738060	0.0430219
1	113572425	113573212	0.0233514
1	114973833	114974531	0.0200001
1	115300218	115300749	0.0104597
1	116103426	116104261	0.010089
1	116288603	116289010	0.0194184
1	116401984	116402472	0.0114532
1	116434732	116435198	0.0143631
1	116499519	116500198	0.0125536
1	116519807	116520659	0.0264025
1	116530056	116530564	0.0247792
1	116545905	116546592	0.0219652
1	117547921	117548696	0.0142632
1	117818482	117818957	0.0159927
1	117830418	117831122	0.00895873
1	117932409	117932879	0.0132336
1	118140136	118140895	0.0153578
1	118217163	118217617	0.012599
1	118239269	118239781	0.030569
1	118548806	118549315	0.00888968
1	118549643	118550420	0.0236134
1	118655490	118656566	0.0163655
1	118878262	118878762	0.0119097
1	118975969	118976424	0.0125218
1	119307219	119308180	0.0144815
1	119972878	119973699	0.0260553
1	119994150	119994545	0.0267267
1	120122857	120123407	0.015907
1	120190086	120190417	0.020895
1	120282570	120283143	0.0133151
1	120285453	120286396	0.018531
1	122485131	122485795	0.0160489
1	122930984	122931401	0.015736
1	123322098	123322792	0.00673705
1	125465618	125465977	0.0131909
1	125811324	125812103	0.00803717
1	126571845	126572498	0.0131034
1	126591070	126591790	0.0173868
1	126675305	126675662	0.0186771
1	126758264	126758986	0.00930169
1	126849972	126850434	0.0213133
1	127271978	127272250	0.0167392
1	127991158	127991980	0.0187418
1	128024955	128025388	0.0132016
1	128168517	128169414	0.0111605
1	128456728	128457236	0.0175458
1	128513177	128513441	0.00848518
1	128519488	128519791	0.0134161
1	128565346	128565951	0.021034
1	128588222	128589354	0.00978302
1	128597026	128597745	0.0128198
1	128630051	128630440	0.0223421
1	128728852	128729262	0.00986839
1	130393309	130393871	0.024662
1	130863096	130863497	0.0102014
1	130877376	130878066	0.0124925
1	130878791	130879292	0.0143072
1	133265762	133266316	0.0143891
1	134468534	134469011	0.0125357
1	136115195	136115702	0.0110554
1	136907357	136907822	0.0127969
1	137041818	137042347	0.0119295
1	137498896	137499472	0.0211653
1	137896491	137896938	0.0206893
1	137921632	137922159	0.0201815
1	138025142	138025559	0.0109225
1	140842950	140843647	0.0101402
1	140944720	140945061	0.0112665
1	140949984	140950452	0.0290206
1	143048065	143048681	0.0150449
1	143633614	143633979	0.0248852
1	143656601	143656976	0.01118
1	143917384	143917960	0.0137876
1	143997919	143998319	0.0228595
1	143999515	144000029	0.0225966
1	144017372	144018232	0.0126182
1	144214961	144215790	0.0146472
1	144333110	144333940	0.0129054
1	144375501	144375980	0.0141958
1	144702423	144703831	0.0149294
1	144732971	144733283	0.0265176
1	144749769	144750214	0.0165898
1	144875727	144876112	0.0130598
1	144895393	144895880	0.0113123
1	144923185	144923527	0.00979431
1	144946319	144947123	0.0153382
1	144973323	144974010	0.010544
1	145059154	145059628	0.0091862
1	145109541	145109874	0.0101199
1	145144566	145146128	0.0244783
1	145151128	145151964	0.0219944
1	145364019	145364294	0.0175503
1	145391430	145391742	0.0426028
1	145496968	145497221	0.0100425
1	145547163	145547594	0.0151778
1	145612174	145612490	0.0239638
1	145681055	145681324	0.0115344
1	145703510	145704086	0.0119079
1	145822024	145822779	0.00825891
1	145827865	145828228	0.0140202
1	145832915	145833284	0.0286848
1	146131868	146132266	0.00921587
1	146133471	146133987	0.0144601
1	146188294	146188613	0.0203382
1	146259632	146260903	0.0165011
1	146319788	146321333	0.0108948
1	146396957	146397392	0.014108
1	146420073	146420468	0.0181506
1	146429794	146430702	0.0122537
1	146599897	146600617	0.0416409
1	146626032	146626613	0.00776432
1	146650195	146651194	0.0120001
1	146653828	146654263	0.0260667
1	146728324	146728660	0.0179809
1	146862371	146862759	0.0142964
1	146875276	146875909	0.014585
1	146883227	146883737	0.0119527
1	147001755	147002613	0.0148394
1	147074595	147075176	0.0142488
1	147101654	147102130	0.0223275
1	147219267	147219630	0.0134563
1	147868263	147868764	0.0134367
1	148072519	148073395	0.0141414
1	148620211	148621287	0.00922166
1	148892804	148893331	0.0164097
1	148947671	148948164	0.0128994
1	149032195	149032663	0.0174043
1	150247110	150247910	0.0160986
1	151007698	151008194	0.0157225
1	151360528	151360803	0.013665
1	151379225	151379732	0.016486
1	151414518	151415271	0.0170402
1	151711249	151711833	0.0117088
1	152564170	152564609	0.0174817
1	152622494	152623026	0.0287461
1	152696105	152696554	0.00921904
1	152871863	152872563	0.0107934
1	152985417	152986359	0.00800334
1	153987823	153988357	0.0189718
1	154004646	154005045	0.0109396
1	154061956	154062424	0.0154562
1	154063641	154064314	0.00985102
1	154082094	154082758	0.0175708
1	154102952	154104056	0.008704
1	154219109	154219834	0.013916
1	154657838	154658896	0.0300745
1	154982103	154982707	0.0184056
1	155136088	155136755	0.0160696
1	155211874	155212423	0.0105431
1	155245469	155246124	0.0276962
1	155253407	155254244	0.0183322
1	155490054	155490604	0.015014
1	155609259	155609683	0.024137
1	155644809	155645237	0.0151127
1	155694857	155695133	0.0118258
1	155710896	155711612	0.00860257
1	155745578	155746068	0.014298
1	155771347	155771710	0.0228183
1	155854299	155854933	0.00793255
1	155959563	155960014	0.0373348
1	156425318	156425766	0.0263624
1	156441804	156442623	0.0141666
1	157120463	157120904	0.02241
1	157176423	157176834	0.0251774
1	157258769	157259124	0.0144091
1	157264463	157264845	0.0115331
1	157266313	157266627	0.0104314
1	157268355	157269374	0.0133035
1	157612464	157613092	0.013779
1	157650389	157650689	0.0154952
1	157737359	157737736	0.036085
10	1203075	1203309	0.0157789
10	1238572	1239277	0.015253
10	1693624	1694057	0.00932624
10	1782364	1782919	0.0193661
10	2094382	2095317	0.0122149
10	2161792	2162408	0.0118678
10	2177279	2177765	0.0160283
10	3935590	3936185	0.0194015
10	3961433	3961912	0.0109219
10	4607863	4608904	0.00833092
10	5244071	5244648	0.0180114
10	5473994	5474446	0.0104769
10	6336422	6336741	0.0133911
10	6391364	6392172	0.0194816
10	6540983	6541542	0.0230099
10	6795519	6796644	0.0162669
10	7601573	7601977	0.0181862
10	7632499	7632955	0.00844439
10	7690712	7691636	0.0132561
10	7788089	7788555	0.0198688
10	7827038	7827805	0.0103374
10	7945743	7946439	0.0124384
10	8243256	8243648	0.0213291
10	9090707	9091065	0.0259875
10	9401864	9402320	0.0105867
10	9512434	9513092	0.0120893
10	9561611	9562148	0.0269316
10	9611181	9611737	0.0223608
10	9663552	9664009	0.0158001
10	9827879	9828554	0.0109561
10	9949469	9949910	0.0223923
10	10010516	10011173	0.010644
10	10369788	10370517	0.0114535
10	10556924	10557297	0.0127596
10	10661305	10662266	0.021123
10	11026859	11027510	0.0137711
10	11058357	11058840	0.0167665
10	11570222	11570658	0.0153009
10	11649138	11649435	0.00986567
10	11835042	11836167	0.0141949
10	11843454	11843892	0.0132119
10	12184322	12185058	0.0141086
10	12598078	12598633	0.026728
10	12663679	12663946	0.0134262
10	12684914	12685491	0.0305317
10	12739144	12740106	0.0162746
10	13259907	13260396	0.0199004
10	13506539	13506917	0.0162674
10	13700150	13700426	0.0137292
10	13874674	13875104	0.0113664
10	13879767	13880343	0.0176466
10	13908759	13909717	0.011403
10	13939629	13940171	0.0147836
10	14026633	14027045	0.012938
10	14095925	14096534	0.0190583
10	14364212	14364664	0.0128985
10	14680479	14681037	0.0257313
10	15067046	15067764	0.0148074
10	15627332	15628229	0.010832
10	16151531	16152147	0.01321
10	16296951	16297608	0.0176604
10	16444211	16444670	0.00914776
10	16492363	16492838	0.0202199
10	16533547	16534804	0.0113241
10	16556479	16556874	0.0167435
10	16574457	16574817	0.00956641
10	16582590	16583074	0.0208672
10	16701530	16702057	0.0141469
10	16829535	16830322	0.0153692
10	16865788	16866252	0.0212343
10	16885851	16886378	0.0302455
10	16961574	16962150	0.0169035
10	16965840	16966254	0.00968761
10	17096502	17097046	0.0152628
10	17106241	17106702	0.0118907
10	17110028	17110360	0.0115566
10	17166086	17166594	0.0176656
10	17173405	17173894	0.0142247
10	17183814	17184161	0.0216731
10	17320566	17320998	0.0171388
10	17333850	17334293	0.0130015
10	17391031	17391373	0.019981
10	18907745	18908143	0.0162356
10	19389484	19389932	0.0195706
10	20511637	20512149	0.0291464
10	20520180	20521062	0.0127545
10	20595657	20596083	0.0154085
10	20608477	20609539	0.008912
10	20788549	20789072	0.021788
10	21236618	21237496	0.0157987
10	21675676	21676190	0.017891
10	21698071	21698533	0.0154437
10	22110501	22110900	0.0153343
10	22194579	22195071	0.00965586
10	22338275	22338785	0.00703623
10	23028153	23028727	0.0107479
10	23056401	23056828	0.0383307
10	23536090	23536500	0.0248202
10	23834459	23834780	0.0214407
10	23933686	23934026	0.0209077
10	23959446	23959835	0.0256717
10	24560665	24561071	0.0249169
10	24634700	24635126	0.0309255
10	24850144	24850549	0.0240379
10	25284165	25284722	0.013462
10	25297447	25298059	0.0184125
10	25798722	25799247	0.0342163
10	25956028	25956558	0.0136876
10	26384862	26385550	0.0129109
10	26403871	26404313	0.018285
10	26447053	26449054	0.0136731
10	26524965	26525303	0.0149993
10	26533902	26534810	0.0151461
10	26629414	26630296	0.0229672
10	26663773	26664122	0.011092
10	26734314	26734985	0.0198695
10	26760957	26761485	0.016049
10	28351663	28352010	0.0190184
10	28593502	28594913	0.0226553
10	28704201	28704914	0.0237767
10	28709601	28710757	0.0131532
10	28724814	28725516	0.0149866
10	28781747	28782307	0.0310847
10	29609245	29609814	0.00833466
10	30426525	30426893	0.0134725
10	30431534	30431867	0.024849
10	30931394	30932227	0.0317164
10	33856324	33856644	0.0194514
10	34181747	34182134	0.0298965
10	34214476	34215199	0.0144137
10	34383567	34383928	0.013609
10	34401357	34401660	0.0186323
10	34407444	34407984	0.00846517
10	35824914	35825719	0.0110307
10	35847075	35847610	0.0102922
10	35889078	35889938	0.0109112
10	35890082	35891086	0.0116811
10	35925027	35925359	0.0194764
10	36046740	36047225	0.0188696
10	36164433	36165067	0.0171665
10	36260243	36260748	0.0131816
10	36262719	36263297	0.00866492
10	36305751	36306333	0.0188279
10	36440964	36441338	0.0126056
10	36454027	36454426	0.0210268
10	36490172	36490828	0.0121098
10	36576674	36577846	0.0102858
10	36854212	36854825	0.0158673
10	37026837	37027545	0.0251584
10	37041449	37042415	0.00697959
10	37053310	37053954	0.0122809
10	37078106	37078637	0.0156288
10	37338520	37339271	0.0127626
10	37430697	37431142	0.0175419
10	37713388	37714038	0.022205
10	42828438	42828798	0.0164415
10	42895326	42895808	0.0128465
10	42973359	42973897	0.00822745
10	42975229	42975837	0.00987721
10	42984085	42984486	0.012203
10	42985550	42985933	0.0161164
10	42991834	42992228	0.0205833
10	43036441	43036807	0.0113993
10	43155368	43156185	0.0121145
10	43179120	43179622	0.0105267
10	43223638	43223948	0.0218698
10	43692371	43693004	0.0167936
10	43819623	43819967	0.00901342
10	43839416	43839987	0.00998218
10	44737712	44738085	0.0109231
10	44845686	44846113	0.0105593
10	45086539	45087089	0.0106922
10	45260855	45261313	0.0144388
10	45279176	45279747	0.0135723
10	45340643	45341170	0.00804394
10	45513942	45514935	0.0115886
10	45541328	45541816	0.0118128
10	45635836	45636489	0.0209817
10	45891914	45892763	0.0156901
10	45905120	45905617	0.00830076
10	46210041	46210394	0.0189155
10	46216292	46216696	0.0163717
10	46246816	46247159	0.0201303
10	46580104	46580639	0.0281031
10	46613501	46613998	0.0254144
10	46703694	46704489	0.0186544
10	48265378	48265967	0.0191396
10	48275327	48275848	0.0114958
10	49393956	49394908	0.0104177
10	49504384	49505124	0.0112032
10	49619729	49620241	0.0111349
10	49689223	49689857	0.0149303
10	49691028	49691583	0.0151031
10	49702019	49702455	0.0174681
10	50171112	50171573	0.0254305
10	50281389	50283102	0.0157019
10	50339921	50340321	0.0118051
10	50862426	50862802	0.0463783
10	50877640	50878047	0.0270993
10	51031321	51031804	0.0131684
10	51065292	51066035	0.0112046
10	51207262	51207758	0.0208263
10	51624789	51625340	0.0105112
10	51692871	51693893	0.0252003
10	51827429	51827821	0.00880772
10	51945050	51945676	0.0155966
10	52015333	52016289	0.0147979
10	52192943	52193156	0.014283
10	53045441	53045744	0.0195178
10	53464393	53464889	0.00942416
10	53523678	53524137	0.0330676
10	54318898	54319536	0.0298682
10	54357440	54357865	0.0138256
10	54364216	54364592	0.0171606
10	54814858	54815341	0.0170043
10	55217564	55218105	0.0113885
10	57840710	57841056	0.0167648
10	57846556	57847024	0.00994246
10	58085583	58086109	0.0186992
10	58165183	58165869	0.0124632
10	58418438	58418911	0.0313015
10	58634647	58635136	0.0113682
10	58679981	58680290	0.0137566
10	58755058	58755558	0.0114663
10	58775653	58776165	0.0196428
10	59940789	59941397	0.0128435
10	60021133	60021649	0.0173218
10	60051596	60052903	0.0291272
10	60331715	60332145	0.0315765
10	60343216	60343974	0.0138083
10	60347861	60348266	0.0165716
10	62436658	62436974	0.00996263
10	65030043	65030638	0.0103851
10	65221969	65222422	0.00866623
10	67356782	67357569	0.0185198
10	67365021	67365439	0.00721643
10	67500158	67500571	0.0167221
10	67793568	67794072	0.0193084
10	67827685	67827995	0.0228241
10	67932706	67933000	0.0138263
10	68048637	68048906	0.0309598
10	68236751	68237132	0.0187075
10	68323780	68324211	0.00889913
10	70791405	70792398	0.0106322
10	71665342	71665909	0.0133061
10	71757779	71758358	0.0109113
10	71822483	71822967	0.0213998
10	71897177	71897683	0.010346
10	71947428	71947912	0.010603
10	71986896	71987638	0.0150388
10	72403284	72404175	0.0118701
10	72728846	72729347	0.0136339
10	73695398	73695983	0.009577
10	73716634	73717266	0.0110867
10	73768469	73768963	0.0158645
10	73777620	73778200	0.0242747
10	73780609	73781098	0.0162461
10	73832927	73833271	0.0123828
10	73925801	73926381	0.0244538
10	73936514	73936724	0.0155488
10	74060760	74061429	0.0237792
10	74363547	74364180	0.0116268
10	74532767	74533239	0.0186913
10	75003612	75004236	0.00792851
10	76081466	76082251	0.0101881
10	76269684	76269996	0.0111942
10	76381259	76381866	0.0150798
10	76657551	76657774	0.0211892
10	76918503	76919511	0.0113856
10	76967353	76967777	0.0155964
10	77077062	77077554	0.0158129
10	77153231	77153749	0.0241819
10	77460586	77460857	0.0125411
10	77633582	77634035	0.0133695
10	77644019	77644370	0.0110365
10	77721353	77721739	0.0197321
10	77725032	77725428	0.0124803
10	79062114	79062478	0.0190464
10	80248381	80249026	0.0333924
10	80429175	80429741	0.0250916
10	80434289	80434673	0.00824612
10	80458955	80459354	0.0132731
10	80490567	80491554	0.0216659
10	80554439	80554751	0.012694
10	80559257	80559776	0.0105128
10	80563997	80565600	0.0171804
10	80665847	80666487	0.0236526
10	80671669	80672366	0.0181244
10	80850059	80850404	0.0120112
10	80916652	80917028	0.0107575
10	80971813	80972507	0.011396
10	81108674	81109122	0.0218993
10	81484605	81485301	0.0224759
10	81692734	81693154	0.0293072
10	81711614	81711927	0.0206222
10	81716094	81716499	0.0121215
10	81716748	81717030	0.0124049
10	81721300	81722282	0.0238017
10	81781370	81781894	0.013051
10	82856216	82856739	0.0167849
10	82919263	82919684	0.0113867
10	82927474	82928003	0.0128716
10	83082192	83082685	0.0147186
10	83245273	83245608	0.0241637
10	83320101	83320622	0.0154625
10	83336477	83336945	0.0160001
10	83637394	83637711	0.0111571
10	84465843	84466332	0.0242603
10	84489792	84490176	0.0217154
10	85460306	85460830	0.00914707
10	85490523	85491038	0.00932974
10	85586730	85587314	0.00774083
10	85587547	85588576	0.0324913
10	85731154	85731605	0.012173
10	86509621	86510107	0.0473561
10	86815835	86816169	0.00757008
10	86849463	86849971	0.0175528
10	86881803	86882618	0.0201411
10	86905324	86905651	0.0287884
10	87111569	87112023	0.0185119
10	87149697	87150135	0.0104379
10	87159454	87159866	0.0198313
10	87161538	87161890	0.0108324
10	87631114	87631597	0.019568
10	88267169	88267973	0.0195928
10	88745182	88745631	0.0162486
10	88755401	88755943	0.0196426
10	89024706	89025549	0.0105156
10	89179654	89179996	0.0396172
10	89201365	89201841	0.028817
10	89337059	89337434	0.0207571
10	89622900	89623248	0.0164066
10	89841496	89842073	0.0255431
10	90150083	90150581	0.0205947
10	92080627	92080976	0.0106339
10	93053315	93053663	0.0140875
10	93844340	93844708	0.0118857
10	93907187	93907879	0.0151294
10	94145295	94145754	0.00930661
10	100742660	100742983	0.0177437
10	100792747	100793152	0.0161177
10	100808693	100809556	0.0177309
10	100836956	100837286	0.0226192
10	101110475	101110757	0.0156526
10	101526890	101527466	0.00817424
10	101779994	101780632	0.0149508
10	101801685	101802380	0.0143362
10	102150979	102151482	0.0190407
10	102413484	102413876	0.012022
10	102434320	102435451	0.0101474
10	103059469	103060033	0.0258844
10	103132699	103133323	0.0107455
10	103473704	103474247	0.0208961
10	103575539	103576412	0.0219831
10	103591956	103592400	0.0171199
10	103706215	103706448	0.0188419
10	103783564	103784037	0.016584
10	103861342	103861797	0.0254891
10	104132831	104133303	0.0143697
10	104163291	104163733	0.0222398
11	13105	14057	0.00899849
11	298960	299512	0.0149217
11	375635	376086	0.0107775
11	694847	695808	0.0187223
11	808191	808644	0.0168077
11	816046	816939	0.0176004
11	846422	846975	0.0160206
11	882803	883397	0.0141275
11	900830	901374	0.00949404
11	996045	996718	0.0118364
11	1095538	1096244	0.0207172
11	1114346	1114990	0.0189657
11	1200317	1200878	0.0149469
11	1251540	1251933	0.010452
11	1252555	1253342	0.010344
11	1328325	1328698	0.0146368
11	1425021	1425366	0.0234606
11	1437702	1438169	0.00980699
11	1624570	1625255	0.0109777
11	1626307	1626848	0.0169999
11	1665838	1666341	0.0171453
11	1758991	1759799	0.010201
11	1943174	1943718	0.0107232
11	2249852	2250581	0.0116847
11	2258352	2258925	0.0154408
11	2266062	2266600	0.0239335
11	2415732	2416141	0.0165613
11	2440002	2440381	0.046875
11	2570301	2570745	0.0246189
11	2577647	2578204	0.0156533
11	3013958	3014299	0.0136034
11	3360748	3361180	0.0173336
11	3598626	3598931	0.0366402
11	3656314	3657047	0.0326406
11	3671044	3672209	0.0284051
11	3742235	3742974	0.0531388
11	3775561	3775863	0.013202
11	3971681	3972039	0.0266227
11	4030567	4031066	0.0192926
11	4031364	4031983	0.0167231
11	4683097	4683611	0.0138981
11	5121629	5122181	0.0168944
11	5259517	5260046	0.0174177
11	5315305	5315526	0.0118264
11	5382067	5382903	0.021233
11	5387778	5388343	0.0184763
11	5458102	5459393	0.016154
11	5469222	5469686	0.0266803
11	6112952	6113420	0.0130829
11	6577569	6578268	0.0109142
11	6604393	6605445	0.0186881
11	6681961	6682495	0.024722
11	6767333	6768059	0.0148754
11	6836372	6836723	0.0145638
11	6937709	6938096	0.0145835
11	7048216	7048823	0.0114508
11	7076289	7076889	0.0116896
11	7145249	7146888	0.0132514
11	9136319	9136864	0.0353145
11	9270713	9271520	0.0138321
11	9302618	9302999	0.020865
11	9310079	9310444	0.0232781
11	9732258	9732771	0.0243787
11	9740319	9740837	0.0191208
11	10033839	10034127	0.0351119
11	10036906	10037194	0.0226935
11	10104682	10105876	0.0121436
11	10233599	10234023	0.0212727
11	10508807	10509314	0.0318902
11	10679669	10679933	0.0179253
11	10851350	10851826	0.0217015
11	10856252	10856569	0.0151577
11	10904047	10904499	0.0138075
11	11154909	11155549	0.0119118
11	11313248	11313625	0.0130859
11	12165422	12165837	0.0205071
11	12169845	12170403	0.0233188
11	13080420	13080847	0.0210499
11	13309352	13309890	0.0122935
11	13613140	13613839	0.00892078
11	14265705	14266005	0.0134865
11	14961266	14961627	0.0163362
11	15461460	15462174	0.0135653
11	15488605	15488856	0.027516
11	15671603	15672137	0.0166982
11	16022180	16022811	0.0109199
11	16045571	16046196	0.0184625
11	16069983	16070457	0.0125777
11	16072649	16073084	0.0164406
11	18889600	18890037	0.0133313
11	18895619	18896045	0.0108096
11	18905721	18906141	0.00894833
11	19042354	19042740	0.0184035
11	19625771	19626009	0.0133569
11	19787554	19788131	0.0158891
11	19859207	19860102	0.0124483
11	20132912	20133679	0.0146923
11	20319797	20320289	0.0278808
11	20639650	20640320	0.0192615
11	21474623	21475530	0.0152014
11	21486537	21487335	0.0176382
11	21546751	21547381	0.0222341
11	21793841	21794284	0.0591077
11	21808371	21808857	0.0228011
11	21858799	21859132	0.0109513
11	22931310	22931757	0.0127626
11	24317435	24317957	0.0108848
11	24526804	24527723	0.00857773
11	24583302	24585377	0.0148243
11	24617015	24617601	0.00936907
11	24621946	24622787	0.0126358
11	24706897	24707653	0.0143139
11	25013833	25014530	0.0112008
11	25130544	25131036	0.0110172
11	25132172	25132504	0.0122012
11	25229892	25230233	0.0295668
11	25375468	25376048	0.018372
11	25394330	25394755	0.0321173
11	25423142	25423989	0.00856343
11	25473323	25473626	0.0172217
11	25518940	25519555	0.0242864
11	25524993	25525774	0.0092999
11	25539814	25540848	0.0144003
11	25583118	25583490	0.0149005
11	25675828	25676178	0.0184026
11	25691297	25692055	0.0120701
11	25888280	25889153	0.0152836
11	27411400	27412020	0.011523
11	27921592	27922104	0.0246384
11	27973199	27974140	0.0131977
11	28138819	28139335	0.0121578
11	28296401	28297045	0.0145958
11	28670426	28670910	0.0201926
11	28747904	28748179	0.0210229
11	29251081	29251419	0.0164686
11	29286546	29286850	0.0166962
11	29295145	29295629	0.0179955
11	29530151	29530682	0.0106497
11	29734663	29735196	0.021883
11	29942154	29942649	0.0180826
11	30518950	30519678	0.0346777
11	30586738	30587110	0.0143178
11	36523608	36524411	0.0076354
11	37128291	37128641	0.013466
11	37189999	37190914	0.0143781
11	37613906	37614509	0.0163545
11	37782562	37782920	0.0215327
11	38040341	38040787	0.014795
11	38388136	38388408	0.0099777
11	39879885	39880629	0.0128504
11	40094997	40095459	0.0157954
11	40512388	40513048	0.0244436
11	41431762	41432496	0.00911099
11	42898970	42899335	0.013536
11	43104338	43104962	0.0231399
11	43112499	43113372	0.0175336
11	43174153	43176456	0.0127574
11	43266468	43266822	0.0239761
11	43282078	43282373	0.018057
11	43312807	43313368	0.0282985
11	43447712	43448085	0.0122898
11	43506946	43507448	0.015211
11	43517157	43517548	0.0126323
11	43898253	43898643	0.0161889
11	44483422	44483815	0.0255949
11	44891547	44891950	0.00838954
11	45611792	45612409	0.0267854
11	45793395	45793933	0.0245416
11	46052123	46052570	0.0340707
11	46160220	46160586	0.0112177
11	46190740	46191259	0.00864789
11	46233100	46233734	0.0104853
11	46360141	46360538	0.0102063
11	46726617	46727622	0.00931075
11	46740442	46740873	0.0100453
11	46741439	46741755	0.0201813
11	46982311	46982762	0.0125831
11	47185136	47185898	0.0142958
11	47214846	47215447	0.0114112
11	47281318	47281775	0.0118154
11	47282404	47282854	0.0116451
11	47310938	47311341	0.0106094
11	47324431	47324984	0.0177945
11	47729245	47729982	0.0111424
11	47914860	47915745	0.0131841
11	47944153	47944608	0.0158719
11	47950549	47951153	0.00852825
11	47951348	47951881	0.0086078
11	47967768	47969687	0.0196221
11	47984798	47985218	0.0153099
11	48024724	48025188	0.0104248
11	48084526	48084967	0.0106325
11	48535707	48536221	0.00933613
11	48562229	48562777	0.0227807
11	48567658	48568000	0.0127302
11	48622078	48622910	0.0112586
11	48710595	48711181	0.0158476
11	48721770	48722207	0.022535
11	48725491	48725759	0.023486
11	48915696	48916074	0.0222349
11	48926087	48926548	0.0328808
11	49153310	49153602	0.0104921
11	49715482	49715960	0.00775758
11	49878002	49878441	0.0127282
11	49950697	49951269	0.0158923
11	49969444	49969822	0.0415165
11	50028372	50028982	0.0164349
11	50375385	50375783	0.0112799
11	50381312	50381979	0.0438952
11	60110209	60110784	0.0336948
11	60720977	60721413	0.0128536
11	60724599	60725255	0.0157287
11	60749534	60749852	0.0229046
11	60755149	60755739	0.00752967
11	60759583	60760266	0.0423131
11	60831890	60832393	0.026569
11	60847271	60847726	0.0273103
11	61557369	61557814	0.0110804
11	62262695	62263168	0.0170739
11	62276781	62277269	0.0220995
11	62283083	62283536	0.00925488
11	62402459	62402964	0.0167133
11	62444136	62444524	0.0190405
11	62473633	62474001	0.0155482
11	62653106	62653543	0.0128865
11	62676324	62676861	0.0177392
11	62686776	62687400	0.021322
11	62769916	62770566	0.0252144
11	62811683	62812097	0.013094
11	62812612	62813164	0.00798363
11	62976239	62976809	0.0113942
11	63001348	63001879	0.0124313
11	63230052	63230444	0.0114707
11	63293970	63294370	0.0223364
11	63297009	63297610	0.0110607
11	63304807	63305405	0.0191891
11	63377568	63378384	0.0130326
11	63396540	63396812	0.0205559
11	63758683	63759858	0.0116487
11	63764597	63764953	0.0142178
11	63784937	63785373	0.0262187
11	63875105	63875690	0.0164063
11	66750518	66751081	0.00752726
11	66756708	66757117	0.011029
11	66802494	66803226	0.0208971
11	66982091	66982343	0.0142293
11	67074182	67075349	0.0234315
11	67083565	67084386	0.0202766
11	67123082	67123780	0.00878542
11	67236012	67236605	0.0142797
11	67256126	67256478	0.023015
11	67960536	67960926	0.0159307
11	68368091	68368372	0.0192724
11	68429029	68429559	0.0135992
11	68437628	68438051	0.0117982
11	68603031	68603866	0.0102853
11	68605932	68606682	0.0106631
11	68709257	68710121	0.0130674
11	68719953	68720497	0.0155864
11	69045810	69046364	0.0128867
11	69100148	69100558	0.012329
11	69384848	69385499	0.021245
11	69425903	69426770	0.00823149
11	69484574	69485272	0.0160245
11	69512229	69512634	0.0166081
11	69547133	69547580	0.013634
11	69566173	69566769	0.0318961
11	69660897	69661442	0.0117714
11	70326498	70326959	0.00883426
11	70801345	70802511	0.0200127
11	70982988	70983612	0.0138959
11	71008338	71008900	0.0320982
11	71041551	71042034	0.0193636
11	71289896	71290434	0.0136879
11	71295700	71296209	0.0244794
11	71333005	71333597	0.0304216
11	71350561	71351120	0.0160098
11	71656112	71656671	0.0143103
11	71838108	71838774	0.0176694
11	71842672	71843156	0.0291242
11	72526551	72526878	0.0237621
11	73122284	73122763	0.0144448
11	73136436	73136795	0.0192396
11	73385370	73385937	0.0166004
11	73435344	73435691	0.0118435
11	73441362	73441803	0.0147732
11	73472339	73472807	0.0135738
11	73554015	73554373	0.0345113
11	73804247	73804641	0.0143927
11	73871905	73872330	0.0195684
11	73981725	73982468	0.0149599
11	74243828	74244351	0.0160879
11	74459490	74460192	0.0108265
11	74597084	74598355	0.0142328
11	74664566	74664970	0.0226576
11	74810687	74811387	0.0116549
11	74859136	74859500	0.0187888
11	74970046	74970547	0.0230647
11	78985658	78986171	0.0180268
11	79311565	79312111	0.0148784
11	79835587	79836198	0.00850914
11	80999398	80999911	0.017024
11	82861068	82861798	0.0104887
11	82864137	82864494	0.0182004
11	83743470	83744104	0.0236194
11	85119367	85119914	0.024758
11	85206491	85207060	0.018286
11	85619713	85620036	0.0106744
11	85781381	85781761	0.0182866
11	85834562	85835245	0.0164381
11	85846011	85846430	0.0090115
11	85858948	85859486	0.0119817
11	85862191	85863012	0.00790424
11	85937137	85937851	0.0189336
11	86128081	86128532	0.012559
11	86178709	86179108	0.0132106
11	86617993	86618661	0.0150977
11	86620688	86621210	0.0138514
11	86806779	86807803	0.0177275
11	86818252	86818843	0.0126818
11	86835848	86836244	0.0180441
11	87097752	87098465	0.0208361
11	87322002	87322385	0.0127902
11	87339134	87339539	0.0111305
11	87473777	87474387	0.030515
11	87492874	87493186	0.0112035
11	87571466	87571854	0.0237699
11	87607476	87607899	0.0102272
11	87616398	87617324	0.0292325
11	87755875	87756543	0.0171632
11	87790092	87790511	0.00964556
11	87843593	87843923	0.0125289
11	88050431	88050762	0.0182463
11	88676459	88676830	0.0202262
11	88788209	88789266	0.0072144
11	88812644	88813359	0.0196339
11	88879437	88879948	0.0105317
11	89300890	89301256	0.0215528
11	89303564	89304131	0.0157331
11	89328056	89328448	0.0150962
11	89335314	89336083	0.0218545
11	89356383	89356845	0.041633
11	89608382	89608703	0.0359492
11	89882799	89883295	0.0151303
11	89915730	89916512	0.0334878
11	89956361	89956810	0.0268681
11	89959371	89960090	0.00979176
11	92336073	92336588	0.0141037
11	92382131	92383200	0.0226921
11	92616911	92617459	0.0117836
11	92653522	92654056	0.0281748
11	93196718	93197132	0.0112911
11	93979886	93980318	0.0129952
11	94276445	94276888	0.0167021
11	94357489	94357881	0.0117822
11	94445356	94445834	0.00960561
11	95238497	95239115	0.0123961
11	95264564	95265127	0.0140099
11	95301481	95301822	0.00808281
11	95634312	95634678	0.0191865
11	95863122	95863514	0.0227423
11	95874463	95874829	0.0126019
11	96661286	96661638	0.0113087
11	96737753	96738162	0.0306808
11	97295080	97295669	0.0164553
11	97606745	97607049	0.0204064
11	97627065	97627606	0.0180388
11	97700550	97701332	0.00747262
11	97828137	97828803	0.0141311
11	98266975	98267374	0.013733
11	98290343	98291111	0.0159768
11	98466300	98466757	0.0249855
11	98467732	98469157	0.0288955
11	98474260	98475065	0.0145827
11	98526159	98526904	0.00782755
11	98569519	98570175	0.0107666
11	98578282	98578591	0.0192581
11	98600862	98601471	0.0121478
11	98609609	98610192	0.0182371
11	98622590	98623051	0.0267574
11	98638846	98639188	0.0224839
11	98642578	98643012	0.0175505
11	98768136	98768613	0.0183126
11	98793574	98793964	0.0158275
11	98873004	98873371	0.0184794
11	98905710	98906018	0.023989
11	99030108	99030427	0.0166452
11	99095163	99095545	0.0162189
11	99121825	99122185	0.0102591
11	99217171	99218153	0.0147898
11	99426104	99426628	0.0183129
11	99450785	99451099	0.016717
11	99582691	99583118	0.0107733
11	99807699	99808072	0.0113227
11	99837587	99837955	0.00954384
11	100212610	100213511	0.0117852
11	100289235	100289584	0.0203974
11	100333939	100335324	0.0124443
11	100347102	100347923	0.0134836
11	100420680	100421460	0.0104006
11	100454349	100454945	0.0196271
11	100463895	100464373	0.0235005
11	100987954	100988793	0.0131176
11	101287640	101288114	0.0115068
11	101454664	101455193	0.0166755
11	101559915	101560845	0.00941942
11	101600051	101600807	0.0133386
11	101735224	101735909	0.0131212
11	101804263	101804699	0.0165405
11	101812488	101812841	0.030668
11	101822025	101822832	0.0085703
11	101829072	101829497	0.0241395
11	101883665	101884265	0.0114711
11	102735626	102736004	0.00883162
11	102741389	102741783	0.0211596
11	102872100	102872603	0.0260304
11	102975361	102975777	0.018186
11	103131541	103132013	0.0105651
11	103172082	103172612	0.014647
11	103215828	103216364	0.0120668
11	103639352	103639709	0.00937405
11	103682284	103683378	0.010429
11	103764588	103765471	0.00904261
11	103785315	103785792	0.0177818
11	103815264	103815671	0.035132
11	103821101	103821723	0.0369931
11	103832343	103832964	0.019304
11	103836287	103836814	0.0197092
11	103915874	103917052	0.0106485
11	103979199	103979507	0.0225676
11	104009647	104010550	0.028923
11	104020424	104020905	0.0137893
11	104043871	104045368	0.0184501
11	104099560	104100130	0.0118409
11	104136252	104136820	0.0153438
11	104268776	104269643	0.0365745
11	104318661	104319579	0.0192853
11	104671880	104672364	0.0237956
11	104750498	104751345	0.0153852
11	104771856	104772255	0.0134902
11	104794935	104795589	0.00933976
11	104880443	104881101	0.0110775
11	104886742	104887262	0.0152329
11	104907548	104909057	0.0113585
11	105046168	105046589	0.012454
11	105510274	105510837	0.00799884
11	105622999	105623794	0.0103767
11	105624763	105625189	0.00961804
11	105839778	105840274	0.0159151
11	105861580	105862558	0.0112076
11	105864710	105865343	0.0186876
11	105933621	105934184	0.0184206
11	105956179	105956693	0.010124
11	105975967	105976595	0.0121962
11	106020177	106020954	0.014649
11	106102333	106102933	0.015472
11	106161650	106162413	0.010209
11	106183268	106184082	0.0154611
11	106192079	106192976	0.0127668
11	106241859	106242435	0.0165965
11	106243971	106244481	0.0116357
11	106410021	106410618	0.0169029
11	106952002	106952435	0.0174905
11	107098443	107099458	0.0132278
11	107203743	107204640	0.0158511
11	107243622	107244307	0.0110707
11	107267941	107268801	0.00792439
11	107292844	107293298	0.0460852
12	1565057	1565380	0.0237593
12	2409162	2409734	0.0122185
12	2591354	2591888	0.0168351
12	10109293	10109939	0.0102037
12	10613991	10614718	0.00931827
12	10669920	10670312	0.0114571
12	11118433	11118830	0.0220762
12	11215869	11216586	0.0198755
12	11288949	11289649	0.0211043
12	11401121	11401468	0.0181692
12	11633604	11634184	0.014757
12	11724941	11725401	0.0190546
12	12155211	12155675	0.011647
12	12460045	12460353	0.0135916
12	12567850	12568505	0.009547
12	12574836	12575324	0.0156483
12	12637579	12637946	0.0197247
12	13025738	13026486	0.0167283
12	13091778	13092726	0.0108749
12	13155792	13156270	0.0202404
12	14061115	14061710	0.0228031
12	14196004	14196361	0.0202186
12	14726789	14727087	0.0113572
12	15243075	15243721	0.0280677
12	15553804	15554258	0.0170184
12	15562994	15563330	0.0145372
12	15733350	15733791	0.017399
12	16311677	16311995	0.0129952
12	16407925	16408452	0.0132185
12	16423651	16424126	0.0254932
12	16446011	16446292	0.0227849
12	16569744	16570240	0.0213627
12	16593225	16593914	0.0191797
12	16596114	16596590	0.00849578
12	16677807	16678318	0.0224071
12	18074799	18075302	0.0136954
12	18097140	18097417	0.0339976
12	18282439	18283525	0.00905631
12	18573205	18573654	0.0110966
12	18681282	18681636	0.0115647
12	18963806	18964485	0.0091887
12	19024869	19025421	0.0183411
12	19077719	19078138	0.012542
12	19078729	19079444	0.0173546
12	19175246	19175580	0.0240941
12	19272596	19272997	0.0198253
12	19274859	19275170	0.0219925
12	19327774	19328511	0.0292703
12	19442233	19442713	0.0133436
12	19499793	19500416	0.00897721
12	19523573	19524438	0.014272
12	19614852	19615342	0.0139065
12	19668016	19668894	0.00887187
12	19684145	19684530	0.0101413
12	19722963	19723604	0.0143407
12	19734750	19735169	0.011183
12	19737863	19738742	0.0100845
12	19877433	19877741	0.019431
12	20252899	20253281	0.01047
12	20400020	20400553	0.0308056
12	20420826	20421227	0.0372098
12	21005833	21006331	0.0129407
12	21007293	21007741	0.0112761
12	21128193	21128659	0.0283419
12	21136046	21136655	0.0206952
12	21141500	21142007	0.00947486
12	21216432	21216738	0.016742
12	21565512	21566070	0.0126648
12	21669002	21669890	0.00790258
12	21696769	21697450	0.0157645
12	21969371	21970027	0.0175102
12	21978719	21979329	0.00932964
12	22066894	22067265	0.0138179
12	22100782	22101448	0.023758
12	22123316	22124116	0.0258571
12	22145765	22146206	0.0164214
12	22201418	22201763	0.0129554
12	22215065	22215437	0.0198141
12	22337576	22337792	0.0291336
12	22352702	22353149	0.0220838
12	22412268	22413643	0.0131869
12	26363796	26364161	0.0225236
12	27897821	27898325	0.0186523
12	27934084	27934526	0.0129082
12	27972946	27973429	0.0125887
12	29130738	29131376	0.0173067
12	29537477	29537745	0.0134886
12	30098481	30099010	0.0327862
12	30249075	30249708	0.0257419
12	30362694	30363219	0.00823415
12	30459969	30460691	0.0142397
12	30707837	30708551	0.0164544
12	30776215	30776686	0.0220776
12	30834940	30835776	0.0124423
12	30884149	30884538	0.00817067
12	30889194	30889634	0.0165002
12	30921245	30921528	0.0161148
12	30937216	30937810	0.0203011
12	30949612	30950433	0.0261783
12	30962192	30962948	0.0114616
12	30973206	30974170	0.0335558
12	31462819	31463161	0.0202092
12	31484119	31484512	0.0157246
12	31892048	31892301	0.0146667
12	32329503	32329928	0.00711202
12	32557749	32557942	0.0433322
12	32621084	32621521	0.0173776
12	32652323	32652793	0.0348201
12	32658356	32658825	0.0123048
12	32885138	32885779	0.0129732
12	32906347	32907472	0.016972
12	32926834	32927370	0.0118954
12	32934696	32935069	0.0166455
12	34475674	34476164	0.0158827
12	34748377	34749622	0.0124382
12	34842149	34842748	0.0260778
12	34869981	34870420	0.0361317
12	35990494	35991031	0.023271
12	36049332	36049721	0.0293505
12	36199298	36199754	0.0242137
12	36623991	36624694	0.0106427
12	47829912	47830466	0.0128313
12	47849303	47849859	0.00706977
12	48764419	48765315	0.0126419
12	49344933	49346017	0.0171218
12	49497556	49498328	0.017611
12	50708643	50709066	0.0100143
12	51025195	51026133	0.0082777
12	52068924	52069357	0.0223546
12	52151810	52152661	0.0131454
12	52172034	52172351	0.0128204
12	52221690	52222329	0.0228787
12	52262945	52263278	0.0259619
12	52282480	52283086	0.0115023
12	52344548	52345313	0.0143276
12	52386410	52386910	0.0130842
12	52408410	52409006	0.0144142
12	52444401	52444872	0.0191013
12	52446211	52446819	0.0144806
12	52463284	52463902	0.0150122
12	52474777	52475322	0.00871395
12	52491487	52491994	0.0125181
12	52763669	52764186	0.0143021
12	52767879	52768321	0.0137157
12	53535474	53535875	0.00964059
12	54812750	54813156	0.0185564
12	54884892	54885323	0.0211124
12	54961249	54961664	0.0188947
12	55689170	55689866	0.0161082
12	55707666	55707962	0.0104649
12	65323214	65323767	0.028148
12	66112362	66112588	0.0155918
12	66292005	66292508	0.012176
12	69337460	69337961	0.0118834
12	69590327	69590901	0.0178214
12	70164361	70164685	0.0149081
12	70189355	70190040	0.0136724
12	70235626	70236221	0.017674
12	70281407	70281779	0.0297937
12	71712964	71713938	0.023207
12	71714871	71715198	0.0230103
12	72026587	72026992	0.0501651
12	73086204	73086841	0.0135324
12	73889626	73891212	0.0268012
12	74187544	74187871	0.0326684
12	74633850	74634954	0.0193697
12	75162709	75163822	0.0235914
12	75165455	75166215	0.0463807
12	75611015	75611612	0.0299667
12	75919592	75920268	0.0323374
12	77651823	77652421	0.018287
12	79447681	79448494	0.0148004
12	79479269	79479772	0.0137416
12	79506485	79506909	0.0227166
12	79524153	79524583	0.00943584
12	79591722	79592079	0.0117629
12	79799384	79799716	0.0231011
12	79830946	79831402	0.0119627
12	79834708	79834995	0.0354846
12	79891720	79892269	0.010776
12	79918535	79919094	0.0148393
12	79930641	79931087	0.0118097
12	79967933	79968341	0.020024
12	80112763	80113256	0.016134
12	80153598	80154263	0.013171
12	80184041	80184942	0.0114584
12	80218999	80219470	0.0220008
12	80262421	80262991	0.0133506
12	80295471	80295818	0.0213847
12	80417335	80417682	0.0140987
12	80704109	80704758	0.0222325
12	80915509	80916069	0.0154428
12	81316632	81317540	0.00849863
12	81925094	81925826	0.0221237
12	86316364	86317069	0.0137382
12	88651300	88651812	0.0155683
12	88660660	88661015	0.0242858
12	89134718	89135278	0.0175585
12	89284941	89285902	0.0240609
12	89300515	89301991	0.0122816
12	90302872	90303545	0.00803994
12	90304385	90305144	0.0148325
12	90332825	90333545	0.011168
12	90463146	90464272	0.0107252
12	90561118	90561659	0.00791439
12	90609219	90610050	0.0160017
12	90734623	90735249	0.0110485
12	90761526	90761987	0.0152618
12	90938246	90938650	0.0223111
12	90984705	90985729	0.0142457
12	90993949	90994400	0.0225462
12	91031238	91031791	0.0222961
13	3641405	3641939	0.0195147
13	3705674	3706191	0.012594
13	3750867	3751487	0.0154598
13	3807546	3807905	0.0177018
13	4094612	4095380	0.0103561
13	6869458	6870108	0.0120074
13	7215809	7216811	0.0188902
13	10548914	10549583	0.0144504
13	10754722	10754941	0.0558453
13	11034952	11035242	0.0192144
13	11174123	11174498	0.0163855
13	11938340	11939820	0.0150553
13	12110108	12110603	0.013981
13	12171081	12171479	0.0235608
13	12222783	12223597	0.00806706
13	12333265	12333943	0.0168101
13	12348136	12348639	0.0163361
13	12646131	12646731	0.0112644
13	12657661	12658536	0.00900511
13	12678501	12679137	0.0151716
13	12696093	12696894	0.0189592
13	12742821	12743382	0.0130505
13	12757982	12758628	0.0107536
13	13044606	13045259	0.015162
13	13073309	13073628	0.015934
13	13083074	13083444	0.0280408
13	13088618	13089039	0.0282751
13	13096316	13097018	0.0137692
13	13173713	13174299	0.0180674
13	13512271	13512646	0.035938
13	15140692	15140946	0.0266999
13	15713691	15714227	0.00981938
13	15745065	15745534	0.0199218
13	16002034	16002560	0.0099545
13	16003337	16003662	0.0133897
13	16366735	16367362	0.0105826
13	16870904	16871556	0.00940106
13	16918970	16919534	0.0217493
13	16958993	16959823	0.0157579
13	17011362	17012030	0.0130682
13	17037515	17038106	0.0118937
13	17148129	17148642	0.0471067
13	17244704	17245369	0.017593
13	17253169	17253686	0.0142708
13	17338754	17339172	0.0138254
13	17342833	17343180	0.00958086
13	17471453	17471881	0.0210374
13	17581193	17581636	0.00919402
13	17603622	17604517	0.0173559
13	17636704	17637023	0.0118579
13	18138378	18138846	0.00855257
13	18215603	18216158	0.00782067
13	18280069	18280600	0.0148114
13	18307834	18308310	0.0140983
13	18310986	18311405	0.0159289
13	18330976	18331548	0.0170526
13	18339171	18339425	0.0233662
13	18495154	18495774	0.0166186
13	18624834	18625579	0.0120735
13	18809370	18809855	0.0138535
13	19495232	19495548	0.00811517
13	19742683	19743105	0.0215384
13	19909163	19910286	0.00968773
13	20045457	20046031	0.0100871
13	20092472	20092916	0.0220215
13	20113286	20113873	0.0123347
13	20119796	20120207	0.0122003
13	20139156	20139898	0.00950945
13	20214267	20214647	0.022633
13	22490904	22491335	0.0121252
13	22972216	22972687	0.0146595
13	23002033	23002758	0.01093
13	23023214	23023619	0.0121442
13	23024003	23024483	0.00903839
13	23247489	23248161	0.015569
13	23389724	23390281	0.0107385
13	23540543	23540982	0.00885553
13	23559169	23559783	0.0130277
13	23583092	23583877	0.0117286
13	23718583	23719209	0.00969453
13	24001702	24002016	0.0248485
13	24016545	24016991	0.0223317
13	24345600	24346268	0.0064148
13	26045957	26046450	0.00890696
13	28302097	28302562	0.0131751
13	28690313	28690580	0.0128878
13	28764823	28765238	0.0125136
13	29521769	29522076	0.0118238
13	29542557	29542916	0.0371904
13	29543861	29544258	0.0167287
13	29554740	29555628	0.0120536
13	29565212	29565663	0.0170731
13	29567506	29568009	0.0121326
13	29672799	29673487	0.0122373
13	29898444	29899066	0.0156729
13	29946183	29946736	0.0208378
13	31155364	31155881	0.0137851
13	33718335	33718802	0.0142532
13	33769867	33770645	0.012735
13	33788540	33789283	0.0119955
13	33865071	33865914	0.00884255
13	33877455	33877923	0.0250478
13	33902050	33902712	0.0110235
13	33985203	33986064	0.0138169
13	34016776	34017288	0.0122418
13	34120376	34120919	0.0170702
13	34220467	34220810	0.0258229
13	34261751	34262169	0.0240922
13	34335593	34335930	0.0112777
13	35092746	35093298	0.0149318
13	35117260	35117849	0.0239156
13	35232691	35233073	0.012993
13	35586077	35586859	0.0197246
13	35632003	35632318	0.01441
13	35641167	35641452	0.0215129
13	35641935	35642775	0.00993583
13	35650025	35650410	0.0109219
13	35685229	35685518	0.0118482
13	36095597	36095956	0.0103714
13	37298362	37298638	0.0134324
13	37315617	37316157	0.0243195
13	38331289	38331663	0.0350011
13	38394111	38394574	0.0132116
13	38447410	38448135	0.0168029
13	38559141	38559704	0.00933036
13	39662621	39663261	0.0111251
13	39808052	39808408	0.00905215
13	40525656	40526025	0.0251931
13	40808079	40808493	0.0371147
13	41466803	41467558	0.016394
13	42330939	42331266	0.0115658
13	42595382	42595830	0.0127526
13	42909186	42909743	0.0128893
13	42916462	42916798	0.0199008
13	42968961	42969679	0.0131123
13	43060105	43060751	0.0102129
13	43142075	43142765	0.0201805
13	43410620	43411092	0.0097677
13	43423309	43423759	0.0161831
13	43642446	43642782	0.021539
13	44604212	44604602	0.0169549
13	44649521	44649897	0.0131605
13	44728019	44728409	0.0189417
13	44825616	44826384	0.0097667
13	44849645	44849952	0.0273403
13	45049093	45049397	0.0187448
13	45188204	45188801	0.0319561
13	45236181	45236767	0.0182505
13	45279948	45280451	0.00917258
13	45399313	45399775	0.0126332
13	45535126	45535725	0.0239023
13	46534333	46534898	0.0122866
13	46662127	46662603	0.0158569
13	46672535	46672874	0.00837638
13	46797929	46798647	0.022519
13	46821731	46822280	0.0115755
13	46835291	46835675	0.0116317
13	47207372	47207975	0.0135023
13	47210467	47210944	0.0144159
13	47270806	47271633	0.0127291
13	47533287	47533995	0.0179089
13	47669559	47670188	0.018287
13	47887347	47887804	0.0223414
13	48050405	48050757	0.0187253
13	48077044	48077463	0.055198
13	48090859	48091323	0.00888087
13	48232980	48233513	0.0319366
13	48723216	48723760	0.0166982
13	51879905	51880454	0.0190273
13	51882948	51883243	0.0247027
13	52454887	52455374	0.0146221
13	52462166	52462474	0.00850797
13	52558119	52558819	0.0122308
13	53707016	53707381	0.0117307
13	53744097	53744694	0.0144119
13	54155819	54156265	0.0122681
13	54270405	54270837	0.0100567
13	54271332	54271818	0.0233627
13	54300820	54301697	0.00924041
13	54434508	54435052	0.0208882
13	54527215	54528076	0.0153025
13	54570513	54570962	0.0234831
13	54929784	54930288	0.03122
13	55068683	55069267	0.0163599
13	55186399	55186975	0.0181974
13	55196476	55196712	0.0151637
13	55777314	55777695	0.0127695
13	57741573	57741842	0.0125244
13	57885230	57885514	0.0186546
13	57888904	57890091	0.0194916
13	57970809	57971454	0.0173719
13	58260325	58260636	0.0121072
13	58477023	58477342	0.0169426
13	59047588	59048378	0.00871651
13	59320185	59320762	0.0131009
13	60070931	60071522	0.00980109
13	60305122	60305537	0.0225551
13	60347732	60348204	0.0104283
13	60682814	60683535	0.00880991
13	60917977	60918428	0.0116436
13	61216785	61217328	0.0115305
13	61230453	61230852	0.0211213
13	61725926	61726396	0.0506137
13	61797064	61797339	0.0174158
13	61803839	61804257	0.0128651
13	61937830	61938400	0.0296764
13	61949963	61950777	0.0178189
13	62030273	62030813	0.00885503
13	62106135	62107324	0.013408
13	62255816	62256536	0.0143122
13	62464355	62465062	0.0184191
13	62564253	62564900	0.0117745
13	62609222	62609747	0.0171757
13	62632794	62633229	0.0131392
13	62653083	62653332	0.0199698
13	62674741	62675257	0.0102949
13	62675500	62676420	0.00985207
13	62688268	62689387	0.0170322
13	62706420	62707019	0.014491
13	62734352	62734716	0.0129318
13	62749417	62750203	0.0175998
13	62758107	62758884	0.0124765
13	62920023	62920459	0.0151431
13	62925164	62925881	0.0277534
13	63294742	63295121	0.0203759
13	63795015	63795394	0.0334083
13	63815492	63815860	0.0101623
13	63824149	63824668	0.0122019
13	63999457	63999929	0.0113887
13	64266909	64267316	0.010546
13	64809401	64809758	0.0216958
13	65376679	65377048	0.0201593
13	65519925	65520367	0.0157676
13	65553496	65553868	0.0138788
13	65600128	65600517	0.0148396
13	66370045	66370541	0.021341
13	66381888	66382296	0.0154187
13	66389771	66390249	0.026463
13	66585187	66585815	0.0103203
13	66590611	66590873	0.0207184
13	66655633	66656660	0.0269421
13	66662647	66663157	0.0144237
13	66705427	66705926	0.0142833
13	66738978	66739327	0.00926493
13	67407644	67407924	0.00991275
13	67459137	67461167	0.00953282
13	67501933	67502556	0.0113408
13	67539714	67540234	0.00790147
13	67609667	67610237	0.0219068
13	67821738	67822032	0.0143213
13	67965051	67965363	0.0110896
13	68275682	68276221	0.011871
13	68300115	68300341	0.0193652
13	68303448	68303921	0.0215541
13	68312692	68313117	0.0192547
13	68325826	68326304	0.00888301
13	69900313	69900785	0.01119
13	70346144	70347215	0.0230147
13	70481527	70481858	0.0187924
13	70482740	70483207	0.0080094
13	70487830	70488190	0.0158219
13	70565745	70566053	0.0193805
13	70657418	70658078	0.0130931
13	70911990	70912575	0.0097148
13	70971267	70971749	0.0116602
13	72837499	72838078	0.0187767
13	72883712	72884091	0.0162578
13	72947280	72948075	0.0297694
13	73011056	73011646	0.0129093
13	73223193	73223563	0.0155792
13	73410354	73410935	0.0394742
13	73411671	73412027	0.0214154
13	73669392	73670042	0.00926132
13	73725113	73725746	0.0139439
13	73791012	73791418	0.0155669
13	73835651	73836132	0.0170851
13	74044272	74044635	0.0175003
13	74093530	74094177	0.0157371
13	74146100	74146594	0.0204565
13	74412505	74413065	0.0105947
13	75383751	75384166	0.0248427
13	75461534	75461970	0.0102706
13	75468973	75469501	0.0137646
13	75514613	75515289	0.0105452
13	75798890	75799906	0.0144278
13	75845411	75845966	0.0349198
13	75951504	75952001	0.0107602
13	76320558	76320892	0.0140246
13	76322227	76322599	0.0128787
13	76625967	76626421	0.0115317
13	76814172	76814510	0.0451199
13	76843011	76843498	0.0217854
13	76869756	76870374	0.0100175
13	76889972	76890303	0.0209088
13	77353364	77353727	0.0202264
13	77502694	77503018	0.00819416
13	77595675	77596143	0.00815558
13	77602127	77602646	0.0344669
13	77642261	77642896	0.0114507
13	77692456	77692767	0.0129334
13	77700412	77700980	0.0241137
13	77733543	77733797	0.0134359
13	77741885	77742089	0.0186898
13	77742667	77742986	0.0200389
13	77746827	77747601	0.0200001
13	77773544	77774014	0.00904117
13	78143919	78144380	0.0108759
13	78458123	78458854	0.0195366
13	78479499	78479994	0.0145516
13	78487326	78487783	0.0196705
13	78557987	78558398	0.0121997
13	78580779	78581066	0.0107771
13	78583084	78583758	0.0167986
13	78666469	78666746	0.0154778
13	78735261	78736416	0.0476468
13	79022016	79022425	0.0107575
13	79056105	79056824	0.0100238
13	79134650	79135206	0.0251552
13	79241043	79241398	0.0115331
13	79254328	79254770	0.0136792
13	79255768	79256338	0.0202445
13	79269465	79269965	0.0278749
13	79289622	79290416	0.0160595
13	79399866	79400260	0.00685888
13	79493806	79494091	0.0138831
13	79575234	79575596	0.0481083
13	79971330	79971638	0.0189698
13	79976847	79978163	0.0220177
13	79986699	79986982	0.0175967
13	79989165	79989898	0.0165394
13	80000596	80001102	0.0105006
13	80024761	80025403	0.0274385
13	80036497	80037554	0.0268205
13	80052931	80053427	0.0211472
13	80069650	80070285	0.012429
13	80073306	80073752	0.0069132
13	80124383	80124978	0.0165533
13	80598271	80598977	0.0125684
13	81026694	81027199	0.0204905
13	81269411	81269909	0.0279319
13	81670991	81671527	0.0154683
13	81845805	81846831	0.00895657
13	81868726	81869442	0.0118803
13	81877269	81877772	0.0146776
13	81888078	81888427	0.0112534
13	81895626	81896967	0.00964898
13	81943897	81944422	0.0129786
13	81951201	81952123	0.0147577
13	82044015	82044945	0.0166902
13	82071890	82072271	0.0349792
13	82076816	82077214	0.0183207
13	82080583	82081028	0.0126388
13	82090458	82090969	0.0213756
13	82193313	82193864	0.00948562
13	82214681	82215059	0.0179852
13	82391897	82393372	0.0142389
14	263367	263693	0.0130228
14	454118	454634	0.0162217
14	481935	482301	0.00924702
14	571382	571820	0.0260134
14	619255	619844	0.00928499
14	631882	632398	0.00996324
14	841596	842384	0.00852115
14	1349552	1350039	0.0135572
14	1412815	1413462	0.017901
14	1527900	1528348	0.0165422
14	1545350	1546162	0.00959591
14	1603427	1604289	0.00940022
14	1663111	1663659	0.0159955
14	1663928	1664300	0.0228772
14	1749811	1750421	0.014221
14	1793394	1793813	0.035159
14	1989641	1990105	0.0251746
14	2020505	2021191	0.0159296
14	2031280	2032429	0.0153851
14	2060588	2061472	0.00939683
14	2061669	2062100	0.0135984
14	2247258	2247549	0.00989464
14	2260602	2261032	0.0155507
14	2363095	2363550	0.0124392
14	2392022	2392706	0.0106023
14	2493255	2494205	0.0113157
14	2609593	2609878	0.0155187
14	2675328	2675916	0.0218252
14	2793943	2794430	0.00729256
14	2892222	2892654	0.0144868
14	2927191	2928073	0.0066592
14	2942643	2943608	0.0181925
14	2948271	2948620	0.0186991
14	3115531	3116031	0.0155887
14	3594397	3595717	0.0135338
14	3698117	3698550	0.0255048
14	3795437	3796327	0.017408
14	3797422	3797890	0.0159378
14	3837281	3837861	0.0109986
14	4052139	4052902	0.0269605
14	4064118	4064787	0.0249808
14	4083132	4083408	0.0243923
14	4114829	4115587	0.0164715
14	4135360	4136017	0.0118186
14	4240470	4240837	0.0133711
14	4516359	4517367	0.0206498
14	4524625	4524964	0.0194208
14	4543772	4544236	0.00900089
14	4834239	4834917	0.0121165
14	4945867	4946228	0.0178828
14	4976007	4976652	0.0157272
14	8744360	8744691	0.0211077
14	8900385	8900830	0.010756
14	8926308	8926841	0.00913766
14	8941792	8942304	0.0146275
14	9168624	9169037	0.0153079
14	9237827	9238294	0.0129084
14	9299204	9299668	0.0134341
14	9340013	9340479	0.0165022
14	9463853	9464654	0.0157084
14	9605930	9606321	0.0152524
14	9638082	9638733	0.0126283
14	9733907	9734337	0.0273915
14	10177352	10177851	0.0142624
14	11273686	11274190	0.00910765
14	11550200	11550742	0.0172146
14	11572459	11573076	0.00911585
14	11630614	11631361	0.00821717
14	11633426	11634057	0.0199554
14	11671689	11672228	0.0163471
14	11687712	11688105	0.0161723
14	11704678	11705505	0.0294465
14	11732269	11732805	0.0171648
14	11761987	11762262	0.0230777
14	12865450	12865840	0.0111068
14	13073708	13074108	0.0229671
14	13075848	13076450	0.0132045
14	13428659	13429133	0.00770503
14	13474449	13475854	0.0154015
14	13489202	13489780	0.0102968
14	13494668	13495359	0.00846412
14	13505931	13506853	0.0221928
14	13553542	13554223	0.0116534
14	13558995	13559499	0.0120943
14	13716418	13716963	0.0353889
14	14134067	14134762	0.0146006
14	14153187	14153751	0.0178865
14	14174014	14174273	0.0153126
14	14208181	14208519	0.025443
14	14237520	14237880	0.0126322
14	15438683	15438975	0.011643
14	15465603	15466233	0.0120949
14	15508335	15508935	0.0306829
14	15528440	15529069	0.011486
14	16037920	16038230	0.0199764
14	16130171	16130743	0.0136873
14	16170983	16171586	0.0182785
14	16229200	16229574	0.0169511
14	16257414	16258114	0.0195365
14	16356790	16357101	0.0237807
14	16403422	16403979	0.00910382
14	16424079	16424322	0.0192352
14	16512834	16513411	0.0299543
14	16650173	16650568	0.0298689
14	17009909	17010237	0.0123612
14	17073636	17074189	0.0108933
14	17349384	17349745	0.015088
14	17925843	17926432	0.0167567
14	17973010	17973372	0.0154651
14	17977515	17978051	0.0168935
14	18083062	18083593	0.0257165
14	18168348	18169185	0.0109342
14	18471079	18471492	0.0122484
14	18523762	18524096	0.0134002
14	18636603	18637197	0.0176816
14	18673416	18673793	0.0118564
14	20847437	20848248	0.0163546
14	21369813	21370462	0.0173154
14	22730141	22730638	0.0259069
14	22738763	22739606	0.0167291
14	22763113	22763553	0.00940857
14	23062536	23063214	0.0175817
14	23181912	23182401	0.0196122
14	24750328	24750567	0.0125002
14	24811943	24812500	0.02763
14	24813069	24813704	0.00768247
14	24819304	24819703	0.0121835
14	24847150	24847960	0.00879006
14	24947939	24948203	0.0182607
14	26271281	26272030	0.0147986
14	26503936	26504264	0.0116994
14	26832154	26832597	0.0238749
14	26858974	26860268	0.0139549
14	26875041	26875432	0.0135027
14	26929942	26930880	0.0159091
14	26940264	26941101	0.0128534
14	27043365	27043747	0.0160697
14	27099957	27100376	0.0111359
14	27346974	27347349	0.0131796
14	27348618	27349066	0.0156109
14	27981777	27983648	0.00857438
14	28049037	28049610	0.0136582
14	28095448	28095988	0.0153887
14	28101348	28101662	0.0442811
14	28178452	28178987	0.00823858
14	28220349	28220873	0.0126115
14	28250895	28251381	0.0135664
14	28263522	28264627	0.0108599
14	28268004	28268422	0.0166749
14	28307779	28308375	0.0153205
14	31684861	31685147	0.0182602
14	31784835	31785389	0.0190284
14	31816934	31817583	0.0246035
14	32060456	32060842	0.00989044
14	32702776	32703150	0.0217712
14	32730080	32730444	0.0160747
14	32740908	32741571	0.0115969
14	32753375	32754525	0.0163529
[truncated: 6,793 more rows]
