# Supplementary material for: ATAC-Seq identifies regions of open chromatin in the bronchial lymph nodes of dairy calves experimentally challenged with bovine respiratory syncytial virus
Source: BMC Genomics. 2021 Jan 6;22:14. doi: 10.1186/s12864-020-07268-5 (PMC7789798; doi:10.1186/s12864-020-07268-5)
Supplement: Supplementary file 9 — Additional file 9. Enriched KEGG pathways and “Biological process (BP)”, “Molecular Function (MF)” and “Cellular Component (CC)” Gene Ontology (GO) terms (P < 0.05, FDR < 0.05) among the closest downstream genes to the regions found to be differentially accessible between BRSV challenged and control calves by both DeSeq2 and EdgeR. [file 12864_2020_7268_MOESM9_ESM.xlsx]

## Sheet: David_Kegg_both_edger_deseq2_si
Additional File 9. Enriched KEGG pathways and “Biological process (BP)”, “Molecular Function (MF)” and “Cellular Component (CC)” Gene Ontology (GO) terms (P < 0.05, FDR < 0.05) among the closest downstream genes to the regions found to be differentially assessible between BRSV challenged and control calves by both DeSeq2 and EdgeR (P < 0.05, FDR < 0.05).
Enrichment analysis	Enriched term	Description	GeneRatio	BgRatio	pvalue	p.adjust	qvalue	geneID	Count
KEGG	bta04071	Sphingolipid signaling pathway	21/391	120/7550	2.79493e-06	0.00074597	5.58986e-05	ENSBTAG00000012642/ENSBTAG00000010821/ENSBTAG00000020614/ENSBTAG00000011851/ENSBTAG00000020048/ENSBTAG00000019574/ENSBTAG00000001061/ENSBTAG00000020270/ENSBTAG00000020192/ENSBTAG00000002922/ENSBTAG00000020921/ENSBTAG00000004279/ENSBTAG00000011043/ENSBTAG00000020277/ENSBTAG00000033983/ENSBTAG00000019784/ENSBTAG00000005533/ENSBTAG00000020480/ENSBTAG00000010497/ENSBTAG00000019302/ENSBTAG00000020848	21
KEGG	bta05140	Leishmaniasis	14/391	71/7550	5.74081e-05	0.00763491	0.000533107	ENSBTAG00000009256/ENSBTAG00000003305/ENSBTAG00000038128/ENSBTAG00000021077/ENSBTAG00000019828/ENSBTAG00000015150/ENSBTAG00000019574/ENSBTAG00000003147/ENSBTAG00000017280/ENSBTAG00000020270/ENSBTAG00000007867/ENSBTAG00000009656/ENSBTAG00000017060/ENSBTAG00000020294	14
KEGG	bta04666	Fc gamma R-mediated phagocytosis	15/391	85/7550	0.000100557	0.00891007	0.000533107	ENSBTAG00000003305/ENSBTAG00000020614/ENSBTAG00000009917/ENSBTAG00000001061/ENSBTAG00000002922/ENSBTAG00000020921/ENSBTAG00000031575/ENSBTAG00000019915/ENSBTAG00000011043/ENSBTAG00000033983/ENSBTAG00000021842/ENSBTAG00000019177/ENSBTAG00000002329/ENSBTAG00000008719/ENSBTAG00000020848	15
KEGG	bta05169	Epstein-Barr virus infection	18/391	118/7550	0.000106621	0.00709208	0.000533107	ENSBTAG00000012642/ENSBTAG00000020048/ENSBTAG00000021691/ENSBTAG00000019574/ENSBTAG00000004021/ENSBTAG00000007103/ENSBTAG00000038428/ENSBTAG00000020270/ENSBTAG00000017401/ENSBTAG00000008703/ENSBTAG00000019828/ENSBTAG00000012020/ENSBTAG00000020589/ENSBTAG00000040131/ENSBTAG00000003147/ENSBTAG00000010497/ENSBTAG00000019302/ENSBTAG00000020848	18
KEGG	bta04141	Protein processing in endoplasmic reticulum	22/391	169/7550	0.000153027	0.00813895	0.000612107	ENSBTAG00000008083/ENSBTAG00000019264/ENSBTAG00000003362/ENSBTAG00000020048/ENSBTAG00000001928/ENSBTAG00000002791/ENSBTAG00000003619/ENSBTAG00000016799/ENSBTAG00000005355/ENSBTAG00000019237/ENSBTAG00000016956/ENSBTAG00000024381/ENSBTAG00000008703/ENSBTAG00000010497/ENSBTAG00000000428/ENSBTAG00000019302/ENSBTAG00000008736/ENSBTAG00000003069/ENSBTAG00000003708/ENSBTAG00000003793/ENSBTAG00000004161/…	22
KEGG	bta04014	Ras signaling pathway	26/391	235/7550	0.000442025	0.0194822	0.00111996	ENSBTAG00000014710/ENSBTAG00000020048/ENSBTAG00000001061/ENSBTAG00000020270/ENSBTAG00000015386/ENSBTAG00000021811/ENSBTAG00000020975/ENSBTAG00000002341/ENSBTAG00000004279/ENSBTAG00000035697/ENSBTAG00000017401/ENSBTAG00000021872/ENSBTAG00000011043/ENSBTAG00000006642/ENSBTAG00000020215/ENSBTAG00000007644/ENSBTAG00000006526/ENSBTAG00000019967/ENSBTAG00000009392/ENSBTAG00000002908/ENSBTAG00000005892/…	26
KEGG	bta04151	PI3K-Akt signaling pathway	34/391	347/7550	0.000458459	0.0173389	0.00111996	ENSBTAG00000001444/ENSBTAG00000003362/ENSBTAG00000002108/ENSBTAG00000016566/ENSBTAG00000027654/ENSBTAG00000004021/ENSBTAG00000016284/ENSBTAG00000020270/ENSBTAG00000018993/ENSBTAG00000021811/ENSBTAG00000035697/ENSBTAG00000002006/ENSBTAG00000020277/ENSBTAG00000013745/ENSBTAG00000019302/ENSBTAG00000011706/ENSBTAG00000015802/ENSBTAG00000044023/ENSBTAG00000007644/ENSBTAG00000006526/ENSBTAG00000009256/…	34
KEGG	bta05160	Hepatitis C	18/391	133/7550	0.000461407	0.015285	0.00111996	ENSBTAG00000012642/ENSBTAG00000020048/ENSBTAG00000019574/ENSBTAG00000037527/ENSBTAG00000020270/ENSBTAG00000014628/ENSBTAG00000017401/ENSBTAG00000008703/ENSBTAG00000020277/ENSBTAG00000040432/ENSBTAG00000003147/ENSBTAG00000010497/ENSBTAG00000007867/ENSBTAG00000008063/ENSBTAG00000005564/ENSBTAG00000020848/ENSBTAG00000013545/ENSBTAG00000000184	18
KEGG	bta04380	Osteoclast differentiation	18/391	134/7550	0.000503982	0.014844	0.00111996	ENSBTAG00000003305/ENSBTAG00000019250/ENSBTAG00000011851/ENSBTAG00000010619/ENSBTAG00000020048/ENSBTAG00000018270/ENSBTAG00000019574/ENSBTAG00000038428/ENSBTAG00000020270/ENSBTAG00000002922/ENSBTAG00000039520/ENSBTAG00000033983/ENSBTAG00000021842/ENSBTAG00000019828/ENSBTAG00000003147/ENSBTAG00000010497/ENSBTAG00000007867/ENSBTAG00000020848	18
KEGG	bta05161	Hepatitis B	19/391	148/7550	0.000582578	0.0154389	0.00116516	ENSBTAG00000020048/ENSBTAG00000002108/ENSBTAG00000018270/ENSBTAG00000004021/ENSBTAG00000001061/ENSBTAG00000020270/ENSBTAG00000020921/ENSBTAG00000017401/ENSBTAG00000033983/ENSBTAG00000003147/ENSBTAG00000019302/ENSBTAG00000007867/ENSBTAG00000021045/ENSBTAG00000004368/ENSBTAG00000044023/ENSBTAG00000015802/ENSBTAG00000005958/ENSBTAG00000020848/ENSBTAG00000013545	19
KEGG	bta05168	Herpes simplex infection	22/391	190/7550	0.000762693	0.0183493	0.00138671	ENSBTAG00000021077/ENSBTAG00000020048/ENSBTAG00000035370/ENSBTAG00000004021/ENSBTAG00000037527/ENSBTAG00000017280/ENSBTAG00000009656/ENSBTAG00000020270/ENSBTAG00000014628/ENSBTAG00000017401/ENSBTAG00000008703/ENSBTAG00000038128/ENSBTAG00000019828/ENSBTAG00000012020/ENSBTAG00000015150/ENSBTAG00000013029/ENSBTAG00000003147/ENSBTAG00000010497/ENSBTAG00000007867/ENSBTAG00000008736/ENSBTAG00000000184/…	22
KEGG	bta05152	Tuberculosis	21/391	181/7550	0.00101563	0.0223557	0.00169272	ENSBTAG00000012642/ENSBTAG00000021077/ENSBTAG00000010619/ENSBTAG00000020048/ENSBTAG00000007272/ENSBTAG00000019574/ENSBTAG00000017280/ENSBTAG00000009656/ENSBTAG00000020270/ENSBTAG00000019218/ENSBTAG00000004279/ENSBTAG00000010447/ENSBTAG00000038128/ENSBTAG00000021842/ENSBTAG00000016414/ENSBTAG00000015150/ENSBTAG00000003147/ENSBTAG00000019302/ENSBTAG00000007867/ENSBTAG00000017060/ENSBTAG00000020649	21
KEGG	bta04510	Focal adhesion	22/391	208/7550	0.00239996	0.0481529	0.0035651	ENSBTAG00000009256/ENSBTAG00000012265/ENSBTAG00000001444/ENSBTAG00000011851/ENSBTAG00000014710/ENSBTAG00000020048/ENSBTAG00000016566/ENSBTAG00000001061/ENSBTAG00000018993/ENSBTAG00000010179/ENSBTAG00000020921/ENSBTAG00000004279/ENSBTAG00000031575/ENSBTAG00000002006/ENSBTAG00000016915/ENSBTAG00000011043/ENSBTAG00000033983/ENSBTAG00000013745/ENSBTAG00000008057/ENSBTAG00000019302/ENSBTAG00000011706/…	22
KEGG	bta04670	Leukocyte transendothelial migration	15/391	116/7550	0.00249557	0.0465359	0.0035651	ENSBTAG00000009256/ENSBTAG00000003305/ENSBTAG00000014710/ENSBTAG00000002411/ENSBTAG00000019574/ENSBTAG00000007103/ENSBTAG00000001061/ENSBTAG00000020921/ENSBTAG00000004279/ENSBTAG00000031575/ENSBTAG00000011043/ENSBTAG00000040432/ENSBTAG00000017060/ENSBTAG00000020848/ENSBTAG00000005958	15
KEGG	bta04650	Natural killer cell mediated cytotoxicity	15/391	117/7550	0.00270517	0.0470733	0.00360689	ENSBTAG00000010619/ENSBTAG00000011851/ENSBTAG00000018270/ENSBTAG00000007103/ENSBTAG00000001061/ENSBTAG00000005892/ENSBTAG00000020921/ENSBTAG00000020294/ENSBTAG00000011238/ENSBTAG00000031575/ENSBTAG00000011043/ENSBTAG00000033983/ENSBTAG00000017060/ENSBTAG00000005958/ENSBTAG00000020848	15
KEGG	bta04662	B cell receptor signaling pathway	11/391	70/7550	0.00296664	0.0483705	0.00370831	ENSBTAG00000033983/ENSBTAG00000011043/ENSBTAG00000019250/ENSBTAG00000010619/ENSBTAG00000018270/ENSBTAG00000020270/ENSBTAG00000020294/ENSBTAG00000004368/ENSBTAG00000031575/ENSBTAG00000007921/ENSBTAG00000020848	11
GO "BP"	GO:0007159	leukocyte cell-cell adhesion	53/769	373/13824	7.04181e-10	2.06184e-06	2.33492e-07	ENSBTAG00000018422/ENSBTAG00000006844/ENSBTAG00000016944/ENSBTAG00000018993/ENSBTAG00000002341/ENSBTAG00000001941/ENSBTAG00000011266/ENSBTAG00000013745/ENSBTAG00000002474/ENSBTAG00000015615/ENSBTAG00000009493/ENSBTAG00000015707/ENSBTAG00000031348/ENSBTAG00000011921/ENSBTAG00000017457/ENSBTAG00000007103/ENSBTAG00000005892/ENSBTAG00000038428/ENSBTAG00000018019/ENSBTAG00000014368/ENSBTAG00000011238/…	53
GO "BP"	GO:0046649	lymphocyte activation	59/769	470/13824	7.83724e-09	9.17893e-06	1.03947e-06	ENSBTAG00000018270/ENSBTAG00000018422/ENSBTAG00000006844/ENSBTAG00000016944/ENSBTAG00000017401/ENSBTAG00000011266/ENSBTAG00000002474/ENSBTAG00000015615/ENSBTAG00000009493/ENSBTAG00000015707/ENSBTAG00000031348/ENSBTAG00000011921/ENSBTAG00000007103/ENSBTAG00000005892/ENSBTAG00000038428/ENSBTAG00000018019/ENSBTAG00000014368/ENSBTAG00000011238/ENSBTAG00000027375/ENSBTAG00000031575/ENSBTAG00000021841/…	59
GO "BP"	GO:0070486	leukocyte aggregation	47/769	344/13824	2.58016e-08	2.15846e-05	2.20922e-06	ENSBTAG00000004104/ENSBTAG00000034848/ENSBTAG00000011851/ENSBTAG00000016284/ENSBTAG00000018422/ENSBTAG00000006844/ENSBTAG00000016944/ENSBTAG00000020294/ENSBTAG00000017019/ENSBTAG00000001941/ENSBTAG00000011266/ENSBTAG00000021872/ENSBTAG00000011043/ENSBTAG00000002474/ENSBTAG00000002947/ENSBTAG00000013118/ENSBTAG00000015150/ENSBTAG00000015615/ENSBTAG00000009493/ENSBTAG00000019302/ENSBTAG00000015707/…	47
GO "BP"	GO:0071593	lymphocyte aggregation	46/769	337/13824	3.80392e-08	2.22755e-05	2.47673e-06	ENSBTAG00000004104/ENSBTAG00000034848/ENSBTAG00000011851/ENSBTAG00000016284/ENSBTAG00000018422/ENSBTAG00000006844/ENSBTAG00000016944/ENSBTAG00000020294/ENSBTAG00000017019/ENSBTAG00000011266/ENSBTAG00000021872/ENSBTAG00000011043/ENSBTAG00000002474/ENSBTAG00000002947/ENSBTAG00000013118/ENSBTAG00000015150/ENSBTAG00000015615/ENSBTAG00000009493/ENSBTAG00000019302/ENSBTAG00000015707/ENSBTAG00000044023/…	46
GO "BP"	GO:0042110	T cell activation	45/769	336/13824	9.64505e-08	3.53003e-05	3.76246e-06	ENSBTAG00000004104/ENSBTAG00000034848/ENSBTAG00000011851/ENSBTAG00000016284/ENSBTAG00000018422/ENSBTAG00000006844/ENSBTAG00000016944/ENSBTAG00000020294/ENSBTAG00000017019/ENSBTAG00000011266/ENSBTAG00000021872/ENSBTAG00000011043/ENSBTAG00000002474/ENSBTAG00000002947/ENSBTAG00000013118/ENSBTAG00000015150/ENSBTAG00000015615/ENSBTAG00000009493/ENSBTAG00000019302/ENSBTAG00000015707/ENSBTAG00000044023/…	45
GO "BP"	GO:0070489	T cell aggregation	45/769	336/13824	9.64505e-08	3.53003e-05	3.76246e-06	ENSBTAG00000004104/ENSBTAG00000034848/ENSBTAG00000011851/ENSBTAG00000016284/ENSBTAG00000018422/ENSBTAG00000006844/ENSBTAG00000016944/ENSBTAG00000020294/ENSBTAG00000017019/ENSBTAG00000011266/ENSBTAG00000021872/ENSBTAG00000011043/ENSBTAG00000002474/ENSBTAG00000002947/ENSBTAG00000013118/ENSBTAG00000015150/ENSBTAG00000015615/ENSBTAG00000009493/ENSBTAG00000019302/ENSBTAG00000015707/ENSBTAG00000044023/…	45
GO "BP"	GO:0030217	T cell differentiation	28/769	165/13824	3.90245e-07	0.000108817	1.17634e-05	ENSBTAG00000004104/ENSBTAG00000016284/ENSBTAG00000018422/ENSBTAG00000006844/ENSBTAG00000017019/ENSBTAG00000011266/ENSBTAG00000021872/ENSBTAG00000002947/ENSBTAG00000015150/ENSBTAG00000015615/ENSBTAG00000009493/ENSBTAG00000019302/ENSBTAG00000044023/ENSBTAG00000031348/ENSBTAG00000001602/ENSBTAG00000016533/ENSBTAG00000038428/ENSBTAG00000005892/ENSBTAG00000018019/ENSBTAG00000014368/ENSBTAG00000021841/…	28
GO "BP"	GO:0030098	lymphocyte differentiation	36/769	272/13824	2.97965e-06	0.000545128	5.98781e-05	ENSBTAG00000004104/ENSBTAG00000016284/ENSBTAG00000018422/ENSBTAG00000006844/ENSBTAG00000020294/ENSBTAG00000017019/ENSBTAG00000011266/ENSBTAG00000021872/ENSBTAG00000007796/ENSBTAG00000002947/ENSBTAG00000015150/ENSBTAG00000015615/ENSBTAG00000009493/ENSBTAG00000019302/ENSBTAG00000000428/ENSBTAG00000044023/ENSBTAG00000031348/ENSBTAG00000001602/ENSBTAG00000016533/ENSBTAG00000005828/ENSBTAG00000038428/…	36
GO "BP"	GO:0050778	positive regulation of immune response	39/769	324/13824	1.04722e-05	0.00180206	0.00019842	ENSBTAG00000037951/ENSBTAG00000012178/ENSBTAG00000034848/ENSBTAG00000011851/ENSBTAG00000018270/ENSBTAG00000007581/ENSBTAG00000017280/ENSBTAG00000020294/ENSBTAG00000017401/ENSBTAG00000046580/ENSBTAG00000014177/ENSBTAG00000021872/ENSBTAG00000008636/ENSBTAG00000023997/ENSBTAG00000015150/ENSBTAG00000013118/ENSBTAG00000015615/ENSBTAG00000010497/ENSBTAG00000019302/ENSBTAG00000005049/ENSBTAG00000013545/…	39
GO "BP"	GO:0002521	leukocyte differentiation	44/769	398/13824	2.18775e-05	0.0033658	0.000372007	ENSBTAG00000004104/ENSBTAG00000001822/ENSBTAG00000034848/ENSBTAG00000016284/ENSBTAG00000018422/ENSBTAG00000006844/ENSBTAG00000001061/ENSBTAG00000020294/ENSBTAG00000017019/ENSBTAG00000011266/ENSBTAG00000021872/ENSBTAG00000007796/ENSBTAG00000002947/ENSBTAG00000015150/ENSBTAG00000015615/ENSBTAG00000009493/ENSBTAG00000011571/ENSBTAG00000019302/ENSBTAG00000000428/ENSBTAG00000044023/ENSBTAG00000031348/…	44
GO "BP"	GO:0002253	activation of immune response	29/769	219/13824	3.2232e-05	0.00470772	0.000521339	ENSBTAG00000037951/ENSBTAG00000034848/ENSBTAG00000012178/ENSBTAG00000011851/ENSBTAG00000018270/ENSBTAG00000017280/ENSBTAG00000020294/ENSBTAG00000017401/ENSBTAG00000046580/ENSBTAG00000014177/ENSBTAG00000008636/ENSBTAG00000013118/ENSBTAG00000015615/ENSBTAG00000019302/ENSBTAG00000005049/ENSBTAG00000013545/ENSBTAG00000020614/ENSBTAG00000012467/ENSBTAG00000003186/ENSBTAG00000016556/ENSBTAG00000005892/…	29
GO "BP"	GO:0050776	regulation of immune response	45/769	420/13824	3.72705e-05	0.00506295	0.000547009	ENSBTAG00000037951/ENSBTAG00000012178/ENSBTAG00000034848/ENSBTAG00000011851/ENSBTAG00000018270/ENSBTAG00000018422/ENSBTAG00000007581/ENSBTAG00000017280/ENSBTAG00000020294/ENSBTAG00000017401/ENSBTAG00000046580/ENSBTAG00000014177/ENSBTAG00000021872/ENSBTAG00000011043/ENSBTAG00000008636/ENSBTAG00000023997/ENSBTAG00000013118/ENSBTAG00000015150/ENSBTAG00000015615/ENSBTAG00000010497/ENSBTAG00000019302/…	45
GO "BP"	GO:0050853	B cell receptor signaling pathway	10/769	33/13824	5.5459e-05	0.00688633	0.000744249	ENSBTAG00000037951/ENSBTAG00000009942/ENSBTAG00000018270/ENSBTAG00000005892/ENSBTAG00000019302/ENSBTAG00000005049/ENSBTAG00000020921/ENSBTAG00000020294/ENSBTAG00000031575/ENSBTAG00000020701	10
GO "BP"	GO:0050851	antigen receptor-mediated signaling pathway	16/769	85/13824	6.08169e-05	0.00709779	0.0007756	ENSBTAG00000037951/ENSBTAG00000011851/ENSBTAG00000018270/ENSBTAG00000016556/ENSBTAG00000005892/ENSBTAG00000020921/ENSBTAG00000020294/ENSBTAG00000027375/ENSBTAG00000031575/ENSBTAG00000008636/ENSBTAG00000009942/ENSBTAG00000015615/ENSBTAG00000019302/ENSBTAG00000005049/ENSBTAG00000010563/ENSBTAG00000020701	16
GO "BP"	GO:0002757	immune response-activating signal transduction	25/769	182/13824	7.08368e-05	0.00794585	0.000869925	ENSBTAG00000037951/ENSBTAG00000012178/ENSBTAG00000034848/ENSBTAG00000011851/ENSBTAG00000018270/ENSBTAG00000020294/ENSBTAG00000046580/ENSBTAG00000008636/ENSBTAG00000013118/ENSBTAG00000015615/ENSBTAG00000019302/ENSBTAG00000005049/ENSBTAG00000013545/ENSBTAG00000020614/ENSBTAG00000016556/ENSBTAG00000003186/ENSBTAG00000005892/ENSBTAG00000020921/ENSBTAG00000027375/ENSBTAG00000031575/ENSBTAG00000022161/…	25
GO "BP"	GO:0046632	alpha-beta T cell differentiation	14/769	68/13824	7.94397e-05	0.00857813	0.000940733	ENSBTAG00000001602/ENSBTAG00000016533/ENSBTAG00000006844/ENSBTAG00000038428/ENSBTAG00000005892/ENSBTAG00000018019/ENSBTAG00000014368/ENSBTAG00000011266/ENSBTAG00000002947/ENSBTAG00000015150/ENSBTAG00000010252/ENSBTAG00000008987/ENSBTAG00000009493/ENSBTAG00000019302	14
GO "BP"	GO:0030155	regulation of cell adhesion	46/769	457/13824	0.000134542	0.0134931	0.00146266	ENSBTAG00000010821/ENSBTAG00000016284/ENSBTAG00000018422/ENSBTAG00000005218/ENSBTAG00000006844/ENSBTAG00000001061/ENSBTAG00000016944/ENSBTAG00000009665/ENSBTAG00000000087/ENSBTAG00000020294/ENSBTAG00000018824/ENSBTAG00000001017/ENSBTAG00000002341/ENSBTAG00000001941/ENSBTAG00000008329/ENSBTAG00000024081/ENSBTAG00000002006/ENSBTAG00000011266/ENSBTAG00000021872/ENSBTAG00000011043/ENSBTAG00000002474/…	46
GO "BP"	GO:0042093	T-helper cell differentiation	10/769	37/13824	0.000146448	0.0141927	0.00154156	ENSBTAG00000001602/ENSBTAG00000016533/ENSBTAG00000002947/ENSBTAG00000010252/ENSBTAG00000015150/ENSBTAG00000008987/ENSBTAG00000006844/ENSBTAG00000009493/ENSBTAG00000038428/ENSBTAG00000014368	10
GO "BP"	GO:0002294	CD4-positive, alpha-beta T cell differentiation involved in immune response	10/769	38/13824	0.000182547	0.0163131	0.00178026	ENSBTAG00000001602/ENSBTAG00000016533/ENSBTAG00000002947/ENSBTAG00000010252/ENSBTAG00000015150/ENSBTAG00000008987/ENSBTAG00000006844/ENSBTAG00000009493/ENSBTAG00000038428/ENSBTAG00000014368	10
GO "BP"	GO:0002764	immune response-regulating signaling pathway	25/769	194/13824	0.000193242	0.0167497	0.00182712	ENSBTAG00000037951/ENSBTAG00000012178/ENSBTAG00000034848/ENSBTAG00000011851/ENSBTAG00000018270/ENSBTAG00000020294/ENSBTAG00000046580/ENSBTAG00000008636/ENSBTAG00000013118/ENSBTAG00000015615/ENSBTAG00000019302/ENSBTAG00000005049/ENSBTAG00000013545/ENSBTAG00000020614/ENSBTAG00000016556/ENSBTAG00000003186/ENSBTAG00000005892/ENSBTAG00000020921/ENSBTAG00000027375/ENSBTAG00000031575/ENSBTAG00000022161/…	25
GO "BP"	GO:0002293	alpha-beta T cell differentiation involved in immune response	10/769	39/13824	0.000225755	0.0184498	0.00199615	ENSBTAG00000001602/ENSBTAG00000016533/ENSBTAG00000002947/ENSBTAG00000010252/ENSBTAG00000015150/ENSBTAG00000008987/ENSBTAG00000006844/ENSBTAG00000009493/ENSBTAG00000038428/ENSBTAG00000014368	10
GO "BP"	GO:0002287	alpha-beta T cell activation involved in immune response	10/769	39/13824	0.000225755	0.0184498	0.00199615	ENSBTAG00000001602/ENSBTAG00000016533/ENSBTAG00000002947/ENSBTAG00000010252/ENSBTAG00000015150/ENSBTAG00000008987/ENSBTAG00000006844/ENSBTAG00000009493/ENSBTAG00000038428/ENSBTAG00000014368	10
GO "BP"	GO:0050865	regulation of cell activation	35/769	323/13824	0.00025583	0.0205951	0.00223231	ENSBTAG00000034848/ENSBTAG00000018270/ENSBTAG00000016284/ENSBTAG00000018422/ENSBTAG00000001061/ENSBTAG00000007581/ENSBTAG00000016944/ENSBTAG00000020294/ENSBTAG00000002006/ENSBTAG00000011266/ENSBTAG00000021872/ENSBTAG00000011043/ENSBTAG00000002474/ENSBTAG00000023997/ENSBTAG00000015150/ENSBTAG00000013118/ENSBTAG00000019302/ENSBTAG00000008719/ENSBTAG00000001602/ENSBTAG00000011921/ENSBTAG00000005828/…	35
GO "BP"	GO:0022407	regulation of cell-cell adhesion	30/769	260/13824	0.000272511	0.0216263	0.00234698	ENSBTAG00000016284/ENSBTAG00000018422/ENSBTAG00000001061/ENSBTAG00000006844/ENSBTAG00000016944/ENSBTAG00000020294/ENSBTAG00000002341/ENSBTAG00000011266/ENSBTAG00000021872/ENSBTAG00000011043/ENSBTAG00000002474/ENSBTAG00000015150/ENSBTAG00000013118/ENSBTAG00000008719/ENSBTAG00000008063/ENSBTAG00000011706/ENSBTAG00000001602/ENSBTAG00000011921/ENSBTAG00000012441/ENSBTAG00000005892/ENSBTAG00000027375/…	30
GO "BP"	GO:0002429	immune response-activating cell surface receptor signaling pathway	16/769	97/13824	0.000281521	0.0220349	0.00238947	ENSBTAG00000037951/ENSBTAG00000011851/ENSBTAG00000018270/ENSBTAG00000016556/ENSBTAG00000005892/ENSBTAG00000020921/ENSBTAG00000020294/ENSBTAG00000027375/ENSBTAG00000031575/ENSBTAG00000008636/ENSBTAG00000009942/ENSBTAG00000015615/ENSBTAG00000019302/ENSBTAG00000005049/ENSBTAG00000010563/ENSBTAG00000020701	16
GO "BP"	GO:0046631	alpha-beta T cell activation	15/769	88/13824	0.000329739	0.0244559	0.0026667	ENSBTAG00000001602/ENSBTAG00000016533/ENSBTAG00000006844/ENSBTAG00000038428/ENSBTAG00000005892/ENSBTAG00000016944/ENSBTAG00000018019/ENSBTAG00000014368/ENSBTAG00000011266/ENSBTAG00000002947/ENSBTAG00000015150/ENSBTAG00000010252/ENSBTAG00000008987/ENSBTAG00000009493/ENSBTAG00000019302	15
GO "BP"	GO:0002292	T cell differentiation involved in immune response	10/769	44/13824	0.000588686	0.0402207	0.00443627	ENSBTAG00000001602/ENSBTAG00000016533/ENSBTAG00000002947/ENSBTAG00000010252/ENSBTAG00000015150/ENSBTAG00000008987/ENSBTAG00000006844/ENSBTAG00000009493/ENSBTAG00000038428/ENSBTAG00000014368	10
GO "BP"	GO:0002694	regulation of leukocyte activation	32/769	299/13824	0.000612085	0.0413047	0.00456077	ENSBTAG00000034848/ENSBTAG00000018270/ENSBTAG00000016284/ENSBTAG00000018422/ENSBTAG00000007581/ENSBTAG00000016944/ENSBTAG00000020294/ENSBTAG00000002006/ENSBTAG00000011266/ENSBTAG00000021872/ENSBTAG00000011043/ENSBTAG00000002474/ENSBTAG00000023997/ENSBTAG00000015150/ENSBTAG00000013118/ENSBTAG00000019302/ENSBTAG00000001602/ENSBTAG00000011921/ENSBTAG00000005828/ENSBTAG00000005892/ENSBTAG00000027375/…	32
GO "BP"	GO:1903037	regulation of leukocyte cell-cell adhesion	24/769	198/13824	0.000644428	0.0429458	0.00474842	ENSBTAG00000001602/ENSBTAG00000011921/ENSBTAG00000016284/ENSBTAG00000018422/ENSBTAG00000016944/ENSBTAG00000005892/ENSBTAG00000020294/ENSBTAG00000002341/ENSBTAG00000027375/ENSBTAG00000011266/ENSBTAG00000021872/ENSBTAG00000011043/ENSBTAG00000002474/ENSBTAG00000010252/ENSBTAG00000016738/ENSBTAG00000013118/ENSBTAG00000015150/ENSBTAG00000008987/ENSBTAG00000014834/ENSBTAG00000023832/ENSBTAG00000046266/…	24
GO "MF"	GO:0005543	phospholipid binding	32/713	264/13095	4.33046e-05	0.0080368	0.000616237	ENSBTAG00000019250/ENSBTAG00000001822/ENSBTAG00000008839/ENSBTAG00000009265/ENSBTAG00000004427/ENSBTAG00000027151/ENSBTAG00000007921/ENSBTAG00000018801/ENSBTAG00000003610/ENSBTAG00000002006/ENSBTAG00000021872/ENSBTAG00000021291/ENSBTAG00000002368/ENSBTAG00000017571/ENSBTAG00000026371/ENSBTAG00000014809/ENSBTAG00000003334/ENSBTAG00000014229/ENSBTAG00000001403/ENSBTAG00000000521/ENSBTAG00000003305/…	32
GO "MF"	GO:0004674	protein serine/threonine kinase activity	38/713	357/13095	0.000121752	0.0135205	0.00112781	ENSBTAG00000033333/ENSBTAG00000017103/ENSBTAG00000014053/ENSBTAG00000020048/ENSBTAG00000004021/ENSBTAG00000018422/ENSBTAG00000001061/ENSBTAG00000015119/ENSBTAG00000016943/ENSBTAG00000001017/ENSBTAG00000017401/ENSBTAG00000017019/ENSBTAG00000008719/ENSBTAG00000006642/ENSBTAG00000001403/ENSBTAG00000017550/ENSBTAG00000044023/ENSBTAG00000011126/ENSBTAG00000024269/ENSBTAG00000020614/ENSBTAG00000019652/…	38
GO "MF"	GO:0008289	lipid binding	43/713	461/13095	0.000705304	0.0310597	0.00261334	ENSBTAG00000019250/ENSBTAG00000001822/ENSBTAG00000008839/ENSBTAG00000021815/ENSBTAG00000009265/ENSBTAG00000004427/ENSBTAG00000027151/ENSBTAG00000007921/ENSBTAG00000018801/ENSBTAG00000002006/ENSBTAG00000003610/ENSBTAG00000021872/ENSBTAG00000021291/ENSBTAG00000002368/ENSBTAG00000019146/ENSBTAG00000011397/ENSBTAG00000017571/ENSBTAG00000039686/ENSBTAG00000026371/ENSBTAG00000010497/ENSBTAG00000014809/…	43
GO "MF"	GO:0005096	GTPase activator activity	22/713	183/13095	0.000966065	0.0392313	0.00331438	ENSBTAG00000006948/ENSBTAG00000004499/ENSBTAG00000020931/ENSBTAG00000019967/ENSBTAG00000015381/ENSBTAG00000001057/ENSBTAG00000020975/ENSBTAG00000027151/ENSBTAG00000030581/ENSBTAG00000021922/ENSBTAG00000038190/ENSBTAG00000032289/ENSBTAG00000013699/ENSBTAG00000012022/ENSBTAG00000023976/ENSBTAG00000005493/ENSBTAG00000002329/ENSBTAG00000005496/ENSBTAG00000003334/ENSBTAG00000005316/ENSBTAG00000000713/…	22
GO "MF"	GO:0008047	enzyme activator activity	32/713	316/13095	0.00106563	0.0416781	0.00343609	ENSBTAG00000006948/ENSBTAG00000004499/ENSBTAG00000020931/ENSBTAG00000015381/ENSBTAG00000012352/ENSBTAG00000002917/ENSBTAG00000020975/ENSBTAG00000027151/ENSBTAG00000030581/ENSBTAG00000038190/ENSBTAG00000012022/ENSBTAG00000004895/ENSBTAG00000005493/ENSBTAG00000002329/ENSBTAG00000005496/ENSBTAG00000003334/ENSBTAG00000008719/ENSBTAG00000005316/ENSBTAG00000016341/ENSBTAG00000003305/ENSBTAG00000020614/…	32
GO "MF"	GO:0001227	transcriptional repressor activity, RNA polymerase II transcription regulatory region sequence-specific binding	19/713	150/13095	0.00130476	0.0459948	0.00377693	ENSBTAG00000012938/ENSBTAG00000016534/ENSBTAG00000012178/ENSBTAG00000018270/ENSBTAG00000020270/ENSBTAG00000010818/ENSBTAG00000020819/ENSBTAG00000011266/ENSBTAG00000020713/ENSBTAG00000017986/ENSBTAG00000015052/ENSBTAG00000030575/ENSBTAG00000000816/ENSBTAG00000006729/ENSBTAG00000009451/ENSBTAG00000038716/ENSBTAG00000008063/ENSBTAG00000004368/ENSBTAG00000016723	19
GO "MF"	GO:0001012	RNA polymerase II regulatory region DNA binding	42/713	463/13095	0.00140359	0.0478877	0.00382401	ENSBTAG00000002578/ENSBTAG00000004104/ENSBTAG00000021795/ENSBTAG00000012178/ENSBTAG00000012938/ENSBTAG00000018270/ENSBTAG00000016462/ENSBTAG00000006844/ENSBTAG00000009265/ENSBTAG00000015386/ENSBTAG00000020270/ENSBTAG00000013314/ENSBTAG00000046545/ENSBTAG00000011266/ENSBTAG00000020713/ENSBTAG00000013114/ENSBTAG00000017986/ENSBTAG00000017694/ENSBTAG00000000565/ENSBTAG00000009451/ENSBTAG00000038716/…	42
GO "MF"	GO:0000977	RNA polymerase II regulatory region sequence-specific DNA binding	42/713	463/13095	0.00140359	0.0478877	0.00382401	ENSBTAG00000002578/ENSBTAG00000004104/ENSBTAG00000021795/ENSBTAG00000012178/ENSBTAG00000012938/ENSBTAG00000018270/ENSBTAG00000016462/ENSBTAG00000006844/ENSBTAG00000009265/ENSBTAG00000015386/ENSBTAG00000020270/ENSBTAG00000013314/ENSBTAG00000046545/ENSBTAG00000011266/ENSBTAG00000020713/ENSBTAG00000013114/ENSBTAG00000017986/ENSBTAG00000017694/ENSBTAG00000000565/ENSBTAG00000009451/ENSBTAG00000038716/…	42
GO "CC"	GO:0005925	focal adhesion	36/815	318/15461	2.9956e-05	0.00212764	0.00031848	ENSBTAG00000003362/ENSBTAG00000007272/ENSBTAG00000002108/ENSBTAG00000016894/ENSBTAG00000000985/ENSBTAG00000000113/ENSBTAG00000004279/ENSBTAG00000001654/ENSBTAG00000011043/ENSBTAG00000021190/ENSBTAG00000026097/ENSBTAG00000013745/ENSBTAG00000030587/ENSBTAG00000014809/ENSBTAG00000033190/ENSBTAG00000021896/ENSBTAG00000005316/ENSBTAG00000009256/ENSBTAG00000006434/ENSBTAG00000005145/ENSBTAG00000011154/…	36
GO "CC"	GO:0005924	cell-substrate adherens junction	36/815	321/15461	3.64592e-05	0.00235386	0.00035238	ENSBTAG00000003362/ENSBTAG00000007272/ENSBTAG00000002108/ENSBTAG00000016894/ENSBTAG00000000985/ENSBTAG00000000113/ENSBTAG00000004279/ENSBTAG00000001654/ENSBTAG00000011043/ENSBTAG00000021190/ENSBTAG00000026097/ENSBTAG00000013745/ENSBTAG00000030587/ENSBTAG00000014809/ENSBTAG00000033190/ENSBTAG00000021896/ENSBTAG00000005316/ENSBTAG00000009256/ENSBTAG00000006434/ENSBTAG00000005145/ENSBTAG00000011154/…	36
GO "CC"	GO:0030055	cell-substrate junction	36/815	324/15461	4.35656e-05	0.00257799	0.000385976	ENSBTAG00000003362/ENSBTAG00000007272/ENSBTAG00000002108/ENSBTAG00000016894/ENSBTAG00000000985/ENSBTAG00000000113/ENSBTAG00000004279/ENSBTAG00000001654/ENSBTAG00000011043/ENSBTAG00000021190/ENSBTAG00000026097/ENSBTAG00000013745/ENSBTAG00000030587/ENSBTAG00000014809/ENSBTAG00000033190/ENSBTAG00000021896/ENSBTAG00000005316/ENSBTAG00000009256/ENSBTAG00000006434/ENSBTAG00000005145/ENSBTAG00000011154/…	36
GO "CC"	GO:0005912	adherens junction	43/815	426/15461	6.87782e-05	0.0037547	0.000553559	ENSBTAG00000006970/ENSBTAG00000003362/ENSBTAG00000007272/ENSBTAG00000002108/ENSBTAG00000016894/ENSBTAG00000000985/ENSBTAG00000000113/ENSBTAG00000004279/ENSBTAG00000001654/ENSBTAG00000011043/ENSBTAG00000002475/ENSBTAG00000021190/ENSBTAG00000026097/ENSBTAG00000013745/ENSBTAG00000030587/ENSBTAG00000014809/ENSBTAG00000033190/ENSBTAG00000021896/ENSBTAG00000005316/ENSBTAG00000009256/ENSBTAG00000006434/…	43
GO "CC"	GO:0070161	anchoring junction	44/815	441/15461	7.28944e-05	0.00369529	0.000553559	ENSBTAG00000006970/ENSBTAG00000003362/ENSBTAG00000007272/ENSBTAG00000002108/ENSBTAG00000016894/ENSBTAG00000000985/ENSBTAG00000000113/ENSBTAG00000004279/ENSBTAG00000001654/ENSBTAG00000011043/ENSBTAG00000002475/ENSBTAG00000021190/ENSBTAG00000026097/ENSBTAG00000013745/ENSBTAG00000030587/ENSBTAG00000014809/ENSBTAG00000033190/ENSBTAG00000021896/ENSBTAG00000005316/ENSBTAG00000009256/ENSBTAG00000006434/…	44
GO "CC"	GO:0012506	vesicle membrane	25/815	228/15461	0.000967327	0.0251633	0.00375759	ENSBTAG00000017547/ENSBTAG00000002791/ENSBTAG00000009392/ENSBTAG00000012939/ENSBTAG00000003619/ENSBTAG00000019218/ENSBTAG00000020455/ENSBTAG00000018833/ENSBTAG00000030581/ENSBTAG00000016124/ENSBTAG00000003610/ENSBTAG00000017677/ENSBTAG00000002475/ENSBTAG00000011307/ENSBTAG00000023997/ENSBTAG00000013290/ENSBTAG00000010497/ENSBTAG00000020130/ENSBTAG00000014834/ENSBTAG00000003708/ENSBTAG00000011156/…	25
GO "CC"	GO:0030141	secretory granule	22/815	189/15461	0.000989623	0.0248284	0.00375759	ENSBTAG00000021066/ENSBTAG00000012265/ENSBTAG00000007272/ENSBTAG00000009392/ENSBTAG00000000985/ENSBTAG00000034246/ENSBTAG00000020455/ENSBTAG00000002006/ENSBTAG00000014027/ENSBTAG00000012035/ENSBTAG00000002977/ENSBTAG00000019954/ENSBTAG00000011307/ENSBTAG00000023997/ENSBTAG00000012408/ENSBTAG00000020130/ENSBTAG00000014834/ENSBTAG00000011156/ENSBTAG00000014809/ENSBTAG00000023832/ENSBTAG00000006642/…	22
GO "CC"	GO:0099503	secretory vesicle	28/815	272/15461	0.00117868	0.028501	0.00432111	ENSBTAG00000021066/ENSBTAG00000007272/ENSBTAG00000012939/ENSBTAG00000000985/ENSBTAG00000034246/ENSBTAG00000018833/ENSBTAG00000002006/ENSBTAG00000002475/ENSBTAG00000008636/ENSBTAG00000019954/ENSBTAG00000023997/ENSBTAG00000014809/ENSBTAG00000006642/ENSBTAG00000014229/ENSBTAG00000012265/ENSBTAG00000009392/ENSBTAG00000020455/ENSBTAG00000014027/ENSBTAG00000012035/ENSBTAG00000002977/ENSBTAG00000011307/…	28
GO "CC"	GO:0005667	transcription factor complex	27/815	263/15461	0.00152415	0.0355043	0.00540138	ENSBTAG00000021795/ENSBTAG00000004104/ENSBTAG00000018270/ENSBTAG00000035370/ENSBTAG00000004021/ENSBTAG00000016462/ENSBTAG00000006844/ENSBTAG00000009265/ENSBTAG00000013314/ENSBTAG00000015460/ENSBTAG00000002341/ENSBTAG00000017019/ENSBTAG00000026097/ENSBTAG00000017694/ENSBTAG00000038716/ENSBTAG00000021045/ENSBTAG00000012441/ENSBTAG00000020819/ENSBTAG00000043989/ENSBTAG00000015546/ENSBTAG00000016414/…	27
GO "CC"	GO:0098552	side of membrane	30/815	309/15461	0.00188361	0.0423206	0.00645992	ENSBTAG00000019250/ENSBTAG00000011851/ENSBTAG00000020975/ENSBTAG00000004279/ENSBTAG00000035697/ENSBTAG00000002006/ENSBTAG00000021396/ENSBTAG00000013745/ENSBTAG00000013118/ENSBTAG00000010497/ENSBTAG00000005049/ENSBTAG00000009455/ENSBTAG00000033190/ENSBTAG00000007644/ENSBTAG00000024269/ENSBTAG00000019967/ENSBTAG00000006616/ENSBTAG00000011154/ENSBTAG00000002908/ENSBTAG00000005892/ENSBTAG00000011238/…	30
GO "CC"	GO:0030659	cytoplasmic vesicle membrane	23/815	215/15461	0.00221316	0.0466148	0.0071301	ENSBTAG00000017547/ENSBTAG00000012939/ENSBTAG00000002791/ENSBTAG00000009392/ENSBTAG00000003619/ENSBTAG00000019218/ENSBTAG00000020455/ENSBTAG00000018833/ENSBTAG00000030581/ENSBTAG00000003610/ENSBTAG00000016124/ENSBTAG00000017677/ENSBTAG00000002475/ENSBTAG00000011307/ENSBTAG00000023997/ENSBTAG00000013290/ENSBTAG00000014834/ENSBTAG00000003708/ENSBTAG00000014809/ENSBTAG00000011156/ENSBTAG00000023832/…	23
