# Supplementary material for: ATAC-Seq identifies regions of open chromatin in the bronchial lymph nodes of dairy calves experimentally challenged with bovine respiratory syncytial virus
Source: BMC Genomics. 2021 Jan 6;22:14. doi: 10.1186/s12864-020-07268-5 (PMC7789798; doi:10.1186/s12864-020-07268-5)
Supplement: Supplementary file 10 — Additional file 10. Enriched KEGG pathways and “Biological process (BP)”, “Molecular Function (MF)” and “Cellular Component (CC)” Gene Ontology (GO) terms (P < 0.05, FDR < 0.05) among the closest downstream genes to the regions uniquely open in the BRSV challenged calves. [file 12864_2020_7268_MOESM10_ESM.xlsx]

## Sheet: David_kegg__brsv_only_diffbind
Additional File 10. Enriched KEGG pathways and “Biological process (BP)”, “Molecular Function (MF)” and “Cellular Component (CC)” Gene Ontology (GO) terms (P < 0.05, FDR < 0.05) among the closest downstream genes to the regions uniquely open in the BRSV challenged calves.
Enrichment analysis	ID	Description	GeneRatio	BgRatio	pvalue	p.adjust	qvalue	geneID	Count
KEGG	bta04071	Sphingolipid signaling pathway	48/1047	120/7550	3.85219e-12	1.10942e-09	2.23022e-10	ENSBTAG00000037729/ENSBTAG00000000381/ENSBTAG00000009065/ENSBTAG00000012642/ENSBTAG00000009245/ENSBTAG00000011851/ENSBTAG00000034436/ENSBTAG00000020048/ENSBTAG00000002738/ENSBTAG00000001061/ENSBTAG00000020270/ENSBTAG00000003434/ENSBTAG00000000754/ENSBTAG00000004430/ENSBTAG00000002714/ENSBTAG00000017871/ENSBTAG00000011374/ENSBTAG00000020277/ENSBTAG00000020645/ENSBTAG00000007642/ENSBTAG00000019302/…	48
KEGG	bta04666	Fc gamma R-mediated phagocytosis	37/1047	85/7550	9.57112e-11	1.37824e-08	2.77059e-09	ENSBTAG00000002103/ENSBTAG00000010526/ENSBTAG00000010662/ENSBTAG00000019604/ENSBTAG00000009917/ENSBTAG00000001061/ENSBTAG00000014612/ENSBTAG00000015278/ENSBTAG00000019167/ENSBTAG00000002329/ENSBTAG00000008719/ENSBTAG00000003305/ENSBTAG00000020614/ENSBTAG00000013550/ENSBTAG00000009233/ENSBTAG00000020034/ENSBTAG00000003185/ENSBTAG00000017788/ENSBTAG00000046248/ENSBTAG00000020921/ENSBTAG00000002350/…	37
KEGG	bta04670	Leukocyte transendothelial migration	42/1047	116/7550	3.57745e-09	3.43435e-07	5.76925e-08	ENSBTAG00000002103/ENSBTAG00000003418/ENSBTAG00000019604/ENSBTAG00000001061/ENSBTAG00000009696/ENSBTAG00000002714/ENSBTAG00000010347/ENSBTAG00000013148/ENSBTAG00000020645/ENSBTAG00000009578/ENSBTAG00000008004/ENSBTAG00000013451/ENSBTAG00000012002/ENSBTAG00000021879/ENSBTAG00000003305/ENSBTAG00000013550/ENSBTAG00000009233/ENSBTAG00000000603/ENSBTAG00000019574/ENSBTAG00000014182/ENSBTAG00000020783/…	42
KEGG	bta04380	Osteoclast differentiation	46/1047	134/7550	3.98603e-09	2.86994e-07	5.76925e-08	ENSBTAG00000007213/ENSBTAG00000021358/ENSBTAG00000002103/ENSBTAG00000019250/ENSBTAG00000021819/ENSBTAG00000011851/ENSBTAG00000020048/ENSBTAG00000018270/ENSBTAG00000005474/ENSBTAG00000001086/ENSBTAG00000007275/ENSBTAG00000009381/ENSBTAG00000000656/ENSBTAG00000019832/ENSBTAG00000020270/ENSBTAG00000010349/ENSBTAG00000011698/ENSBTAG00000019953/ENSBTAG00000005062/ENSBTAG00000023929/ENSBTAG00000008004/…	46
KEGG	bta05231	Choline metabolism in cancer	36/1047	99/7550	4.9845e-08	2.87107e-06	5.11739e-07	ENSBTAG00000020344/ENSBTAG00000010526/ENSBTAG00000034436/ENSBTAG00000020048/ENSBTAG00000005190/ENSBTAG00000009917/ENSBTAG00000001061/ENSBTAG00000008293/ENSBTAG00000034827/ENSBTAG00000004352/ENSBTAG00000004736/ENSBTAG00000011628/ENSBTAG00000020616/ENSBTAG00000013550/ENSBTAG00000009233/ENSBTAG00000002628/ENSBTAG00000002490/ENSBTAG00000003021/ENSBTAG00000017788/ENSBTAG00000020921/ENSBTAG00000002350/…	36
KEGG	bta04662	B cell receptor signaling pathway	29/1047	70/7550	5.30348e-08	2.54567e-06	5.11739e-07	ENSBTAG00000021358/ENSBTAG00000002103/ENSBTAG00000019250/ENSBTAG00000018270/ENSBTAG00000000656/ENSBTAG00000020270/ENSBTAG00000020294/ENSBTAG00000011887/ENSBTAG00000019167/ENSBTAG00000014698/ENSBTAG00000004736/ENSBTAG00000027916/ENSBTAG00000009233/ENSBTAG00000020034/ENSBTAG00000017788/ENSBTAG00000002350/ENSBTAG00000010989/ENSBTAG00000031575/ENSBTAG00000009778/ENSBTAG00000033983/ENSBTAG00000020173/…	29
KEGG	bta04660	T cell receptor signaling pathway	37/1047	105/7550	7.93478e-08	3.26459e-06	6.5626e-07	ENSBTAG00000011851/ENSBTAG00000034436/ENSBTAG00000018270/ENSBTAG00000010664/ENSBTAG00000009381/ENSBTAG00000000656/ENSBTAG00000020270/ENSBTAG00000020294/ENSBTAG00000047856/ENSBTAG00000008956/ENSBTAG00000021872/ENSBTAG00000007445/ENSBTAG00000005062/ENSBTAG00000006685/ENSBTAG00000014698/ENSBTAG00000004736/ENSBTAG00000015157/ENSBTAG00000027916/ENSBTAG00000015205/ENSBTAG00000019574/ENSBTAG00000020783/…	37
KEGG	bta04611	Platelet activation	41/1047	127/7550	2.12863e-07	7.66306e-06	1.54046e-06	ENSBTAG00000002103/ENSBTAG00000019250/ENSBTAG00000011953/ENSBTAG00000011851/ENSBTAG00000019604/ENSBTAG00000009381/ENSBTAG00000002714/ENSBTAG00000021872/ENSBTAG00000020645/ENSBTAG00000004457/ENSBTAG00000012510/ENSBTAG00000014119/ENSBTAG00000001403/ENSBTAG00000014944/ENSBTAG00000020034/ENSBTAG00000019574/ENSBTAG00000008165/ENSBTAG00000020783/ENSBTAG00000015543/ENSBTAG00000017788/ENSBTAG00000002350/…	41
KEGG	bta05200	Pathways in cancer	92/1047	398/7550	4.02441e-07	1.2878e-05	2.5888e-06	ENSBTAG00000002103/ENSBTAG00000003362/ENSBTAG00000020048/ENSBTAG00000044105/ENSBTAG00000019565/ENSBTAG00000006844/ENSBTAG00000020270/ENSBTAG00000018852/ENSBTAG00000035697/ENSBTAG00000013475/ENSBTAG00000006645/ENSBTAG00000012510/ENSBTAG00000019498/ENSBTAG00000033217/ENSBTAG00000004736/ENSBTAG00000006640/ENSBTAG00000010785/ENSBTAG00000018035/ENSBTAG00000003257/ENSBTAG00000025210/ENSBTAG00000026403/…	92
KEGG	bta04810	Regulation of actin cytoskeleton	56/1047	212/7550	1.62899e-06	4.69138e-05	9.43099e-06	ENSBTAG00000009696/ENSBTAG00000018852/ENSBTAG00000034827/ENSBTAG00000010347/ENSBTAG00000047856/ENSBTAG00000035697/ENSBTAG00000018033/ENSBTAG00000013745/ENSBTAG00000015278/ENSBTAG00000012002/ENSBTAG00000019498/ENSBTAG00000019044/ENSBTAG00000009233/ENSBTAG00000008165/ENSBTAG00000007103/ENSBTAG00000015543/ENSBTAG00000046248/ENSBTAG00000013060/ENSBTAG00000010989/ENSBTAG00000006882/ENSBTAG00000031575/…	56
KEGG	bta04728	Dopaminergic synapse	39/1047	128/7550	2.20744e-06	5.77931e-05	1.16181e-05	ENSBTAG00000018125/ENSBTAG00000011953/ENSBTAG00000009245/ENSBTAG00000020048/ENSBTAG00000005474/ENSBTAG00000001061/ENSBTAG00000000754/ENSBTAG00000002714/ENSBTAG00000035697/ENSBTAG00000020277/ENSBTAG00000020645/ENSBTAG00000012510/ENSBTAG00000014828/ENSBTAG00000000791/ENSBTAG00000010026/ENSBTAG00000000469/ENSBTAG00000015802/ENSBTAG00000018317/ENSBTAG00000003043/ENSBTAG00000013550/ENSBTAG00000019574/…	39
KEGG	bta04725	Cholinergic synapse	35/1047	110/7550	2.7808e-06	6.6737e-05	1.34161e-05	ENSBTAG00000011953/ENSBTAG00000011851/ENSBTAG00000005474/ENSBTAG00000001061/ENSBTAG00000002714/ENSBTAG00000035697/ENSBTAG00000020645/ENSBTAG00000019302/ENSBTAG00000004352/ENSBTAG00000012510/ENSBTAG00000014828/ENSBTAG00000010026/ENSBTAG00000015802/ENSBTAG00000003043/ENSBTAG00000013550/ENSBTAG00000006143/ENSBTAG00000002908/ENSBTAG00000012181/ENSBTAG00000017788/ENSBTAG00000020921/ENSBTAG00000002350/…	35
KEGG	bta04730	Long-term depression	23/1047	59/7550	5.66282e-06	0.000125446	2.52191e-05	ENSBTAG00000013550/ENSBTAG00000009245/ENSBTAG00000020034/ENSBTAG00000005800/ENSBTAG00000001061/ENSBTAG00000012181/ENSBTAG00000020921/ENSBTAG00000002714/ENSBTAG00000017871/ENSBTAG00000013016/ENSBTAG00000020455/ENSBTAG00000009778/ENSBTAG00000020277/ENSBTAG00000033983/ENSBTAG00000020645/ENSBTAG00000012510/ENSBTAG00000046174/ENSBTAG00000014828/ENSBTAG00000006999/ENSBTAG00000021527/ENSBTAG00000000469/…	23
KEGG	bta05142	Chagas disease (American trypanosomiasis)	35/1047	114/7550	6.71243e-06	0.000138075	2.77582e-05	ENSBTAG00000006894/ENSBTAG00000009245/ENSBTAG00000020048/ENSBTAG00000019832/ENSBTAG00000020270/ENSBTAG00000012103/ENSBTAG00000002714/ENSBTAG00000010998/ENSBTAG00000020277/ENSBTAG00000020645/ENSBTAG00000015150/ENSBTAG00000006685/ENSBTAG00000012510/ENSBTAG00000000469/ENSBTAG00000010785/ENSBTAG00000018035/ENSBTAG00000018317/ENSBTAG00000004741/ENSBTAG00000019574/ENSBTAG00000020783/ENSBTAG00000012181/…	35
KEGG	bta04014	Ras signaling pathway	58/1047	235/7550	1.00808e-05	0.000193533	3.72699e-05	ENSBTAG00000002103/ENSBTAG00000020048/ENSBTAG00000016515/ENSBTAG00000004879/ENSBTAG00000015386/ENSBTAG00000020270/ENSBTAG00000015413/ENSBTAG00000020975/ENSBTAG00000002341/ENSBTAG00000034827/ENSBTAG00000047856/ENSBTAG00000014015/ENSBTAG00000035697/ENSBTAG00000011602/ENSBTAG00000004736/ENSBTAG00000020215/ENSBTAG00000003257/ENSBTAG00000003043/ENSBTAG00000013550/ENSBTAG00000009233/ENSBTAG00000002908/…	58
KEGG	bta05205	Proteoglycans in cancer	52/1047	203/7550	1.04482e-05	0.00018805	3.72699e-05	ENSBTAG00000011578/ENSBTAG00000002103/ENSBTAG00000034436/ENSBTAG00000010347/ENSBTAG00000013745/ENSBTAG00000004736/ENSBTAG00000010785/ENSBTAG00000009233/ENSBTAG00000013550/ENSBTAG00000004741/ENSBTAG00000015127/ENSBTAG00000022004/ENSBTAG00000019574/ENSBTAG00000020783/ENSBTAG00000017788/ENSBTAG00000013060/ENSBTAG00000010989/ENSBTAG00000020455/ENSBTAG00000009778/ENSBTAG00000014463/ENSBTAG00000019434/…	52
KEGG	bta04024	cAMP signaling pathway	51/1047	198/7550	1.09438e-05	0.000185385	3.72699e-05	ENSBTAG00000020048/ENSBTAG00000001242/ENSBTAG00000032603/ENSBTAG00000005218/ENSBTAG00000020270/ENSBTAG00000001305/ENSBTAG00000008636/ENSBTAG00000004457/ENSBTAG00000002205/ENSBTAG00000015802/ENSBTAG00000026403/ENSBTAG00000009233/ENSBTAG00000005800/ENSBTAG00000005702/ENSBTAG00000017788/ENSBTAG00000001052/ENSBTAG00000010989/ENSBTAG00000031575/ENSBTAG00000005557/ENSBTAG00000012032/ENSBTAG00000014463/…	51
KEGG	bta04664	Fc epsilon RI signaling pathway	24/1047	67/7550	1.71705e-05	0.000274693	5.52269e-05	ENSBTAG00000002103/ENSBTAG00000019250/ENSBTAG00000009233/ENSBTAG00000011851/ENSBTAG00000020034/ENSBTAG00000034436/ENSBTAG00000020048/ENSBTAG00000019574/ENSBTAG00000009381/ENSBTAG00000020783/ENSBTAG00000012103/ENSBTAG00000017788/ENSBTAG00000002350/ENSBTAG00000010989/ENSBTAG00000031575/ENSBTAG00000009778/ENSBTAG00000033983/ENSBTAG00000020173/ENSBTAG00000004767/ENSBTAG00000005978/ENSBTAG00000004511/…	24
KEGG	bta05100	Bacterial invasion of epithelial cells	26/1047	77/7550	2.24599e-05	0.000340391	6.54189e-05	ENSBTAG00000004291/ENSBTAG00000000322/ENSBTAG00000000696/ENSBTAG00000013057/ENSBTAG00000002633/ENSBTAG00000021219/ENSBTAG00000009578/ENSBTAG00000013745/ENSBTAG00000021372/ENSBTAG00000002531/ENSBTAG00000015278/ENSBTAG00000012002/ENSBTAG00000021879/ENSBTAG00000009233/ENSBTAG00000003490/ENSBTAG00000014182/ENSBTAG00000006817/ENSBTAG00000046248/ENSBTAG00000010989/ENSBTAG00000002350/ENSBTAG00000011307/…	26
KEGG	bta04520	Adherens junction	24/1047	68/7550	2.25993e-05	0.00032538	6.54189e-05	ENSBTAG00000026403/ENSBTAG00000009233/ENSBTAG00000011851/ENSBTAG00000006616/ENSBTAG00000014182/ENSBTAG00000019832/ENSBTAG00000006844/ENSBTAG00000011215/ENSBTAG00000009696/ENSBTAG00000013060/ENSBTAG00000012687/ENSBTAG00000020294/ENSBTAG00000024015/ENSBTAG00000005557/ENSBTAG00000015457/ENSBTAG00000014825/ENSBTAG00000001002/ENSBTAG00000018374/ENSBTAG00000021879/ENSBTAG00000018255/ENSBTAG00000021527/…	24
KEGG	bta04910	Insulin signaling pathway	38/1047	136/7550	2.69028e-05	0.000368889	7.41681e-05	ENSBTAG00000011953/ENSBTAG00000034436/ENSBTAG00000020048/ENSBTAG00000005190/ENSBTAG00000044105/ENSBTAG00000002917/ENSBTAG00000002883/ENSBTAG00000005218/ENSBTAG00000012687/ENSBTAG00000013057/ENSBTAG00000022058/ENSBTAG00000020791/ENSBTAG00000010598/ENSBTAG00000019933/ENSBTAG00000019167/ENSBTAG00000014205/ENSBTAG00000014119/ENSBTAG00000011494/ENSBTAG00000001403/ENSBTAG00000004736/ENSBTAG00000047424/…	38
KEGG	bta04010	MAPK signaling pathway	60/1047	255/7550	3.22779e-05	0.000422464	8.18577e-05	ENSBTAG00000003966/ENSBTAG00000009065/ENSBTAG00000021912/ENSBTAG00000008151/ENSBTAG00000015032/ENSBTAG00000020048/ENSBTAG00000020270/ENSBTAG00000012103/ENSBTAG00000015413/ENSBTAG00000047856/ENSBTAG00000035697/ENSBTAG00000010349/ENSBTAG00000013162/ENSBTAG00000017512/ENSBTAG00000000589/ENSBTAG00000021994/ENSBTAG00000015311/ENSBTAG00000004736/ENSBTAG00000018035/ENSBTAG00000010785/ENSBTAG00000003257/…	60
KEGG	bta04068	FoxO signaling pathway	37/1047	132/7550	3.25198e-05	0.000407129	8.18577e-05	ENSBTAG00000000381/ENSBTAG00000006523/ENSBTAG00000034436/ENSBTAG00000020048/ENSBTAG00000044105/ENSBTAG00000006646/ENSBTAG00000005455/ENSBTAG00000002917/ENSBTAG00000019832/ENSBTAG00000004879/ENSBTAG00000001511/ENSBTAG00000012687/ENSBTAG00000016243/ENSBTAG00000021523/ENSBTAG00000014825/ENSBTAG00000006685/ENSBTAG00000016194/ENSBTAG00000025853/ENSBTAG00000016649/ENSBTAG00000004736/ENSBTAG00000021527/…	37
KEGG	bta04062	Chemokine signaling pathway	47/1047	185/7550	3.72264e-05	0.000446626	8.98006e-05	ENSBTAG00000011953/ENSBTAG00000020270/ENSBTAG00000002714/ENSBTAG00000009938/ENSBTAG00000014612/ENSBTAG00000035697/ENSBTAG00000020645/ENSBTAG00000021523/ENSBTAG00000009578/ENSBTAG00000012510/ENSBTAG00000012002/ENSBTAG00000014119/ENSBTAG00000025257/ENSBTAG00000004736/ENSBTAG00000003305/ENSBTAG00000003043/ENSBTAG00000031348/ENSBTAG00000009233/ENSBTAG00000020034/ENSBTAG00000003490/ENSBTAG00000002908/…	47
KEGG	bta04919	Thyroid hormone signaling pathway	33/1047	113/7550	3.94993e-05	0.000454938	9.14721e-05	ENSBTAG00000002103/ENSBTAG00000011953/ENSBTAG00000025424/ENSBTAG00000005760/ENSBTAG00000034436/ENSBTAG00000002126/ENSBTAG00000044105/ENSBTAG00000001061/ENSBTAG00000047217/ENSBTAG00000003552/ENSBTAG00000012510/ENSBTAG00000011721/ENSBTAG00000007489/ENSBTAG00000007909/ENSBTAG00000026403/ENSBTAG00000020312/ENSBTAG00000013550/ENSBTAG00000009239/ENSBTAG00000017788/ENSBTAG00000020921/ENSBTAG00000002350/…	33
KEGG	bta04510	Focal adhesion	51/1047	208/7550	4.52319e-05	0.000500916	0.000100719	ENSBTAG00000001444/ENSBTAG00000034436/ENSBTAG00000020048/ENSBTAG00000009696/ENSBTAG00000034827/ENSBTAG00000047856/ENSBTAG00000013745/ENSBTAG00000016649/ENSBTAG00000012002/ENSBTAG00000019498/ENSBTAG00000004736/ENSBTAG00000011706/ENSBTAG00000025210/ENSBTAG00000024918/ENSBTAG00000035735/ENSBTAG00000009233/ENSBTAG00000013550/ENSBTAG00000022004/ENSBTAG00000021316/ENSBTAG00000008165/ENSBTAG00000015543/…	51
KEGG	bta04015	Rap1 signaling pathway	52/1047	214/7550	4.85577e-05	0.000517828	0.00010412	ENSBTAG00000016515/ENSBTAG00000007581/ENSBTAG00000034827/ENSBTAG00000012510/ENSBTAG00000014119/ENSBTAG00000012002/ENSBTAG00000001403/ENSBTAG00000009233/ENSBTAG00000013550/ENSBTAG00000019574/ENSBTAG00000008165/ENSBTAG00000007103/ENSBTAG00000020783/ENSBTAG00000017788/ENSBTAG00000010989/ENSBTAG00000005557/ENSBTAG00000009778/ENSBTAG00000000682/ENSBTAG00000001492/ENSBTAG00000015457/ENSBTAG00000004194/…	52
KEGG	bta05162	Measles	38/1047	140/7550	5.33715e-05	0.000548828	0.000110355	ENSBTAG00000021819/ENSBTAG00000003418/ENSBTAG00000011851/ENSBTAG00000010664/ENSBTAG00000005812/ENSBTAG00000037527/ENSBTAG00000020270/ENSBTAG00000020892/ENSBTAG00000010349/ENSBTAG00000011698/ENSBTAG00000013162/ENSBTAG00000021523/ENSBTAG00000007445/ENSBTAG00000015150/ENSBTAG00000007927/ENSBTAG00000016649/ENSBTAG00000016345/ENSBTAG00000010785/ENSBTAG00000044023/ENSBTAG00000004741/ENSBTAG00000007519/…	38
KEGG	bta04152	AMPK signaling pathway	34/1047	120/7550	5.73318e-05	0.000569218	0.000114455	ENSBTAG00000000613/ENSBTAG00000009245/ENSBTAG00000034436/ENSBTAG00000002126/ENSBTAG00000005190/ENSBTAG00000044105/ENSBTAG00000005474/ENSBTAG00000002917/ENSBTAG00000002883/ENSBTAG00000040055/ENSBTAG00000000754/ENSBTAG00000022449/ENSBTAG00000012687/ENSBTAG00000000985/ENSBTAG00000034222/ENSBTAG00000019813/ENSBTAG00000020277/ENSBTAG00000000469/ENSBTAG00000021527/ENSBTAG00000015802/ENSBTAG00000018317/…	34
KEGG	bta04022	cGMP-PKG signaling pathway	41/1047	159/7550	8.95428e-05	0.00085928	0.000172802	ENSBTAG00000019604/ENSBTAG00000018270/ENSBTAG00000005474/ENSBTAG00000000656/ENSBTAG00000001242/ENSBTAG00000005218/ENSBTAG00000012687/ENSBTAG00000002714/ENSBTAG00000017871/ENSBTAG00000046545/ENSBTAG00000001305/ENSBTAG00000020645/ENSBTAG00000006234/ENSBTAG00000006212/ENSBTAG00000002205/ENSBTAG00000007642/ENSBTAG00000012510/ENSBTAG00000010026/ENSBTAG00000015802/ENSBTAG00000020614/ENSBTAG00000006143/…	41
KEGG	bta04915	Estrogen signaling pathway	29/1047	98/7550	9.97254e-05	0.000926098	0.000186244	ENSBTAG00000011953/ENSBTAG00000003362/ENSBTAG00000005474/ENSBTAG00000002714/ENSBTAG00000013162/ENSBTAG00000020645/ENSBTAG00000012510/ENSBTAG00000008719/ENSBTAG00000004736/ENSBTAG00000015802/ENSBTAG00000011628/ENSBTAG00000021766/ENSBTAG00000003021/ENSBTAG00000006143/ENSBTAG00000017788/ENSBTAG00000002350/ENSBTAG00000010989/ENSBTAG00000013016/ENSBTAG00000020455/ENSBTAG00000009778/ENSBTAG00000018705/…	29
KEGG	bta05223	Non-small cell lung cancer	20/1047	56/7550	0.000109815	0.000987898	0.000198678	ENSBTAG00000002103/ENSBTAG00000013550/ENSBTAG00000014418/ENSBTAG00000034436/ENSBTAG00000001061/ENSBTAG00000011234/ENSBTAG00000017788/ENSBTAG00000020921/ENSBTAG00000002350/ENSBTAG00000010989/ENSBTAG00000009778/ENSBTAG00000033983/ENSBTAG00000005978/ENSBTAG00000010935/ENSBTAG00000006640/ENSBTAG00000004736/ENSBTAG00000044023/ENSBTAG00000020848/ENSBTAG00000011628/ENSBTAG00000003257	20
KEGG	bta04540	Gap junction	27/1047	89/7550	0.000117068	0.00102122	0.000205383	ENSBTAG00000011953/ENSBTAG00000001242/ENSBTAG00000030974/ENSBTAG00000001061/ENSBTAG00000002714/ENSBTAG00000034827/ENSBTAG00000010109/ENSBTAG00000020645/ENSBTAG00000012510/ENSBTAG00000004736/ENSBTAG00000025274/ENSBTAG00000011628/ENSBTAG00000013550/ENSBTAG00000021013/ENSBTAG00000012181/ENSBTAG00000046886/ENSBTAG00000020921/ENSBTAG00000000218/ENSBTAG00000013016/ENSBTAG00000020455/ENSBTAG00000037775/…	27
KEGG	bta05215	Prostate cancer	26/1047	86/7550	0.000171629	0.00145287	0.000292247	ENSBTAG00000034436/ENSBTAG00000003362/ENSBTAG00000044105/ENSBTAG00000005474/ENSBTAG00000006844/ENSBTAG00000020270/ENSBTAG00000034827/ENSBTAG00000019302/ENSBTAG00000021527/ENSBTAG00000006640/ENSBTAG00000004736/ENSBTAG00000011628/ENSBTAG00000015802/ENSBTAG00000026403/ENSBTAG00000006143/ENSBTAG00000017788/ENSBTAG00000010989/ENSBTAG00000002350/ENSBTAG00000009778/ENSBTAG00000033983/ENSBTAG00000001002/…	26
KEGG	bta05161	Hepatitis B	38/1047	148/7550	0.000186569	0.00153416	0.00030861	ENSBTAG00000021819/ENSBTAG00000020048/ENSBTAG00000002108/ENSBTAG00000018270/ENSBTAG00000005474/ENSBTAG00000000656/ENSBTAG00000001061/ENSBTAG00000020270/ENSBTAG00000012103/ENSBTAG00000021523/ENSBTAG00000006335/ENSBTAG00000019302/ENSBTAG00000004736/ENSBTAG00000006640/ENSBTAG00000010785/ENSBTAG00000015802/ENSBTAG00000044023/ENSBTAG00000018035/ENSBTAG00000026403/ENSBTAG00000013550/ENSBTAG00000006143/…	38
KEGG	bta04151	PI3K-Akt signaling pathway	73/1047	347/7550	0.000198337	0.00158559	0.000318963	ENSBTAG00000021819/ENSBTAG00000001444/ENSBTAG00000003362/ENSBTAG00000034436/ENSBTAG00000002108/ENSBTAG00000005190/ENSBTAG00000016515/ENSBTAG00000020270/ENSBTAG00000012074/ENSBTAG00000034827/ENSBTAG00000035697/ENSBTAG00000004772/ENSBTAG00000020277/ENSBTAG00000013745/ENSBTAG00000010598/ENSBTAG00000006645/ENSBTAG00000016649/ENSBTAG00000019498/ENSBTAG00000004736/ENSBTAG00000011706/ENSBTAG00000015802/…	73
KEGG	bta05202	Transcriptional misregulation in cancer	42/1047	171/7550	0.000227869	0.00177231	0.000356551	ENSBTAG00000001573/ENSBTAG00000004104/ENSBTAG00000015032/ENSBTAG00000044105/ENSBTAG00000019832/ENSBTAG00000015386/ENSBTAG00000020270/ENSBTAG00000013314/ENSBTAG00000001511/ENSBTAG00000019329/ENSBTAG00000004086/ENSBTAG00000018488/ENSBTAG00000009578/ENSBTAG00000013118/ENSBTAG00000008695/ENSBTAG00000014100/ENSBTAG00000016649/ENSBTAG00000016345/ENSBTAG00000018093/ENSBTAG00000021527/ENSBTAG00000002277/…	42
KEGG	bta04070	Phosphatidylinositol signaling system	28/1047	98/7550	0.000255741	0.00193662	0.000389633	ENSBTAG00000002103/ENSBTAG00000014111/ENSBTAG00000009917/ENSBTAG00000001061/ENSBTAG00000001675/ENSBTAG00000018033/ENSBTAG00000009845/ENSBTAG00000021853/ENSBTAG00000019167/ENSBTAG00000012510/ENSBTAG00000018247/ENSBTAG00000020616/ENSBTAG00000013550/ENSBTAG00000015352/ENSBTAG00000020921/ENSBTAG00000024107/ENSBTAG00000010989/ENSBTAG00000002350/ENSBTAG00000020455/ENSBTAG00000000817/ENSBTAG00000025644/…	28
KEGG	bta04750	Inflammatory mediator regulation of TRP channels	29/1047	104/7550	0.000301557	0.00222474	0.000447656	ENSBTAG00000002103/ENSBTAG00000011953/ENSBTAG00000020048/ENSBTAG00000010664/ENSBTAG00000001061/ENSBTAG00000014015/ENSBTAG00000003276/ENSBTAG00000012510/ENSBTAG00000008719/ENSBTAG00000013550/ENSBTAG00000020614/ENSBTAG00000019574/ENSBTAG00000020783/ENSBTAG00000020921/ENSBTAG00000010989/ENSBTAG00000002350/ENSBTAG00000020455/ENSBTAG00000014972/ENSBTAG00000025644/ENSBTAG00000018705/ENSBTAG00000014463/…	29
KEGG	bta04722	Neurotrophin signaling pathway	33/1047	125/7550	0.000315	0.00226579	0.000455921	ENSBTAG00000008151/ENSBTAG00000002103/ENSBTAG00000009065/ENSBTAG00000034436/ENSBTAG00000020048/ENSBTAG00000005812/ENSBTAG00000020270/ENSBTAG00000006039/ENSBTAG00000020791/ENSBTAG00000009101/ENSBTAG00000005664/ENSBTAG00000019302/ENSBTAG00000008719/ENSBTAG00000004736/ENSBTAG00000009233/ENSBTAG00000019574/ENSBTAG00000020783/ENSBTAG00000011234/ENSBTAG00000017788/ENSBTAG00000002350/ENSBTAG00000010989/…	33
KEGG	bta05212	Pancreatic cancer	21/1047	65/7550	0.000329438	0.00231181	0.000462414	ENSBTAG00000009233/ENSBTAG00000020048/ENSBTAG00000019832/ENSBTAG00000020270/ENSBTAG00000017788/ENSBTAG00000002350/ENSBTAG00000010989/ENSBTAG00000021250/ENSBTAG00000009778/ENSBTAG00000021523/ENSBTAG00000033983/ENSBTAG00000004194/ENSBTAG00000005978/ENSBTAG00000017850/ENSBTAG00000007867/ENSBTAG00000006640/ENSBTAG00000044023/ENSBTAG00000011628/ENSBTAG00000018035/ENSBTAG00000020848/ENSBTAG00000006526	21
KEGG	bta04261	Adrenergic signaling in cardiomyocytes	35/1047	136/7550	0.00033546	0.00229804	0.000462414	ENSBTAG00000011953/ENSBTAG00000009245/ENSBTAG00000004553/ENSBTAG00000005474/ENSBTAG00000001242/ENSBTAG00000000754/ENSBTAG00000002714/ENSBTAG00000001305/ENSBTAG00000002297/ENSBTAG00000020277/ENSBTAG00000020645/ENSBTAG00000000589/ENSBTAG00000021994/ENSBTAG00000019302/ENSBTAG00000012510/ENSBTAG00000010026/ENSBTAG00000033217/ENSBTAG00000000469/ENSBTAG00000015802/ENSBTAG00000018317/ENSBTAG00000019574/…	35
KEGG	bta04144	Endocytosis	54/1047	243/7550	0.000393989	0.00263585	0.000530462	ENSBTAG00000012314/ENSBTAG00000018125/ENSBTAG00000004554/ENSBTAG00000033735/ENSBTAG00000013162/ENSBTAG00000038190/ENSBTAG00000005851/ENSBTAG00000018857/ENSBTAG00000015278/ENSBTAG00000014119/ENSBTAG00000030749/ENSBTAG00000001403/ENSBTAG00000018035/ENSBTAG00000018915/ENSBTAG00000003185/ENSBTAG00000020485/ENSBTAG00000046248/ENSBTAG00000001050/ENSBTAG00000017490/ENSBTAG00000021886/ENSBTAG00000016972/…	54
KEGG	bta04931	Insulin resistance	30/1047	111/7550	0.000411438	0.00268998	0.000541366	ENSBTAG00000034436/ENSBTAG00000005760/ENSBTAG00000020048/ENSBTAG00000044105/ENSBTAG00000005474/ENSBTAG00000002917/ENSBTAG00000010664/ENSBTAG00000020270/ENSBTAG00000012687/ENSBTAG00000004189/ENSBTAG00000016775/ENSBTAG00000021523/ENSBTAG00000022058/ENSBTAG00000014119/ENSBTAG00000011494/ENSBTAG00000008719/ENSBTAG00000015802/ENSBTAG00000020614/ENSBTAG00000006616/ENSBTAG00000006143/ENSBTAG00000017788/…	30
KEGG	bta04066	HIF-1 signaling pathway	27/1047	96/7550	0.000442649	0.00282957	0.00056949	ENSBTAG00000002103/ENSBTAG00000006894/ENSBTAG00000007133/ENSBTAG00000001061/ENSBTAG00000020270/ENSBTAG00000012687/ENSBTAG00000021523/ENSBTAG00000010598/ENSBTAG00000019933/ENSBTAG00000019302/ENSBTAG00000021527/ENSBTAG00000011628/ENSBTAG00000026403/ENSBTAG00000013550/ENSBTAG00000020921/ENSBTAG00000017788/ENSBTAG00000010989/ENSBTAG00000002350/ENSBTAG00000012380/ENSBTAG00000033983/ENSBTAG00000014463/…	27
KEGG	bta05160	Hepatitis C	34/1047	133/7550	0.000472307	0.00295338	0.000594437	ENSBTAG00000012314/ENSBTAG00000012642/ENSBTAG00000009245/ENSBTAG00000021819/ENSBTAG00000034436/ENSBTAG00000020048/ENSBTAG00000037527/ENSBTAG00000020270/ENSBTAG00000013148/ENSBTAG00000011698/ENSBTAG00000020277/ENSBTAG00000021523/ENSBTAG00000013475/ENSBTAG00000004736/ENSBTAG00000000469/ENSBTAG00000011628/ENSBTAG00000018317/ENSBTAG00000019574/ENSBTAG00000020783/ENSBTAG00000017788/ENSBTAG00000014628/…	34
KEGG	bta04713	Circadian entrainment	27/1047	97/7550	0.000526835	0.00322391	0.000630518	ENSBTAG00000011953/ENSBTAG00000005474/ENSBTAG00000001061/ENSBTAG00000002714/ENSBTAG00000035697/ENSBTAG00000020645/ENSBTAG00000012510/ENSBTAG00000010026/ENSBTAG00000006999/ENSBTAG00000020520/ENSBTAG00000003043/ENSBTAG00000013550/ENSBTAG00000002908/ENSBTAG00000005800/ENSBTAG00000020921/ENSBTAG00000001052/ENSBTAG00000013016/ENSBTAG00000020455/ENSBTAG00000008122/ENSBTAG00000000215/ENSBTAG00000018705/…	27
KEGG	bta05133	Pertussis	23/1047	77/7550	0.000539462	0.00323241	0.000630518	ENSBTAG00000015032/ENSBTAG00000006894/ENSBTAG00000020048/ENSBTAG00000004741/ENSBTAG00000019574/ENSBTAG00000020783/ENSBTAG00000017824/ENSBTAG00000020270/ENSBTAG00000012210/ENSBTAG00000002714/ENSBTAG00000013016/ENSBTAG00000008612/ENSBTAG00000010349/ENSBTAG00000025644/ENSBTAG00000020645/ENSBTAG00000013745/ENSBTAG00000006685/ENSBTAG00000015150/ENSBTAG00000004322/ENSBTAG00000017060/ENSBTAG00000006633/…	23
KEGG	bta05169	Epstein-Barr virus infection	31/1047	118/7550	0.00054367	0.00319121	0.000630518	ENSBTAG00000011578/ENSBTAG00000002103/ENSBTAG00000012642/ENSBTAG00000020048/ENSBTAG00000005455/ENSBTAG00000012103/ENSBTAG00000020270/ENSBTAG00000011698/ENSBTAG00000021523/ENSBTAG00000012020/ENSBTAG00000040131/ENSBTAG00000020589/ENSBTAG00000013475/ENSBTAG00000019302/ENSBTAG00000006640/ENSBTAG00000020034/ENSBTAG00000019574/ENSBTAG00000020116/ENSBTAG00000007103/ENSBTAG00000020783/ENSBTAG00000038428/…	31
KEGG	bta04921	Oxytocin signaling pathway	36/1047	145/7550	0.000560205	0.00322248	0.000630518	ENSBTAG00000011953/ENSBTAG00000018270/ENSBTAG00000002917/ENSBTAG00000000656/ENSBTAG00000001061/ENSBTAG00000002714/ENSBTAG00000002297/ENSBTAG00000020645/ENSBTAG00000006234/ENSBTAG00000000589/ENSBTAG00000021994/ENSBTAG00000012510/ENSBTAG00000010026/ENSBTAG00000006999/ENSBTAG00000013569/ENSBTAG00000011628/ENSBTAG00000013550/ENSBTAG00000021901/ENSBTAG00000020921/ENSBTAG00000000218/ENSBTAG00000013016/…	36
KEGG	bta04724	Glutamatergic synapse	30/1047	113/7550	0.00056632	0.00319384	0.000630518	ENSBTAG00000011953/ENSBTAG00000001061/ENSBTAG00000002714/ENSBTAG00000035697/ENSBTAG00000012628/ENSBTAG00000020645/ENSBTAG00000030180/ENSBTAG00000025853/ENSBTAG00000012510/ENSBTAG00000014828/ENSBTAG00000010026/ENSBTAG00000005372/ENSBTAG00000003043/ENSBTAG00000013550/ENSBTAG00000002232/ENSBTAG00000007863/ENSBTAG00000002908/ENSBTAG00000005800/ENSBTAG00000020921/ENSBTAG00000013016/ENSBTAG00000020455/…	30
KEGG	bta05145	Toxoplasmosis	30/1047	113/7550	0.00056632	0.00319384	0.000630518	ENSBTAG00000012314/ENSBTAG00000006894/ENSBTAG00000034436/ENSBTAG00000020048/ENSBTAG00000017266/ENSBTAG00000020270/ENSBTAG00000002714/ENSBTAG00000011698/ENSBTAG00000013162/ENSBTAG00000021523/ENSBTAG00000020645/ENSBTAG00000015150/ENSBTAG00000006685/ENSBTAG00000019302/ENSBTAG00000020649/ENSBTAG00000006526/ENSBTAG00000024918/ENSBTAG00000035735/ENSBTAG00000004741/ENSBTAG00000019574/ENSBTAG00000020783/…	30
KEGG	bta04925	Aldosterone synthesis and secretion	23/1047	79/7550	0.000791762	0.00437727	0.000864884	ENSBTAG00000012314/ENSBTAG00000011953/ENSBTAG00000013550/ENSBTAG00000020614/ENSBTAG00000000507/ENSBTAG00000005474/ENSBTAG00000006143/ENSBTAG00000001061/ENSBTAG00000012181/ENSBTAG00000020921/ENSBTAG00000020455/ENSBTAG00000018705/ENSBTAG00000025644/ENSBTAG00000006234/ENSBTAG00000014463/ENSBTAG00000004457/ENSBTAG00000015599/ENSBTAG00000018777/ENSBTAG00000012510/ENSBTAG00000010026/ENSBTAG00000007780/…	23
KEGG	bta05213	Endometrial cancer	17/1047	51/7550	0.00100692	0.00545936	0.00107954	ENSBTAG00000034436/ENSBTAG00000014182/ENSBTAG00000011234/ENSBTAG00000006844/ENSBTAG00000016577/ENSBTAG00000000696/ENSBTAG00000018852/ENSBTAG00000017788/ENSBTAG00000002350/ENSBTAG00000010989/ENSBTAG00000009778/ENSBTAG00000033983/ENSBTAG00000001002/ENSBTAG00000005978/ENSBTAG00000004736/ENSBTAG00000020848/ENSBTAG00000011628	17
KEGG	bta04650	Natural killer cell mediated cytotoxicity	30/1047	117/7550	0.00103576	0.00551165	0.00109027	ENSBTAG00000002103/ENSBTAG00000021819/ENSBTAG00000011851/ENSBTAG00000018270/ENSBTAG00000000656/ENSBTAG00000009381/ENSBTAG00000001061/ENSBTAG00000020294/ENSBTAG00000004736/ENSBTAG00000002096/ENSBTAG00000010785/ENSBTAG00000013550/ENSBTAG00000009233/ENSBTAG00000007103/ENSBTAG00000020921/ENSBTAG00000002350/ENSBTAG00000011238/ENSBTAG00000010989/ENSBTAG00000031575/ENSBTAG00000009778/ENSBTAG00000033983/…	30
KEGG	bta04064	NF-kappa B signaling pathway	25/1047	91/7550	0.00109071	0.00569819	0.00111686	ENSBTAG00000021358/ENSBTAG00000027916/ENSBTAG00000002103/ENSBTAG00000024918/ENSBTAG00000012642/ENSBTAG00000019250/ENSBTAG00000035735/ENSBTAG00000015032/ENSBTAG00000020034/ENSBTAG00000010664/ENSBTAG00000038428/ENSBTAG00000020270/ENSBTAG00000010998/ENSBTAG00000012020/ENSBTAG00000004767/ENSBTAG00000013475/ENSBTAG00000019302/ENSBTAG00000000735/ENSBTAG00000016683/ENSBTAG00000014698/ENSBTAG00000025257/…	25
KEGG	bta04912	GnRH signaling pathway	24/1047	86/7550	0.00111889	0.00574095	0.00111686	ENSBTAG00000008151/ENSBTAG00000011953/ENSBTAG00000021766/ENSBTAG00000020048/ENSBTAG00000019574/ENSBTAG00000020783/ENSBTAG00000012181/ENSBTAG00000012103/ENSBTAG00000020455/ENSBTAG00000018705/ENSBTAG00000025644/ENSBTAG00000009778/ENSBTAG00000016138/ENSBTAG00000033983/ENSBTAG00000014463/ENSBTAG00000017490/ENSBTAG00000018777/ENSBTAG00000012510/ENSBTAG00000010026/ENSBTAG00000004736/ENSBTAG00000011628/…	24
KEGG	bta04012	ErbB signaling pathway	24/1047	86/7550	0.00111889	0.00574095	0.00111686	ENSBTAG00000002103/ENSBTAG00000013550/ENSBTAG00000021766/ENSBTAG00000020048/ENSBTAG00000015205/ENSBTAG00000018134/ENSBTAG00000001061/ENSBTAG00000006817/ENSBTAG00000012103/ENSBTAG00000017788/ENSBTAG00000020921/ENSBTAG00000047856/ENSBTAG00000002350/ENSBTAG00000010989/ENSBTAG00000013057/ENSBTAG00000009778/ENSBTAG00000009578/ENSBTAG00000033983/ENSBTAG00000014463/ENSBTAG00000010444/ENSBTAG00000005978/…	24
KEGG	bta05140	Leishmaniasis	21/1047	71/7550	0.0011548	0.00582116	0.00113317	ENSBTAG00000003305/ENSBTAG00000006894/ENSBTAG00000004741/ENSBTAG00000019574/ENSBTAG00000020783/ENSBTAG00000009656/ENSBTAG00000020270/ENSBTAG00000020294/ENSBTAG00000038124/ENSBTAG00000010349/ENSBTAG00000047707/ENSBTAG00000007531/ENSBTAG00000006685/ENSBTAG00000015150/ENSBTAG00000004322/ENSBTAG00000008004/ENSBTAG00000007867/ENSBTAG00000017060/ENSBTAG00000012899/ENSBTAG00000016683/ENSBTAG00000002096	21
KEGG	bta04930	Type II diabetes mellitus	16/1047	47/7550	0.00117993	0.00584525	0.00113852	ENSBTAG00000020614/ENSBTAG00000020048/ENSBTAG00000012687/ENSBTAG00000010989/ENSBTAG00000002350/ENSBTAG00000012380/ENSBTAG00000019813/ENSBTAG00000032288/ENSBTAG00000005978/ENSBTAG00000013108/ENSBTAG00000014119/ENSBTAG00000010026/ENSBTAG00000008719/ENSBTAG00000014828/ENSBTAG00000020848/ENSBTAG00000017056	16
KEGG	bta05032	Morphine addiction	25/1047	93/7550	0.00151161	0.00735708	0.00143466	ENSBTAG00000011953/ENSBTAG00000003043/ENSBTAG00000016396/ENSBTAG00000013550/ENSBTAG00000010652/ENSBTAG00000002908/ENSBTAG00000005218/ENSBTAG00000001061/ENSBTAG00000020485/ENSBTAG00000002714/ENSBTAG00000020921/ENSBTAG00000017837/ENSBTAG00000013016/ENSBTAG00000035697/ENSBTAG00000008122/ENSBTAG00000000215/ENSBTAG00000018705/ENSBTAG00000020645/ENSBTAG00000013002/ENSBTAG00000012032/ENSBTAG00000008636/…	25
KEGG	bta04960	Aldosterone-regulated sodium reabsorption	14/1047	39/7550	0.00158654	0.00759247	0.00148149	ENSBTAG00000013550/ENSBTAG00000034436/ENSBTAG00000000008/ENSBTAG00000001061/ENSBTAG00000020921/ENSBTAG00000012687/ENSBTAG00000002631/ENSBTAG00000010989/ENSBTAG00000002350/ENSBTAG00000009778/ENSBTAG00000005685/ENSBTAG00000005978/ENSBTAG00000038523/ENSBTAG00000020848	14
KEGG	bta05203	Viral carcinogenesis	50/1047	234/7550	0.00164269	0.00773196	0.00150957	ENSBTAG00000002108/ENSBTAG00000005455/ENSBTAG00000020270/ENSBTAG00000015386/ENSBTAG00000009696/ENSBTAG00000015413/ENSBTAG00000010109/ENSBTAG00000002474/ENSBTAG00000013475/ENSBTAG00000016649/ENSBTAG00000006640/ENSBTAG00000004736/ENSBTAG00000015802/ENSBTAG00000010692/ENSBTAG00000014553/ENSBTAG00000026403/ENSBTAG00000009233/ENSBTAG00000020034/ENSBTAG00000010989/ENSBTAG00000012691/ENSBTAG00000019915/…	50
KEGG	bta05220	Chronic myeloid leukemia	21/1047	73/7550	0.00167717	0.00776695	0.00151718	ENSBTAG00000019832/ENSBTAG00000006817/ENSBTAG00000020270/ENSBTAG00000003397/ENSBTAG00000017788/ENSBTAG00000002350/ENSBTAG00000010989/ENSBTAG00000013057/ENSBTAG00000009778/ENSBTAG00000033983/ENSBTAG00000024492/ENSBTAG00000005978/ENSBTAG00000012698/ENSBTAG00000016683/ENSBTAG00000018254/ENSBTAG00000006640/ENSBTAG00000004736/ENSBTAG00000044023/ENSBTAG00000018035/ENSBTAG00000020848/ENSBTAG00000006526	21
KEGG	bta04620	Toll-like receptor signaling pathway	27/1047	105/7550	0.00187156	0.00852718	0.00166698	ENSBTAG00000015032/ENSBTAG00000021819/ENSBTAG00000020048/ENSBTAG00000012103/ENSBTAG00000020270/ENSBTAG00000015150/ENSBTAG00000013118/ENSBTAG00000013475/ENSBTAG00000025257/ENSBTAG00000009233/ENSBTAG00000004741/ENSBTAG00000019574/ENSBTAG00000020783/ENSBTAG00000017788/ENSBTAG00000010989/ENSBTAG00000002350/ENSBTAG00000022161/ENSBTAG00000004989/ENSBTAG00000033983/ENSBTAG00000005978/ENSBTAG00000004322/…	27
KEGG	bta04668	TNF signaling pathway	27/1047	108/7550	0.0028574	0.0127942	0.00250649	ENSBTAG00000009065/ENSBTAG00000012642/ENSBTAG00000020048/ENSBTAG00000005474/ENSBTAG00000012103/ENSBTAG00000020270/ENSBTAG00000010998/ENSBTAG00000012020/ENSBTAG00000013475/ENSBTAG00000015802/ENSBTAG00000010785/ENSBTAG00000024918/ENSBTAG00000035735/ENSBTAG00000019574/ENSBTAG00000006143/ENSBTAG00000020783/ENSBTAG00000017788/ENSBTAG00000010989/ENSBTAG00000002350/ENSBTAG00000033983/ENSBTAG00000005978/…	27
KEGG	bta05222	Small cell lung cancer	23/1047	87/7550	0.0030715	0.0135376	0.00265408	ENSBTAG00000025210/ENSBTAG00000035735/ENSBTAG00000024918/ENSBTAG00000006894/ENSBTAG00000014418/ENSBTAG00000017266/ENSBTAG00000021316/ENSBTAG00000008165/ENSBTAG00000020270/ENSBTAG00000017788/ENSBTAG00000002350/ENSBTAG00000010989/ENSBTAG00000009578/ENSBTAG00000012020/ENSBTAG00000005978/ENSBTAG00000013475/ENSBTAG00000019302/ENSBTAG00000016683/ENSBTAG00000019498/ENSBTAG00000006640/ENSBTAG00000044023/…	23
KEGG	bta04370	VEGF signaling pathway	17/1047	59/7550	0.00525155	0.0227143	0.00447113	ENSBTAG00000002103/ENSBTAG00000009233/ENSBTAG00000013550/ENSBTAG00000018270/ENSBTAG00000019574/ENSBTAG00000020783/ENSBTAG00000001061/ENSBTAG00000020921/ENSBTAG00000017788/ENSBTAG00000002350/ENSBTAG00000010989/ENSBTAG00000009778/ENSBTAG00000009578/ENSBTAG00000033983/ENSBTAG00000005978/ENSBTAG00000013298/ENSBTAG00000020848	17
KEGG	bta04270	Vascular smooth muscle contraction	28/1047	119/7550	0.00573631	0.0244253	0.00481308	ENSBTAG00000011953/ENSBTAG00000010664/ENSBTAG00000007581/ENSBTAG00000001061/ENSBTAG00000014015/ENSBTAG00000017871/ENSBTAG00000013953/ENSBTAG00000003276/ENSBTAG00000006234/ENSBTAG00000012510/ENSBTAG00000008719/ENSBTAG00000010026/ENSBTAG00000013550/ENSBTAG00000020614/ENSBTAG00000012181/ENSBTAG00000013674/ENSBTAG00000020921/ENSBTAG00000020455/ENSBTAG00000018705/ENSBTAG00000025644/ENSBTAG00000033983/…	28
KEGG	bta04360	Axon guidance	29/1047	125/7550	0.00597835	0.0250763	0.0049445	ENSBTAG00000004499/ENSBTAG00000011851/ENSBTAG00000010662/ENSBTAG00000018270/ENSBTAG00000010704/ENSBTAG00000016515/ENSBTAG00000021273/ENSBTAG00000002714/ENSBTAG00000047856/ENSBTAG00000001941/ENSBTAG00000009578/ENSBTAG00000020645/ENSBTAG00000011245/ENSBTAG00000001483/ENSBTAG00000014270/ENSBTAG00000004685/ENSBTAG00000002941/ENSBTAG00000019866/ENSBTAG00000009233/ENSBTAG00000011892/ENSBTAG00000020489/…	29
KEGG	bta05214	Glioma	18/1047	65/7550	0.0060739	0.0251086	0.00495277	ENSBTAG00000002103/ENSBTAG00000013550/ENSBTAG00000001061/ENSBTAG00000017788/ENSBTAG00000020921/ENSBTAG00000002350/ENSBTAG00000010989/ENSBTAG00000025644/ENSBTAG00000009778/ENSBTAG00000033983/ENSBTAG00000014463/ENSBTAG00000005978/ENSBTAG00000006640/ENSBTAG00000021527/ENSBTAG00000004736/ENSBTAG00000044023/ENSBTAG00000020848/ENSBTAG00000011628	18
KEGG	bta04923	Regulation of lipolysis in adipocytes	16/1047	55/7550	0.0064014	0.0260758	0.00514732	ENSBTAG00000011953/ENSBTAG00000001242/ENSBTAG00000005218/ENSBTAG00000012687/ENSBTAG00000002714/ENSBTAG00000017788/ENSBTAG00000002350/ENSBTAG00000010989/ENSBTAG00000013016/ENSBTAG00000018705/ENSBTAG00000016138/ENSBTAG00000020645/ENSBTAG00000006234/ENSBTAG00000005978/ENSBTAG00000018777/ENSBTAG00000020848	16
KEGG	bta05164	Influenza A	37/1047	173/7550	0.00712655	0.0285944	0.00544932	ENSBTAG00000040569/ENSBTAG00000021819/ENSBTAG00000020048/ENSBTAG00000037527/ENSBTAG00000020270/ENSBTAG00000012103/ENSBTAG00000010349/ENSBTAG00000011698/ENSBTAG00000013162/ENSBTAG00000015150/ENSBTAG00000020649/ENSBTAG00000010785/ENSBTAG00000026403/ENSBTAG00000015779/ENSBTAG00000004741/ENSBTAG00000019574/ENSBTAG00000020783/ENSBTAG00000007519/ENSBTAG00000009656/ENSBTAG00000017788/ENSBTAG00000014628/…	37
KEGG	bta04723	Retrograde endocannabinoid signaling	25/1047	104/7550	0.00714854	0.028289	0.00544932	ENSBTAG00000011953/ENSBTAG00000020048/ENSBTAG00000001061/ENSBTAG00000002714/ENSBTAG00000035697/ENSBTAG00000013002/ENSBTAG00000020645/ENSBTAG00000012510/ENSBTAG00000010026/ENSBTAG00000014828/ENSBTAG00000003043/ENSBTAG00000013550/ENSBTAG00000019574/ENSBTAG00000002908/ENSBTAG00000005800/ENSBTAG00000020783/ENSBTAG00000020921/ENSBTAG00000013016/ENSBTAG00000017837/ENSBTAG00000020455/ENSBTAG00000000215/…	25
KEGG	bta05210	Colorectal cancer	18/1047	66/7550	0.00715346	0.027926	0.00544932	ENSBTAG00000009233/ENSBTAG00000020048/ENSBTAG00000019832/ENSBTAG00000006844/ENSBTAG00000016577/ENSBTAG00000018852/ENSBTAG00000017788/ENSBTAG00000002350/ENSBTAG00000010989/ENSBTAG00000009778/ENSBTAG00000033983/ENSBTAG00000001002/ENSBTAG00000004194/ENSBTAG00000005978/ENSBTAG00000004322/ENSBTAG00000019302/ENSBTAG00000018035/ENSBTAG00000020848	18
KEGG	bta04924	Renin secretion	18/1047	66/7550	0.00715346	0.027926	0.00544932	ENSBTAG00000011953/ENSBTAG00000005474/ENSBTAG00000001242/ENSBTAG00000005218/ENSBTAG00000013674/ENSBTAG00000002714/ENSBTAG00000013016/ENSBTAG00000020455/ENSBTAG00000014972/ENSBTAG00000025644/ENSBTAG00000020645/ENSBTAG00000006234/ENSBTAG00000013300/ENSBTAG00000004457/ENSBTAG00000018777/ENSBTAG00000012510/ENSBTAG00000010026/ENSBTAG00000002313	18
KEGG	bta04621	NOD-like receptor signaling pathway	15/1047	51/7550	0.00780617	0.0300395	0.0058693	ENSBTAG00000035735/ENSBTAG00000024918/ENSBTAG00000020048/ENSBTAG00000003326/ENSBTAG00000019574/ENSBTAG00000020783/ENSBTAG00000020433/ENSBTAG00000020270/ENSBTAG00000014374/ENSBTAG00000000415/ENSBTAG00000016683/ENSBTAG00000000277/ENSBTAG00000015718/ENSBTAG00000021144/ENSBTAG00000020535	15
KEGG	bta04971	Gastric acid secretion	19/1047	72/7550	0.00797957	0.030296	0.00592276	ENSBTAG00000011953/ENSBTAG00000013550/ENSBTAG00000000008/ENSBTAG00000001061/ENSBTAG00000020921/ENSBTAG00000002714/ENSBTAG00000010347/ENSBTAG00000013016/ENSBTAG00000020455/ENSBTAG00000018705/ENSBTAG00000025644/ENSBTAG00000020645/ENSBTAG00000014463/ENSBTAG00000038523/ENSBTAG00000019961/ENSBTAG00000018777/ENSBTAG00000012510/ENSBTAG00000014818/ENSBTAG00000002313	19
KEGG	bta05152	Tuberculosis	38/1047	181/7550	0.00862562	0.0322953	0.00632124	ENSBTAG00000012642/ENSBTAG00000015032/ENSBTAG00000006894/ENSBTAG00000020048/ENSBTAG00000007272/ENSBTAG00000005474/ENSBTAG00000020270/ENSBTAG00000019218/ENSBTAG00000010349/ENSBTAG00000010242/ENSBTAG00000015150/ENSBTAG00000006685/ENSBTAG00000019302/ENSBTAG00000020649/ENSBTAG00000002096/ENSBTAG00000014553/ENSBTAG00000026403/ENSBTAG00000027916/ENSBTAG00000004741/ENSBTAG00000021943/ENSBTAG00000019574/…	38
KEGG	bta05166	HTLV-I infection	52/1047	267/7550	0.00934287	0.0344999	0.00676129	ENSBTAG00000008151/ENSBTAG00000018270/ENSBTAG00000012103/ENSBTAG00000020270/ENSBTAG00000018852/ENSBTAG00000012074/ENSBTAG00000002341/ENSBTAG00000008545/ENSBTAG00000016649/ENSBTAG00000006640/ENSBTAG00000018035/ENSBTAG00000026403/ENSBTAG00000012184/ENSBTAG00000007103/ENSBTAG00000038428/ENSBTAG00000017788/ENSBTAG00000010989/ENSBTAG00000047707/ENSBTAG00000009778/ENSBTAG00000019336/ENSBTAG00000015710/…	52
KEGG	bta05146	Amoebiasis	26/1047	112/7550	0.00949329	0.0346066	0.00678532	ENSBTAG00000011953/ENSBTAG00000006894/ENSBTAG00000015032/ENSBTAG00000001061/ENSBTAG00000020270/ENSBTAG00000009696/ENSBTAG00000009578/ENSBTAG00000015150/ENSBTAG00000006685/ENSBTAG00000012510/ENSBTAG00000021879/ENSBTAG00000025210/ENSBTAG00000013550/ENSBTAG00000004741/ENSBTAG00000021316/ENSBTAG00000012181/ENSBTAG00000011215/ENSBTAG00000020921/ENSBTAG00000010989/ENSBTAG00000002350/ENSBTAG00000005978/…	26
KEGG	bta04917	Prolactin signaling pathway	19/1047	74/7550	0.0106971	0.0384486	0.00755254	ENSBTAG00000020048/ENSBTAG00000019574/ENSBTAG00000020783/ENSBTAG00000011234/ENSBTAG00000020270/ENSBTAG00000017788/ENSBTAG00000002350/ENSBTAG00000010989/ENSBTAG00000009778/ENSBTAG00000016138/ENSBTAG00000021523/ENSBTAG00000033983/ENSBTAG00000032288/ENSBTAG00000005978/ENSBTAG00000004322/ENSBTAG00000007867/ENSBTAG00000016649/ENSBTAG00000004736/ENSBTAG00000020848	19
KEGG	bta00564	Glycerophospholipid metabolism	23/1047	97/7550	0.0119688	0.0424216	0.00834858	ENSBTAG00000020616/ENSBTAG00000010526/ENSBTAG00000007668/ENSBTAG00000002490/ENSBTAG00000007689/ENSBTAG00000017592/ENSBTAG00000015160/ENSBTAG00000014015/ENSBTAG00000008293/ENSBTAG00000020456/ENSBTAG00000016432/ENSBTAG00000000675/ENSBTAG00000013901/ENSBTAG00000012126/ENSBTAG00000007837/ENSBTAG00000017490/ENSBTAG00000004922/ENSBTAG00000025161/ENSBTAG00000016107/ENSBTAG00000010304/ENSBTAG00000004018/…	23
KEGG	bta04150	mTOR signaling pathway	16/1047	59/7550	0.0126059	0.0441036	0.00868825	ENSBTAG00000018438/ENSBTAG00000013550/ENSBTAG00000034436/ENSBTAG00000005190/ENSBTAG00000002883/ENSBTAG00000040055/ENSBTAG00000001061/ENSBTAG00000030977/ENSBTAG00000020921/ENSBTAG00000017788/ENSBTAG00000002350/ENSBTAG00000034222/ENSBTAG00000010989/ENSBTAG00000005978/ENSBTAG00000010598/ENSBTAG00000020848	16
KEGG	bta05321	Inflammatory bowel disease (IBD)	18/1047	70/7550	0.0131095	0.04529	0.00892908	ENSBTAG00000019567/ENSBTAG00000004741/ENSBTAG00000000656/ENSBTAG00000015904/ENSBTAG00000009656/ENSBTAG00000020270/ENSBTAG00000014983/ENSBTAG00000010349/ENSBTAG00000047707/ENSBTAG00000014199/ENSBTAG00000021523/ENSBTAG00000006685/ENSBTAG00000015150/ENSBTAG00000006335/ENSBTAG00000007867/ENSBTAG00000012899/ENSBTAG00000009455/ENSBTAG00000000277	18
KEGG	bta00600	Sphingolipid metabolism	14/1047	49/7550	0.0136627	0.0466134	0.00919766	ENSBTAG00000037729/ENSBTAG00000044063/ENSBTAG00000010526/ENSBTAG00000004574/ENSBTAG00000003434/ENSBTAG00000009984/ENSBTAG00000004430/ENSBTAG00000000099/ENSBTAG00000001124/ENSBTAG00000015254/ENSBTAG00000020480/ENSBTAG00000014252/ENSBTAG00000014833/ENSBTAG00000014841	14
KEGG	bta04727	GABAergic synapse	21/1047	87/7550	0.0139137	0.0469035	0.00925897	ENSBTAG00000003043/ENSBTAG00000011953/ENSBTAG00000013550/ENSBTAG00000007863/ENSBTAG00000002908/ENSBTAG00000001061/ENSBTAG00000002714/ENSBTAG00000020921/ENSBTAG00000035697/ENSBTAG00000013016/ENSBTAG00000017837/ENSBTAG00000008122/ENSBTAG00000000215/ENSBTAG00000018705/ENSBTAG00000020645/ENSBTAG00000013002/ENSBTAG00000018777/ENSBTAG00000007635/ENSBTAG00000014828/ENSBTAG00000010026/ENSBTAG00000000859	21
KEGG	bta04630	Jak-STAT signaling pathway	32/1047	151/7550	0.01444	0.048088	0.00949997	ENSBTAG00000021819/ENSBTAG00000019567/ENSBTAG00000016284/ENSBTAG00000020294/ENSBTAG00000014983/ENSBTAG00000020892/ENSBTAG00000011698/ENSBTAG00000021523/ENSBTAG00000015638/ENSBTAG00000015150/ENSBTAG00000006685/ENSBTAG00000017697/ENSBTAG00000003781/ENSBTAG00000006335/ENSBTAG00000016649/ENSBTAG00000009455/ENSBTAG00000016345/ENSBTAG00000004736/ENSBTAG00000006526/ENSBTAG00000026403/ENSBTAG00000004741/…	32
KEGG	bta04726	Serotonergic synapse	26/1047	116/7550	0.014749	0.0485423	0.00959429	ENSBTAG00000011953/ENSBTAG00000017753/ENSBTAG00000001061/ENSBTAG00000002714/ENSBTAG00000035697/ENSBTAG00000020645/ENSBTAG00000012510/ENSBTAG00000014828/ENSBTAG00000010026/ENSBTAG00000012475/ENSBTAG00000003043/ENSBTAG00000013550/ENSBTAG00000002232/ENSBTAG00000002908/ENSBTAG00000020921/ENSBTAG00000013016/ENSBTAG00000017837/ENSBTAG00000020455/ENSBTAG00000008122/ENSBTAG00000000215/ENSBTAG00000009778/…	26
KEGG	bta04911	Insulin secretion	20/1047	82/7550	0.0149771	0.0487272	0.00962989	ENSBTAG00000011953/ENSBTAG00000013550/ENSBTAG00000006139/ENSBTAG00000005474/ENSBTAG00000006143/ENSBTAG00000001061/ENSBTAG00000012181/ENSBTAG00000004988/ENSBTAG00000020921/ENSBTAG00000018705/ENSBTAG00000032288/ENSBTAG00000014463/ENSBTAG00000013300/ENSBTAG00000038523/ENSBTAG00000018777/ENSBTAG00000012510/ENSBTAG00000010026/ENSBTAG00000009617/ENSBTAG00000018249/ENSBTAG00000015802	20
KEGG	bta04916	Melanogenesis	23/1047	99/7550	0.0151364	0.0486908	0.00962989	ENSBTAG00000026403/ENSBTAG00000011953/ENSBTAG00000013550/ENSBTAG00000023731/ENSBTAG00000005474/ENSBTAG00000006143/ENSBTAG00000001061/ENSBTAG00000006844/ENSBTAG00000020921/ENSBTAG00000002714/ENSBTAG00000013016/ENSBTAG00000018705/ENSBTAG00000025644/ENSBTAG00000009778/ENSBTAG00000019336/ENSBTAG00000020645/ENSBTAG00000033983/ENSBTAG00000014463/ENSBTAG00000001002/ENSBTAG00000018777/ENSBTAG00000012510/…	23
GO "BP"	GO:0050776	regulation of immune response	124/2151	420/13824	3.58762e-13	4.32967e-10	6.72207e-11	ENSBTAG00000005193/ENSBTAG00000015032/ENSBTAG00000045767/ENSBTAG00000034436/ENSBTAG00000000962/ENSBTAG00000007581/ENSBTAG00000009266/ENSBTAG00000012210/ENSBTAG00000012074/ENSBTAG00000033319/ENSBTAG00000010242/ENSBTAG00000008636/ENSBTAG00000007445/ENSBTAG00000005062/ENSBTAG00000012002/ENSBTAG00000024918/ENSBTAG00000003186/ENSBTAG00000016556/ENSBTAG00000007519/ENSBTAG00000016933/ENSBTAG00000014368/…	124
GO "BP"	GO:0050778	positive regulation of immune response	101/2151	324/13824	1.99751e-12	1.53427e-09	2.38172e-10	ENSBTAG00000005193/ENSBTAG00000015032/ENSBTAG00000034436/ENSBTAG00000045767/ENSBTAG00000000962/ENSBTAG00000007581/ENSBTAG00000009266/ENSBTAG00000012210/ENSBTAG00000012074/ENSBTAG00000010242/ENSBTAG00000008636/ENSBTAG00000007445/ENSBTAG00000005062/ENSBTAG00000012002/ENSBTAG00000003186/ENSBTAG00000016556/ENSBTAG00000016933/ENSBTAG00000014368/ENSBTAG00000019741/ENSBTAG00000027375/ENSBTAG00000012808/…	101
GO "BP"	GO:0002757	immune response-activating signal transduction	67/2151	182/13824	4.90711e-12	3.18922e-09	4.95081e-10	ENSBTAG00000003966/ENSBTAG00000015032/ENSBTAG00000045767/ENSBTAG00000034436/ENSBTAG00000018270/ENSBTAG00000000962/ENSBTAG00000009266/ENSBTAG00000017243/ENSBTAG00000010347/ENSBTAG00000008636/ENSBTAG00000007445/ENSBTAG00000005062/ENSBTAG00000013475/ENSBTAG00000012002/ENSBTAG00000020614/ENSBTAG00000020034/ENSBTAG00000003186/ENSBTAG00000016556/ENSBTAG00000019741/ENSBTAG00000027375/ENSBTAG00000031575/…	67
GO "BP"	GO:0050851	antigen receptor-mediated signaling pathway	41/2151	85/13824	6.93633e-12	4.18608e-09	6.49825e-10	ENSBTAG00000003966/ENSBTAG00000037951/ENSBTAG00000011851/ENSBTAG00000045767/ENSBTAG00000018270/ENSBTAG00000009381/ENSBTAG00000000962/ENSBTAG00000020294/ENSBTAG00000017243/ENSBTAG00000010347/ENSBTAG00000036260/ENSBTAG00000002297/ENSBTAG00000003276/ENSBTAG00000008636/ENSBTAG00000007445/ENSBTAG00000005062/ENSBTAG00000019302/ENSBTAG00000012002/ENSBTAG00000005049/ENSBTAG00000013569/ENSBTAG00000027916/…	41
GO "BP"	GO:0002429	immune response-activating cell surface receptor signaling pathway	44/2151	97/13824	1.37885e-11	6.47218e-09	9.81106e-10	ENSBTAG00000003966/ENSBTAG00000037951/ENSBTAG00000011851/ENSBTAG00000045767/ENSBTAG00000018270/ENSBTAG00000009381/ENSBTAG00000000962/ENSBTAG00000009266/ENSBTAG00000020294/ENSBTAG00000017243/ENSBTAG00000010347/ENSBTAG00000036260/ENSBTAG00000002297/ENSBTAG00000003276/ENSBTAG00000008636/ENSBTAG00000007445/ENSBTAG00000005062/ENSBTAG00000006377/ENSBTAG00000019302/ENSBTAG00000005049/ENSBTAG00000012002/…	44
GO "BP"	GO:0046649	lymphocyte activation	129/2151	470/13824	3.14053e-11	1.15367e-08	1.79089e-09	ENSBTAG00000025405/ENSBTAG00000045767/ENSBTAG00000005190/ENSBTAG00000015904/ENSBTAG00000006844/ENSBTAG00000012074/ENSBTAG00000010242/ENSBTAG00000002474/ENSBTAG00000007445/ENSBTAG00000011602/ENSBTAG00000010785/ENSBTAG00000011921/ENSBTAG00000007103/ENSBTAG00000038428/ENSBTAG00000031430/ENSBTAG00000016933/ENSBTAG00000014368/ENSBTAG00000010989/ENSBTAG00000011238/ENSBTAG00000027375/ENSBTAG00000021841/…	129
GO "BP"	GO:0002764	immune response-regulating signaling pathway	68/2151	194/13824	4.23515e-11	1.49095e-08	2.31447e-09	ENSBTAG00000003966/ENSBTAG00000015032/ENSBTAG00000045767/ENSBTAG00000034436/ENSBTAG00000018270/ENSBTAG00000000962/ENSBTAG00000009266/ENSBTAG00000017243/ENSBTAG00000010347/ENSBTAG00000008636/ENSBTAG00000007445/ENSBTAG00000005062/ENSBTAG00000013475/ENSBTAG00000012002/ENSBTAG00000020614/ENSBTAG00000020034/ENSBTAG00000003186/ENSBTAG00000016556/ENSBTAG00000019741/ENSBTAG00000027375/ENSBTAG00000031575/…	68
GO "BP"	GO:0002253	activation of immune response	73/2151	219/13824	1.08127e-10	2.94699e-08	4.57476e-09	ENSBTAG00000003966/ENSBTAG00000015032/ENSBTAG00000045767/ENSBTAG00000034436/ENSBTAG00000018270/ENSBTAG00000000962/ENSBTAG00000009266/ENSBTAG00000012210/ENSBTAG00000017243/ENSBTAG00000010347/ENSBTAG00000034885/ENSBTAG00000008636/ENSBTAG00000007445/ENSBTAG00000005062/ENSBTAG00000013475/ENSBTAG00000012002/ENSBTAG00000020614/ENSBTAG00000020034/ENSBTAG00000012467/ENSBTAG00000003186/ENSBTAG00000016556/…	73
GO "BP"	GO:0002768	immune response-regulating cell surface receptor signaling pathway	45/2151	107/13824	1.65959e-10	4.12408e-08	6.36349e-09	ENSBTAG00000003966/ENSBTAG00000037951/ENSBTAG00000011851/ENSBTAG00000045767/ENSBTAG00000018270/ENSBTAG00000009381/ENSBTAG00000000962/ENSBTAG00000009266/ENSBTAG00000020294/ENSBTAG00000017243/ENSBTAG00000010347/ENSBTAG00000036260/ENSBTAG00000002297/ENSBTAG00000003276/ENSBTAG00000008636/ENSBTAG00000007445/ENSBTAG00000005062/ENSBTAG00000006377/ENSBTAG00000019302/ENSBTAG00000005049/ENSBTAG00000012002/…	45
GO "BP"	GO:0030217	T cell differentiation	59/2151	165/13824	3.90914e-10	8.25707e-08	1.25052e-08	ENSBTAG00000025405/ENSBTAG00000005190/ENSBTAG00000006844/ENSBTAG00000015904/ENSBTAG00000017243/ENSBTAG00000012074/ENSBTAG00000014612/ENSBTAG00000014199/ENSBTAG00000007445/ENSBTAG00000014119/ENSBTAG00000014698/ENSBTAG00000010785/ENSBTAG00000031348/ENSBTAG00000004741/ENSBTAG00000038428/ENSBTAG00000031430/ENSBTAG00000002041/ENSBTAG00000018019/ENSBTAG00000014368/ENSBTAG00000014972/ENSBTAG00000021841/…	59
GO "BP"	GO:0070486	leukocyte aggregation	98/2151	344/13824	1.11548e-09	2.09438e-07	3.18053e-08	ENSBTAG00000011578/ENSBTAG00000025405/ENSBTAG00000005190/ENSBTAG00000015904/ENSBTAG00000006844/ENSBTAG00000012074/ENSBTAG00000001941/ENSBTAG00000002474/ENSBTAG00000007445/ENSBTAG00000011602/ENSBTAG00000010785/ENSBTAG00000011921/ENSBTAG00000007103/ENSBTAG00000038428/ENSBTAG00000031430/ENSBTAG00000014368/ENSBTAG00000011238/ENSBTAG00000027375/ENSBTAG00000021841/ENSBTAG00000007079/ENSBTAG00000012228/…	98
GO "BP"	GO:0042110	T cell activation	96/2151	336/13824	1.42181e-09	2.61149e-07	3.88502e-08	ENSBTAG00000003966/ENSBTAG00000025405/ENSBTAG00000021819/ENSBTAG00000005190/ENSBTAG00000015904/ENSBTAG00000006844/ENSBTAG00000012074/ENSBTAG00000017243/ENSBTAG00000014612/ENSBTAG00000014199/ENSBTAG00000002474/ENSBTAG00000007445/ENSBTAG00000007927/ENSBTAG00000011602/ENSBTAG00000014119/ENSBTAG00000014698/ENSBTAG00000010785/ENSBTAG00000031348/ENSBTAG00000008948/ENSBTAG00000011921/ENSBTAG00000004741/…	96
GO "BP"	GO:0070489	T cell aggregation	96/2151	336/13824	1.42181e-09	2.61149e-07	3.88502e-08	ENSBTAG00000003966/ENSBTAG00000025405/ENSBTAG00000021819/ENSBTAG00000005190/ENSBTAG00000015904/ENSBTAG00000006844/ENSBTAG00000012074/ENSBTAG00000017243/ENSBTAG00000014612/ENSBTAG00000014199/ENSBTAG00000002474/ENSBTAG00000007445/ENSBTAG00000007927/ENSBTAG00000011602/ENSBTAG00000014119/ENSBTAG00000014698/ENSBTAG00000010785/ENSBTAG00000031348/ENSBTAG00000008948/ENSBTAG00000011921/ENSBTAG00000004741/…	96
GO "BP"	GO:0071593	lymphocyte aggregation	96/2151	337/13824	1.68394e-09	2.96408e-07	4.41723e-08	ENSBTAG00000003966/ENSBTAG00000025405/ENSBTAG00000021819/ENSBTAG00000005190/ENSBTAG00000015904/ENSBTAG00000006844/ENSBTAG00000012074/ENSBTAG00000017243/ENSBTAG00000014612/ENSBTAG00000014199/ENSBTAG00000002474/ENSBTAG00000007445/ENSBTAG00000007927/ENSBTAG00000011602/ENSBTAG00000014119/ENSBTAG00000014698/ENSBTAG00000010785/ENSBTAG00000031348/ENSBTAG00000008948/ENSBTAG00000011921/ENSBTAG00000004741/…	96
GO "BP"	GO:0046631	alpha-beta T cell activation	38/2151	88/13824	2.23261e-09	3.62757e-07	5.42268e-08	ENSBTAG00000025405/ENSBTAG00000032084/ENSBTAG00000010664/ENSBTAG00000015904/ENSBTAG00000019832/ENSBTAG00000006844/ENSBTAG00000012074/ENSBTAG00000001511/ENSBTAG00000017243/ENSBTAG00000014612/ENSBTAG00000016920/ENSBTAG00000002947/ENSBTAG00000007445/ENSBTAG00000015150/ENSBTAG00000011602/ENSBTAG00000006335/ENSBTAG00000019302/ENSBTAG00000014119/ENSBTAG00000021158/ENSBTAG00000016533/ENSBTAG00000004741/…	38
GO "BP"	GO:0007159	leukocyte cell-cell adhesion	103/2151	373/13824	2.59251e-09	4.13285e-07	6.18233e-08	ENSBTAG00000011578/ENSBTAG00000025405/ENSBTAG00000005190/ENSBTAG00000015904/ENSBTAG00000006844/ENSBTAG00000012074/ENSBTAG00000001941/ENSBTAG00000002474/ENSBTAG00000013745/ENSBTAG00000007445/ENSBTAG00000011602/ENSBTAG00000010785/ENSBTAG00000011921/ENSBTAG00000007103/ENSBTAG00000038428/ENSBTAG00000031430/ENSBTAG00000014368/ENSBTAG00000011238/ENSBTAG00000027375/ENSBTAG00000021841/ENSBTAG00000007079/…	103
GO "BP"	GO:0002521	leukocyte differentiation	108/2151	398/13824	2.96673e-09	4.55744e-07	6.8265e-08	ENSBTAG00000025405/ENSBTAG00000005190/ENSBTAG00000007275/ENSBTAG00000015904/ENSBTAG00000006844/ENSBTAG00000012074/ENSBTAG00000007445/ENSBTAG00000006640/ENSBTAG00000010785/ENSBTAG00000020783/ENSBTAG00000038428/ENSBTAG00000031430/ENSBTAG00000014368/ENSBTAG00000010989/ENSBTAG00000021841/ENSBTAG00000012228/ENSBTAG00000015710/ENSBTAG00000016738/ENSBTAG00000015609/ENSBTAG00000002894/ENSBTAG00000020780/…	108
GO "BP"	GO:0030036	actin cytoskeleton organization	115/2151	433/13824	3.33681e-09	5.03441e-07	7.54567e-08	ENSBTAG00000001444/ENSBTAG00000015381/ENSBTAG00000005190/ENSBTAG00000014750/ENSBTAG00000012939/ENSBTAG00000004554/ENSBTAG00000000962/ENSBTAG00000013339/ENSBTAG00000013607/ENSBTAG00000000113/ENSBTAG00000027151/ENSBTAG00000018996/ENSBTAG00000021508/ENSBTAG00000012761/ENSBTAG00000012002/ENSBTAG00000019044/ENSBTAG00000018035/ENSBTAG00000022004/ENSBTAG00000020485/ENSBTAG00000046248/ENSBTAG00000010989/…	115
GO "BP"	GO:0001816	cytokine production	120/2151	459/13824	4.021e-09	5.75821e-07	8.53923e-08	ENSBTAG00000019250/ENSBTAG00000005193/ENSBTAG00000025405/ENSBTAG00000015032/ENSBTAG00000015904/ENSBTAG00000006844/ENSBTAG00000007581/ENSBTAG00000009266/ENSBTAG00000015386/ENSBTAG00000020270/ENSBTAG00000012210/ENSBTAG00000000113/ENSBTAG00000011374/ENSBTAG00000020661/ENSBTAG00000008636/ENSBTAG00000003636/ENSBTAG00000007445/ENSBTAG00000009455/ENSBTAG00000011921/ENSBTAG00000020783/ENSBTAG00000020485/…	120
GO "BP"	GO:0050853	B cell receptor signaling pathway	21/2151	33/13824	4.63977e-09	6.42645e-07	9.6594e-08	ENSBTAG00000037951/ENSBTAG00000045767/ENSBTAG00000020034/ENSBTAG00000018270/ENSBTAG00000000962/ENSBTAG00000020294/ENSBTAG00000020921/ENSBTAG00000036260/ENSBTAG00000031575/ENSBTAG00000005018/ENSBTAG00000003276/ENSBTAG00000009942/ENSBTAG00000004767/ENSBTAG00000005062/ENSBTAG00000044204/ENSBTAG00000019302/ENSBTAG00000012002/ENSBTAG00000005049/ENSBTAG00000013569/ENSBTAG00000013170/ENSBTAG00000020701	21
GO "BP"	GO:0046632	alpha-beta T cell differentiation	31/2151	68/13824	1.91305e-08	2.44899e-06	3.68988e-07	ENSBTAG00000025405/ENSBTAG00000032084/ENSBTAG00000015904/ENSBTAG00000019832/ENSBTAG00000006844/ENSBTAG00000012074/ENSBTAG00000001511/ENSBTAG00000017243/ENSBTAG00000016920/ENSBTAG00000002947/ENSBTAG00000015150/ENSBTAG00000006335/ENSBTAG00000019302/ENSBTAG00000014119/ENSBTAG00000021158/ENSBTAG00000016533/ENSBTAG00000004741/ENSBTAG00000038428/ENSBTAG00000002041/ENSBTAG00000031430/ENSBTAG00000018019/…	31
GO "BP"	GO:0001817	regulation of cytokine production	110/2151	421/13824	1.97257e-08	2.48749e-06	3.74953e-07	ENSBTAG00000019250/ENSBTAG00000005193/ENSBTAG00000015032/ENSBTAG00000015904/ENSBTAG00000006844/ENSBTAG00000007581/ENSBTAG00000015386/ENSBTAG00000009266/ENSBTAG00000020270/ENSBTAG00000012210/ENSBTAG00000000113/ENSBTAG00000011374/ENSBTAG00000008636/ENSBTAG00000007445/ENSBTAG00000009455/ENSBTAG00000011921/ENSBTAG00000020783/ENSBTAG00000020485/ENSBTAG00000038428/ENSBTAG00000031430/ENSBTAG00000016933/…	110
GO "BP"	GO:0030098	lymphocyte differentiation	79/2151	272/13824	2.1518e-08	2.63487e-06	3.97502e-07	ENSBTAG00000025405/ENSBTAG00000005190/ENSBTAG00000006844/ENSBTAG00000015904/ENSBTAG00000017243/ENSBTAG00000012074/ENSBTAG00000014612/ENSBTAG00000019329/ENSBTAG00000014199/ENSBTAG00000014016/ENSBTAG00000007445/ENSBTAG00000007927/ENSBTAG00000014119/ENSBTAG00000014698/ENSBTAG00000010785/ENSBTAG00000031476/ENSBTAG00000031348/ENSBTAG00000004741/ENSBTAG00000038428/ENSBTAG00000002041/ENSBTAG00000031430/…	79
GO "BP"	GO:0002694	regulation of leukocyte activation	83/2151	299/13824	8.24649e-08	8.49687e-06	1.28761e-06	ENSBTAG00000003966/ENSBTAG00000034436/ENSBTAG00000018270/ENSBTAG00000000962/ENSBTAG00000007581/ENSBTAG00000015904/ENSBTAG00000009266/ENSBTAG00000017243/ENSBTAG00000012074/ENSBTAG00000033319/ENSBTAG00000014199/ENSBTAG00000002474/ENSBTAG00000010242/ENSBTAG00000007445/ENSBTAG00000006685/ENSBTAG00000007927/ENSBTAG00000011602/ENSBTAG00000019895/ENSBTAG00000014119/ENSBTAG00000014698/ENSBTAG00000010785/…	83
GO "BP"	GO:0030029	actin filament-based process	122/2151	494/13824	9.86857e-08	9.92609e-06	1.48775e-06	ENSBTAG00000001444/ENSBTAG00000000634/ENSBTAG00000015381/ENSBTAG00000005190/ENSBTAG00000014750/ENSBTAG00000012939/ENSBTAG00000004554/ENSBTAG00000000962/ENSBTAG00000013339/ENSBTAG00000013607/ENSBTAG00000000113/ENSBTAG00000027151/ENSBTAG00000018996/ENSBTAG00000021508/ENSBTAG00000012761/ENSBTAG00000012002/ENSBTAG00000019044/ENSBTAG00000018035/ENSBTAG00000009075/ENSBTAG00000022004/ENSBTAG00000020485/…	122
GO "BP"	GO:0050854	regulation of antigen receptor-mediated signaling pathway	18/2151	29/13824	1.3584e-07	1.35024e-05	2.02461e-06	ENSBTAG00000003966/ENSBTAG00000027916/ENSBTAG00000005120/ENSBTAG00000020034/ENSBTAG00000016556/ENSBTAG00000000962/ENSBTAG00000020921/ENSBTAG00000020294/ENSBTAG00000027375/ENSBTAG00000010347/ENSBTAG00000036260/ENSBTAG00000005018/ENSBTAG00000003276/ENSBTAG00000009942/ENSBTAG00000007356/ENSBTAG00000015599/ENSBTAG00000000183/ENSBTAG00000010563	18
GO "BP"	GO:0051249	regulation of lymphocyte activation	74/2151	260/13824	1.53624e-07	1.50925e-05	2.26393e-06	ENSBTAG00000003966/ENSBTAG00000018270/ENSBTAG00000017243/ENSBTAG00000012074/ENSBTAG00000014199/ENSBTAG00000010242/ENSBTAG00000002474/ENSBTAG00000007445/ENSBTAG00000006685/ENSBTAG00000007927/ENSBTAG00000011602/ENSBTAG00000019895/ENSBTAG00000014119/ENSBTAG00000014698/ENSBTAG00000010785/ENSBTAG00000020034/ENSBTAG00000011921/ENSBTAG00000004741/ENSBTAG00000013065/ENSBTAG00000002041/ENSBTAG00000031430/…	74
GO "BP"	GO:0050865	regulation of cell activation	87/2151	323/13824	1.67978e-07	1.6313e-05	2.44796e-06	ENSBTAG00000003966/ENSBTAG00000034436/ENSBTAG00000018270/ENSBTAG00000000962/ENSBTAG00000007581/ENSBTAG00000015904/ENSBTAG00000009266/ENSBTAG00000017243/ENSBTAG00000012074/ENSBTAG00000033319/ENSBTAG00000014199/ENSBTAG00000002474/ENSBTAG00000010242/ENSBTAG00000007445/ENSBTAG00000006685/ENSBTAG00000005062/ENSBTAG00000007927/ENSBTAG00000011602/ENSBTAG00000019895/ENSBTAG00000014119/ENSBTAG00000014698/…	87
GO "BP"	GO:0035710	CD4-positive, alpha-beta T cell activation	24/2151	50/13824	3.42693e-07	3.18173e-05	4.73163e-06	ENSBTAG00000025405/ENSBTAG00000016533/ENSBTAG00000032084/ENSBTAG00000004741/ENSBTAG00000010664/ENSBTAG00000015904/ENSBTAG00000006844/ENSBTAG00000038428/ENSBTAG00000002041/ENSBTAG00000031430/ENSBTAG00000012074/ENSBTAG00000017243/ENSBTAG00000001511/ENSBTAG00000014368/ENSBTAG00000014972/ENSBTAG00000012228/ENSBTAG00000002947/ENSBTAG00000015150/ENSBTAG00000006335/ENSBTAG00000014119/ENSBTAG00000002894/…	24
GO "BP"	GO:0046578	regulation of Ras protein signal transduction	51/2151	160/13824	4.3985e-07	3.95342e-05	5.9474e-06	ENSBTAG00000017289/ENSBTAG00000008939/ENSBTAG00000015413/ENSBTAG00000020975/ENSBTAG00000000113/ENSBTAG00000005514/ENSBTAG00000014091/ENSBTAG00000020661/ENSBTAG00000023172/ENSBTAG00000011602/ENSBTAG00000037383/ENSBTAG00000019498/ENSBTAG00000011125/ENSBTAG00000020485/ENSBTAG00000015543/ENSBTAG00000009679/ENSBTAG00000000684/ENSBTAG00000031575/ENSBTAG00000009778/ENSBTAG00000002640/ENSBTAG00000017850/…	51
GO "BP"	GO:0030155	regulation of cell adhesion	112/2151	457/13824	5.21071e-07	4.63413e-05	6.97373e-06	ENSBTAG00000011578/ENSBTAG00000005190/ENSBTAG00000006844/ENSBTAG00000005218/ENSBTAG00000012074/ENSBTAG00000001941/ENSBTAG00000002474/ENSBTAG00000007445/ENSBTAG00000010457/ENSBTAG00000011602/ENSBTAG00000011921/ENSBTAG00000032869/ENSBTAG00000031430/ENSBTAG00000010989/ENSBTAG00000027375/ENSBTAG00000014367/ENSBTAG00000022799/ENSBTAG00000005481/ENSBTAG00000015710/ENSBTAG00000016738/ENSBTAG00000015599/…	112
GO "BP"	GO:0030099	myeloid cell differentiation	74/2151	269/13824	6.51056e-07	5.67074e-05	8.53911e-06	ENSBTAG00000025405/ENSBTAG00000006844/ENSBTAG00000017243/ENSBTAG00000002341/ENSBTAG00000023179/ENSBTAG00000019813/ENSBTAG00000018033/ENSBTAG00000038190/ENSBTAG00000014016/ENSBTAG00000003018/ENSBTAG00000016703/ENSBTAG00000006640/ENSBTAG00000031476/ENSBTAG00000020034/ENSBTAG00000004015/ENSBTAG00000004741/ENSBTAG00000020783/ENSBTAG00000013653/ENSBTAG00000007519/ENSBTAG00000011234/ENSBTAG00000038428/…	74
GO "BP"	GO:0051056	regulation of small GTPase mediated signal transduction	55/2151	181/13824	8.06359e-07	6.95173e-05	1.04713e-05	ENSBTAG00000017289/ENSBTAG00000020931/ENSBTAG00000015381/ENSBTAG00000008939/ENSBTAG00000015413/ENSBTAG00000020975/ENSBTAG00000000113/ENSBTAG00000027151/ENSBTAG00000005514/ENSBTAG00000014091/ENSBTAG00000020661/ENSBTAG00000023172/ENSBTAG00000011602/ENSBTAG00000037383/ENSBTAG00000019498/ENSBTAG00000011125/ENSBTAG00000020485/ENSBTAG00000015543/ENSBTAG00000009679/ENSBTAG00000000684/ENSBTAG00000031575/…	55
GO "BP"	GO:0002293	alpha-beta T cell differentiation involved in immune response	20/2151	39/13824	1.20701e-06	9.80529e-05	1.46582e-05	ENSBTAG00000025405/ENSBTAG00000016533/ENSBTAG00000032084/ENSBTAG00000004741/ENSBTAG00000015904/ENSBTAG00000006844/ENSBTAG00000038428/ENSBTAG00000012074/ENSBTAG00000001511/ENSBTAG00000017243/ENSBTAG00000014368/ENSBTAG00000014972/ENSBTAG00000012228/ENSBTAG00000002947/ENSBTAG00000016920/ENSBTAG00000015150/ENSBTAG00000006335/ENSBTAG00000014119/ENSBTAG00000002894/ENSBTAG00000012500	20
GO "BP"	GO:0002287	alpha-beta T cell activation involved in immune response	20/2151	39/13824	1.20701e-06	9.80529e-05	1.46582e-05	ENSBTAG00000025405/ENSBTAG00000016533/ENSBTAG00000032084/ENSBTAG00000004741/ENSBTAG00000015904/ENSBTAG00000006844/ENSBTAG00000038428/ENSBTAG00000012074/ENSBTAG00000001511/ENSBTAG00000017243/ENSBTAG00000014368/ENSBTAG00000014972/ENSBTAG00000012228/ENSBTAG00000002947/ENSBTAG00000016920/ENSBTAG00000015150/ENSBTAG00000006335/ENSBTAG00000014119/ENSBTAG00000002894/ENSBTAG00000012500	20
GO "BP"	GO:0007264	small GTPase mediated signal transduction	102/2151	417/13824	1.93847e-06	0.000146223	2.19177e-05	ENSBTAG00000017289/ENSBTAG00000002108/ENSBTAG00000015381/ENSBTAG00000007306/ENSBTAG00000025401/ENSBTAG00000020975/ENSBTAG00000015413/ENSBTAG00000000113/ENSBTAG00000000581/ENSBTAG00000005514/ENSBTAG00000020661/ENSBTAG00000011602/ENSBTAG00000037383/ENSBTAG00000020520/ENSBTAG00000006640/ENSBTAG00000015913/ENSBTAG00000020485/ENSBTAG00000009778/ENSBTAG00000015609/ENSBTAG00000019630/ENSBTAG00000002788/…	102
GO "BP"	GO:0043367	CD4-positive, alpha-beta T cell differentiation	22/2151	47/13824	1.99706e-06	0.000149309	2.23871e-05	ENSBTAG00000025405/ENSBTAG00000016533/ENSBTAG00000032084/ENSBTAG00000004741/ENSBTAG00000015904/ENSBTAG00000006844/ENSBTAG00000038428/ENSBTAG00000002041/ENSBTAG00000031430/ENSBTAG00000012074/ENSBTAG00000001511/ENSBTAG00000017243/ENSBTAG00000014368/ENSBTAG00000014972/ENSBTAG00000012228/ENSBTAG00000002947/ENSBTAG00000015150/ENSBTAG00000006335/ENSBTAG00000014119/ENSBTAG00000002894/ENSBTAG00000012500/…	22
GO "BP"	GO:0042093	T-helper cell differentiation	19/2151	37/13824	2.367e-06	0.000173888	2.60883e-05	ENSBTAG00000025405/ENSBTAG00000016533/ENSBTAG00000032084/ENSBTAG00000004741/ENSBTAG00000015904/ENSBTAG00000006844/ENSBTAG00000038428/ENSBTAG00000012074/ENSBTAG00000001511/ENSBTAG00000017243/ENSBTAG00000014368/ENSBTAG00000014972/ENSBTAG00000012228/ENSBTAG00000002947/ENSBTAG00000015150/ENSBTAG00000006335/ENSBTAG00000014119/ENSBTAG00000002894/ENSBTAG00000012500	19
GO "BP"	GO:0002292	T cell differentiation involved in immune response	21/2151	44/13824	2.51352e-06	0.000181494	2.72453e-05	ENSBTAG00000025405/ENSBTAG00000016533/ENSBTAG00000032084/ENSBTAG00000004741/ENSBTAG00000005190/ENSBTAG00000015904/ENSBTAG00000006844/ENSBTAG00000038428/ENSBTAG00000012074/ENSBTAG00000001511/ENSBTAG00000017243/ENSBTAG00000014368/ENSBTAG00000014972/ENSBTAG00000012228/ENSBTAG00000002947/ENSBTAG00000016920/ENSBTAG00000015150/ENSBTAG00000006335/ENSBTAG00000014119/ENSBTAG00000002894/ENSBTAG00000012500	21
GO "BP"	GO:1901699	cellular response to nitrogen compound	81/2151	315/13824	3.37972e-06	0.000235966	3.53955e-05	ENSBTAG00000016260/ENSBTAG00000009065/ENSBTAG00000003362/ENSBTAG00000034436/ENSBTAG00000044106/ENSBTAG00000005190/ENSBTAG00000033313/ENSBTAG00000044105/ENSBTAG00000015316/ENSBTAG00000007275/ENSBTAG00000004879/ENSBTAG00000020270/ENSBTAG00000009696/ENSBTAG00000004427/ENSBTAG00000000113/ENSBTAG00000034827/ENSBTAG00000010347/ENSBTAG00000021617/ENSBTAG00000019813/ENSBTAG00000007442/ENSBTAG00000001776/…	81
GO "BP"	GO:0002294	CD4-positive, alpha-beta T cell differentiation involved in immune response	19/2151	38/13824	3.8454e-06	0.000255793	3.85003e-05	ENSBTAG00000025405/ENSBTAG00000016533/ENSBTAG00000032084/ENSBTAG00000004741/ENSBTAG00000015904/ENSBTAG00000006844/ENSBTAG00000038428/ENSBTAG00000012074/ENSBTAG00000001511/ENSBTAG00000017243/ENSBTAG00000014368/ENSBTAG00000014972/ENSBTAG00000012228/ENSBTAG00000002947/ENSBTAG00000015150/ENSBTAG00000006335/ENSBTAG00000014119/ENSBTAG00000002894/ENSBTAG00000012500	19
GO "BP"	GO:0007265	Ras protein signal transduction	63/2151	230/13824	5.61489e-06	0.000364859	5.4958e-05	ENSBTAG00000017289/ENSBTAG00000025401/ENSBTAG00000008939/ENSBTAG00000015413/ENSBTAG00000020975/ENSBTAG00000000113/ENSBTAG00000005514/ENSBTAG00000006586/ENSBTAG00000014091/ENSBTAG00000020661/ENSBTAG00000023172/ENSBTAG00000037383/ENSBTAG00000011602/ENSBTAG00000019498/ENSBTAG00000006640/ENSBTAG00000011125/ENSBTAG00000020485/ENSBTAG00000015543/ENSBTAG00000006882/ENSBTAG00000009679/ENSBTAG00000000684/…	63
GO "BP"	GO:0002706	regulation of lymphocyte mediated immunity	32/2151	89/13824	5.70789e-06	0.000368071	5.54545e-05	ENSBTAG00000005193/ENSBTAG00000006139/ENSBTAG00000009266/ENSBTAG00000020294/ENSBTAG00000017243/ENSBTAG00000001511/ENSBTAG00000021872/ENSBTAG00000014199/ENSBTAG00000010242/ENSBTAG00000007445/ENSBTAG00000015150/ENSBTAG00000007927/ENSBTAG00000006335/ENSBTAG00000014119/ENSBTAG00000016344/ENSBTAG00000027916/ENSBTAG00000008948/ENSBTAG00000004741/ENSBTAG00000013065/ENSBTAG00000017139/ENSBTAG00000000977/…	32
GO "BP"	GO:0022407	regulation of cell-cell adhesion	69/2151	260/13824	6.25411e-06	0.000400231	6.03144e-05	ENSBTAG00000003966/ENSBTAG00000011578/ENSBTAG00000016515/ENSBTAG00000006844/ENSBTAG00000017243/ENSBTAG00000012074/ENSBTAG00000002341/ENSBTAG00000034885/ENSBTAG00000019813/ENSBTAG00000002474/ENSBTAG00000003018/ENSBTAG00000007445/ENSBTAG00000007927/ENSBTAG00000011602/ENSBTAG00000014119/ENSBTAG00000014698/ENSBTAG00000011706/ENSBTAG00000020034/ENSBTAG00000011921/ENSBTAG00000004741/ENSBTAG00000032869/…	69
GO "BP"	GO:0046777	protein autophosphorylation	53/2151	184/13824	7.39698e-06	0.000469794	7.04939e-05	ENSBTAG00000016260/ENSBTAG00000008309/ENSBTAG00000019250/ENSBTAG00000008151/ENSBTAG00000014053/ENSBTAG00000001771/ENSBTAG00000034827/ENSBTAG00000047856/ENSBTAG00000020272/ENSBTAG00000019813/ENSBTAG00000005062/ENSBTAG00000020735/ENSBTAG00000013238/ENSBTAG00000007013/ENSBTAG00000031165/ENSBTAG00000003257/ENSBTAG00000020034/ENSBTAG00000007932/ENSBTAG00000004114/ENSBTAG00000004885/ENSBTAG00000014367/…	53
GO "BP"	GO:0010256	endomembrane system organization	96/2151	398/13824	7.47088e-06	0.000467459	7.04939e-05	ENSBTAG00000016260/ENSBTAG00000034436/ENSBTAG00000012939/ENSBTAG00000009362/ENSBTAG00000007275/ENSBTAG00000005712/ENSBTAG00000019755/ENSBTAG00000009696/ENSBTAG00000004427/ENSBTAG00000033735/ENSBTAG00000010347/ENSBTAG00000016779/ENSBTAG00000004598/ENSBTAG00000019813/ENSBTAG00000010109/ENSBTAG00000020661/ENSBTAG00000017380/ENSBTAG00000018722/ENSBTAG00000006489/ENSBTAG00000014119/ENSBTAG00000003097/…	96
GO "BP"	GO:0002703	regulation of leukocyte mediated immunity	38/2151	116/13824	7.91398e-06	0.00048795	7.36156e-05	ENSBTAG00000005193/ENSBTAG00000034436/ENSBTAG00000006139/ENSBTAG00000007581/ENSBTAG00000009266/ENSBTAG00000020294/ENSBTAG00000001511/ENSBTAG00000017243/ENSBTAG00000021872/ENSBTAG00000014199/ENSBTAG00000010242/ENSBTAG00000007445/ENSBTAG00000015150/ENSBTAG00000007927/ENSBTAG00000006335/ENSBTAG00000016344/ENSBTAG00000014119/ENSBTAG00000002941/ENSBTAG00000027916/ENSBTAG00000008948/ENSBTAG00000020034/…	38
GO "BP"	GO:0032535	regulation of cellular component size	71/2151	273/13824	9.58636e-06	0.000582532	8.7925e-05	ENSBTAG00000008309/ENSBTAG00000015341/ENSBTAG00000005190/ENSBTAG00000015381/ENSBTAG00000016515/ENSBTAG00000004554/ENSBTAG00000021273/ENSBTAG00000014011/ENSBTAG00000009696/ENSBTAG00000013607/ENSBTAG00000014359/ENSBTAG00000010347/ENSBTAG00000005716/ENSBTAG00000013030/ENSBTAG00000001941/ENSBTAG00000001305/ENSBTAG00000017512/ENSBTAG00000008493/ENSBTAG00000021508/ENSBTAG00000015278/ENSBTAG00000004736/…	71
GO "BP"	GO:0022604	regulation of cell morphogenesis	98/2151	412/13824	1.10181e-05	0.000660011	9.96626e-05	ENSBTAG00000014053/ENSBTAG00000015381/ENSBTAG00000013602/ENSBTAG00000004554/ENSBTAG00000005961/ENSBTAG00000006844/ENSBTAG00000021273/ENSBTAG00000020975/ENSBTAG00000014359/ENSBTAG00000005716/ENSBTAG00000018996/ENSBTAG00000001941/ENSBTAG00000003827/ENSBTAG00000019044/ENSBTAG00000018035/ENSBTAG00000020489/ENSBTAG00000012228/ENSBTAG00000022799/ENSBTAG00000009305/ENSBTAG00000015609/ENSBTAG00000003526/…	98
GO "BP"	GO:0010243	response to organonitrogen compound	91/2151	376/13824	1.14258e-05	0.000679609	0.000102643	ENSBTAG00000016260/ENSBTAG00000003362/ENSBTAG00000034436/ENSBTAG00000044106/ENSBTAG00000005190/ENSBTAG00000033313/ENSBTAG00000044105/ENSBTAG00000007275/ENSBTAG00000004879/ENSBTAG00000020270/ENSBTAG00000009696/ENSBTAG00000004427/ENSBTAG00000000113/ENSBTAG00000010347/ENSBTAG00000034827/ENSBTAG00000012628/ENSBTAG00000019813/ENSBTAG00000016775/ENSBTAG00000007442/ENSBTAG00000001776/ENSBTAG00000006489/…	91
GO "BP"	GO:0071219	cellular response to molecule of bacterial origin	36/2151	109/13824	1.17044e-05	0.000691307	0.00010443	ENSBTAG00000006894/ENSBTAG00000015032/ENSBTAG00000008232/ENSBTAG00000007275/ENSBTAG00000000962/ENSBTAG00000001061/ENSBTAG00000017824/ENSBTAG00000020270/ENSBTAG00000023179/ENSBTAG00000001826/ENSBTAG00000020661/ENSBTAG00000008636/ENSBTAG00000027051/ENSBTAG00000015150/ENSBTAG00000006685/ENSBTAG00000013118/ENSBTAG00000001776/ENSBTAG00000016703/ENSBTAG00000016723/ENSBTAG00000020614/ENSBTAG00000020034/…	36
GO "BP"	GO:1903706	regulation of hemopoiesis	65/2151	247/13824	1.59605e-05	0.000910742	0.00013772	ENSBTAG00000006844/ENSBTAG00000017243/ENSBTAG00000012074/ENSBTAG00000002341/ENSBTAG00000023179/ENSBTAG00000019813/ENSBTAG00000038190/ENSBTAG00000003018/ENSBTAG00000007445/ENSBTAG00000016703/ENSBTAG00000014119/ENSBTAG00000014698/ENSBTAG00000006640/ENSBTAG00000010785/ENSBTAG00000031476/ENSBTAG00000020034/ENSBTAG00000004741/ENSBTAG00000020783/ENSBTAG00000011234/ENSBTAG00000031430/ENSBTAG00000002041/…	65
GO "BP"	GO:0071216	cellular response to biotic stimulus	39/2151	124/13824	1.68996e-05	0.000957836	0.00014487	ENSBTAG00000006894/ENSBTAG00000015032/ENSBTAG00000008232/ENSBTAG00000007275/ENSBTAG00000000962/ENSBTAG00000001061/ENSBTAG00000017824/ENSBTAG00000020270/ENSBTAG00000023179/ENSBTAG00000001826/ENSBTAG00000020661/ENSBTAG00000027051/ENSBTAG00000008636/ENSBTAG00000038117/ENSBTAG00000015150/ENSBTAG00000006685/ENSBTAG00000013118/ENSBTAG00000001776/ENSBTAG00000016703/ENSBTAG00000016723/ENSBTAG00000020614/…	39
GO "BP"	GO:0002683	negative regulation of immune system process	69/2151	268/13824	1.85143e-05	0.00102861	0.00015566	ENSBTAG00000003966/ENSBTAG00000034436/ENSBTAG00000000962/ENSBTAG00000012210/ENSBTAG00000010347/ENSBTAG00000023179/ENSBTAG00000033319/ENSBTAG00000019813/ENSBTAG00000002474/ENSBTAG00000006086/ENSBTAG00000003018/ENSBTAG00000006685/ENSBTAG00000007927/ENSBTAG00000016703/ENSBTAG00000019895/ENSBTAG00000010785/ENSBTAG00000031476/ENSBTAG00000020034/ENSBTAG00000004741/ENSBTAG00000011921/ENSBTAG00000013065/…	69
GO "BP"	GO:0001818	negative regulation of cytokine production	45/2151	152/13824	1.89534e-05	0.00104611	0.000157393	ENSBTAG00000040569/ENSBTAG00000003313/ENSBTAG00000019250/ENSBTAG00000023731/ENSBTAG00000022920/ENSBTAG00000000322/ENSBTAG00000006844/ENSBTAG00000015386/ENSBTAG00000020270/ENSBTAG00000001511/ENSBTAG00000017243/ENSBTAG00000010347/ENSBTAG00000014983/ENSBTAG00000046580/ENSBTAG00000004877/ENSBTAG00000034885/ENSBTAG00000019813/ENSBTAG00000015150/ENSBTAG00000006685/ENSBTAG00000007927/ENSBTAG00000019895/…	45
GO "BP"	GO:0071222	cellular response to lipopolysaccharide	34/2151	103/13824	2.16729e-05	0.00112278	0.000170214	ENSBTAG00000006894/ENSBTAG00000015032/ENSBTAG00000008232/ENSBTAG00000000962/ENSBTAG00000001061/ENSBTAG00000017824/ENSBTAG00000020270/ENSBTAG00000023179/ENSBTAG00000001826/ENSBTAG00000020661/ENSBTAG00000008636/ENSBTAG00000027051/ENSBTAG00000015150/ENSBTAG00000006685/ENSBTAG00000013118/ENSBTAG00000016703/ENSBTAG00000016723/ENSBTAG00000020614/ENSBTAG00000020034/ENSBTAG00000004741/ENSBTAG00000005622/…	34
GO "BP"	GO:0071417	cellular response to organonitrogen compound	67/2151	260/13824	2.40516e-05	0.00123834	0.000187771	ENSBTAG00000016260/ENSBTAG00000003362/ENSBTAG00000034436/ENSBTAG00000044106/ENSBTAG00000005190/ENSBTAG00000033313/ENSBTAG00000044105/ENSBTAG00000007275/ENSBTAG00000004879/ENSBTAG00000020270/ENSBTAG00000009696/ENSBTAG00000004427/ENSBTAG00000000113/ENSBTAG00000034827/ENSBTAG00000010347/ENSBTAG00000019813/ENSBTAG00000007442/ENSBTAG00000001776/ENSBTAG00000006489/ENSBTAG00000014119/ENSBTAG00000003097/…	67
GO "BP"	GO:0002449	lymphocyte mediated immunity	44/2151	149/13824	2.54519e-05	0.00130246	0.000197528	ENSBTAG00000005193/ENSBTAG00000025405/ENSBTAG00000006139/ENSBTAG00000009266/ENSBTAG00000012210/ENSBTAG00000020294/ENSBTAG00000001511/ENSBTAG00000017243/ENSBTAG00000010166/ENSBTAG00000001987/ENSBTAG00000021872/ENSBTAG00000014199/ENSBTAG00000039329/ENSBTAG00000010242/ENSBTAG00000007445/ENSBTAG00000015150/ENSBTAG00000007927/ENSBTAG00000006377/ENSBTAG00000006335/ENSBTAG00000016804/ENSBTAG00000016344/…	44
GO "BP"	GO:0002460	adaptive immune response based on somatic recombination of immune receptors built from immunoglobulin superfamily domains	45/2151	155/13824	3.21387e-05	0.00159604	0.000242255	ENSBTAG00000037951/ENSBTAG00000025405/ENSBTAG00000006139/ENSBTAG00000010664/ENSBTAG00000015904/ENSBTAG00000006844/ENSBTAG00000009266/ENSBTAG00000012210/ENSBTAG00000020294/ENSBTAG00000001511/ENSBTAG00000017243/ENSBTAG00000014983/ENSBTAG00000010166/ENSBTAG00000001987/ENSBTAG00000014199/ENSBTAG00000002947/ENSBTAG00000007445/ENSBTAG00000015150/ENSBTAG00000007927/ENSBTAG00000006377/ENSBTAG00000006335/…	45
GO "BP"	GO:0050864	regulation of B cell activation	30/2151	88/13824	3.73452e-05	0.00183283	0.000278302	ENSBTAG00000032084/ENSBTAG00000018270/ENSBTAG00000011003/ENSBTAG00000016284/ENSBTAG00000020294/ENSBTAG00000001511/ENSBTAG00000038337/ENSBTAG00000014199/ENSBTAG00000007445/ENSBTAG00000006685/ENSBTAG00000006335/ENSBTAG00000019302/ENSBTAG00000014698/ENSBTAG00000013569/ENSBTAG00000010785/ENSBTAG00000020034/ENSBTAG00000021725/ENSBTAG00000002041/ENSBTAG00000016933/ENSBTAG00000031575/ENSBTAG00000005018/…	30
GO "BP"	GO:0001819	positive regulation of cytokine production	71/2151	284/13824	3.89231e-05	0.00189916	0.000288422	ENSBTAG00000005193/ENSBTAG00000015032/ENSBTAG00000021819/ENSBTAG00000007581/ENSBTAG00000015904/ENSBTAG00000009266/ENSBTAG00000012210/ENSBTAG00000000113/ENSBTAG00000017243/ENSBTAG00000021617/ENSBTAG00000014983/ENSBTAG00000010349/ENSBTAG00000034885/ENSBTAG00000019813/ENSBTAG00000008636/ENSBTAG00000007445/ENSBTAG00000006685/ENSBTAG00000007927/ENSBTAG00000011067/ENSBTAG00000019895/ENSBTAG00000014119/…	71
GO "BP"	GO:0006897	endocytosis	84/2151	351/13824	3.9394e-05	0.00191108	0.000288783	ENSBTAG00000016260/ENSBTAG00000012314/ENSBTAG00000017753/ENSBTAG00000015032/ENSBTAG00000007275/ENSBTAG00000000962/ENSBTAG00000005961/ENSBTAG00000006542/ENSBTAG00000014612/ENSBTAG00000010347/ENSBTAG00000030581/ENSBTAG00000019813/ENSBTAG00000038190/ENSBTAG00000020661/ENSBTAG00000013708/ENSBTAG00000038195/ENSBTAG00000030749/ENSBTAG00000004736/ENSBTAG00000047424/ENSBTAG00000020313/ENSBTAG00000019674/…	84
GO "BP"	GO:0032496	response to lipopolysaccharide	50/2151	180/13824	3.94121e-05	0.00190105	0.000288783	ENSBTAG00000021819/ENSBTAG00000015032/ENSBTAG00000007275/ENSBTAG00000000962/ENSBTAG00000020270/ENSBTAG00000014983/ENSBTAG00000023179/ENSBTAG00000027051/ENSBTAG00000020661/ENSBTAG00000008636/ENSBTAG00000006685/ENSBTAG00000016703/ENSBTAG00000009455/ENSBTAG00000010785/ENSBTAG00000014944/ENSBTAG00000008948/ENSBTAG00000020614/ENSBTAG00000020034/ENSBTAG00000004741/ENSBTAG00000020783/ENSBTAG00000014972/…	50
GO "BP"	GO:0050863	regulation of T cell activation	51/2151	185/13824	4.05489e-05	0.00194473	0.000295462	ENSBTAG00000003966/ENSBTAG00000017243/ENSBTAG00000012074/ENSBTAG00000002474/ENSBTAG00000007445/ENSBTAG00000007927/ENSBTAG00000011602/ENSBTAG00000014119/ENSBTAG00000014698/ENSBTAG00000004741/ENSBTAG00000011921/ENSBTAG00000013065/ENSBTAG00000031430/ENSBTAG00000002041/ENSBTAG00000027375/ENSBTAG00000015710/ENSBTAG00000016738/ENSBTAG00000034295/ENSBTAG00000014834/ENSBTAG00000002894/ENSBTAG00000023832/…	51
GO "BP"	GO:0002237	response to molecule of bacterial origin	53/2151	195/13824	4.24952e-05	0.00200385	0.000304567	ENSBTAG00000021819/ENSBTAG00000015032/ENSBTAG00000007275/ENSBTAG00000000962/ENSBTAG00000020270/ENSBTAG00000023179/ENSBTAG00000014983/ENSBTAG00000027051/ENSBTAG00000020661/ENSBTAG00000008636/ENSBTAG00000006685/ENSBTAG00000001776/ENSBTAG00000016703/ENSBTAG00000009455/ENSBTAG00000010785/ENSBTAG00000014944/ENSBTAG00000008948/ENSBTAG00000020614/ENSBTAG00000020034/ENSBTAG00000004741/ENSBTAG00000020783/…	53
GO "BP"	GO:0060627	regulation of vesicle-mediated transport	78/2151	321/13824	4.44295e-05	0.00207185	0.000314988	ENSBTAG00000016260/ENSBTAG00000004294/ENSBTAG00000008309/ENSBTAG00000015032/ENSBTAG00000034436/ENSBTAG00000007306/ENSBTAG00000009693/ENSBTAG00000000962/ENSBTAG00000007581/ENSBTAG00000005712/ENSBTAG00000009696/ENSBTAG00000014612/ENSBTAG00000010347/ENSBTAG00000030581/ENSBTAG00000014611/ENSBTAG00000003827/ENSBTAG00000019813/ENSBTAG00000038190/ENSBTAG00000010242/ENSBTAG00000015611/ENSBTAG00000002349/…	78
GO "BP"	GO:0051129	negative regulation of cellular component organization	104/2151	459/13824	4.97895e-05	0.00229617	0.000349213	ENSBTAG00000031524/ENSBTAG00000012938/ENSBTAG00000014053/ENSBTAG00000004554/ENSBTAG00000000962/ENSBTAG00000021273/ENSBTAG00000020975/ENSBTAG00000000113/ENSBTAG00000014359/ENSBTAG00000018996/ENSBTAG00000001941/ENSBTAG00000018527/ENSBTAG00000002474/ENSBTAG00000002002/ENSBTAG00000012213/ENSBTAG00000020472/ENSBTAG00000021508/ENSBTAG00000001776/ENSBTAG00000000625/ENSBTAG00000003185/ENSBTAG00000003935/…	104
GO "BP"	GO:0042326	negative regulation of phosphorylation	77/2151	317/13824	5.061e-05	0.0023213	0.00035308	ENSBTAG00000008150/ENSBTAG00000016260/ENSBTAG00000003966/ENSBTAG00000002578/ENSBTAG00000015341/ENSBTAG00000031524/ENSBTAG00000004394/ENSBTAG00000034436/ENSBTAG00000044105/ENSBTAG00000010704/ENSBTAG00000015316/ENSBTAG00000012939/ENSBTAG00000005812/ENSBTAG00000012621/ENSBTAG00000000962/ENSBTAG00000010347/ENSBTAG00000018996/ENSBTAG00000001941/ENSBTAG00000014611/ENSBTAG00000008545/ENSBTAG00000019813/…	77
GO "BP"	GO:1903037	regulation of leukocyte cell-cell adhesion	53/2151	198/13824	6.5786e-05	0.00293665	0.000447065	ENSBTAG00000003966/ENSBTAG00000011578/ENSBTAG00000017243/ENSBTAG00000012074/ENSBTAG00000002341/ENSBTAG00000002474/ENSBTAG00000007445/ENSBTAG00000007927/ENSBTAG00000011602/ENSBTAG00000014119/ENSBTAG00000014698/ENSBTAG00000004741/ENSBTAG00000011921/ENSBTAG00000013065/ENSBTAG00000031430/ENSBTAG00000002041/ENSBTAG00000027375/ENSBTAG00000015710/ENSBTAG00000016738/ENSBTAG00000034295/ENSBTAG00000014834/…	53
GO "BP"	GO:1901698	response to nitrogen compound	107/2151	480/13824	7.6991e-05	0.00336491	0.000512588	ENSBTAG00000009065/ENSBTAG00000034436/ENSBTAG00000044106/ENSBTAG00000005190/ENSBTAG00000033313/ENSBTAG00000044105/ENSBTAG00000015316/ENSBTAG00000007275/ENSBTAG00000020270/ENSBTAG00000000113/ENSBTAG00000034827/ENSBTAG00000012628/ENSBTAG00000007442/ENSBTAG00000001776/ENSBTAG00000001579/ENSBTAG00000003728/ENSBTAG00000019044/ENSBTAG00000015782/ENSBTAG00000003043/ENSBTAG00000013550/ENSBTAG00000031631/…	107
GO "BP"	GO:0045936	negative regulation of phosphate metabolic process	92/2151	400/13824	7.98489e-05	0.00347164	0.000526272	ENSBTAG00000008150/ENSBTAG00000016260/ENSBTAG00000002578/ENSBTAG00000003966/ENSBTAG00000015341/ENSBTAG00000031524/ENSBTAG00000004394/ENSBTAG00000034436/ENSBTAG00000024929/ENSBTAG00000044105/ENSBTAG00000012939/ENSBTAG00000010704/ENSBTAG00000015316/ENSBTAG00000012621/ENSBTAG00000005812/ENSBTAG00000000962/ENSBTAG00000010347/ENSBTAG00000018996/ENSBTAG00000008545/ENSBTAG00000014611/ENSBTAG00000001941/…	92
GO "BP"	GO:0010563	negative regulation of phosphorus metabolic process	92/2151	400/13824	7.98489e-05	0.00347164	0.000526272	ENSBTAG00000008150/ENSBTAG00000016260/ENSBTAG00000002578/ENSBTAG00000003966/ENSBTAG00000015341/ENSBTAG00000031524/ENSBTAG00000004394/ENSBTAG00000034436/ENSBTAG00000024929/ENSBTAG00000044105/ENSBTAG00000012939/ENSBTAG00000010704/ENSBTAG00000015316/ENSBTAG00000012621/ENSBTAG00000005812/ENSBTAG00000000962/ENSBTAG00000010347/ENSBTAG00000018996/ENSBTAG00000008545/ENSBTAG00000014611/ENSBTAG00000001941/…	92
GO "BP"	GO:0045088	regulation of innate immune response	44/2151	156/13824	8.35223e-05	0.00361248	0.000544707	ENSBTAG00000040569/ENSBTAG00000005193/ENSBTAG00000015032/ENSBTAG00000034436/ENSBTAG00000008232/ENSBTAG00000001694/ENSBTAG00000009266/ENSBTAG00000015724/ENSBTAG00000046580/ENSBTAG00000021872/ENSBTAG00000010242/ENSBTAG00000013118/ENSBTAG00000015150/ENSBTAG00000013475/ENSBTAG00000016344/ENSBTAG00000016723/ENSBTAG00000024918/ENSBTAG00000020614/ENSBTAG00000020034/ENSBTAG00000004741/ENSBTAG00000014042/…	44
GO "BP"	GO:0042113	B cell activation	53/2151	200/13824	8.72598e-05	0.00371676	0.000563784	ENSBTAG00000025405/ENSBTAG00000045767/ENSBTAG00000018270/ENSBTAG00000006844/ENSBTAG00000019329/ENSBTAG00000014199/ENSBTAG00000007445/ENSBTAG00000006685/ENSBTAG00000014698/ENSBTAG00000010785/ENSBTAG00000031476/ENSBTAG00000020034/ENSBTAG00000002041/ENSBTAG00000016933/ENSBTAG00000010989/ENSBTAG00000031575/ENSBTAG00000046598/ENSBTAG00000020173/ENSBTAG00000009036/ENSBTAG00000044204/ENSBTAG00000019848/…	53
GO "BP"	GO:0035023	regulation of Rho protein signal transduction	31/2151	97/13824	0.000104563	0.00436423	0.000660334	ENSBTAG00000017289/ENSBTAG00000014172/ENSBTAG00000008939/ENSBTAG00000000113/ENSBTAG00000001511/ENSBTAG00000006039/ENSBTAG00000019545/ENSBTAG00000018398/ENSBTAG00000005514/ENSBTAG00000014091/ENSBTAG00000020661/ENSBTAG00000023172/ENSBTAG00000037383/ENSBTAG00000000898/ENSBTAG00000019498/ENSBTAG00000011125/ENSBTAG00000010394/ENSBTAG00000004208/ENSBTAG00000027312/ENSBTAG00000020485/ENSBTAG00000015543/…	31
GO "BP"	GO:0002228	natural killer cell mediated immunity	16/2151	35/13824	0.000104721	0.00434929	0.000660334	ENSBTAG00000005193/ENSBTAG00000004741/ENSBTAG00000009266/ENSBTAG00000000977/ENSBTAG00000020294/ENSBTAG00000014368/ENSBTAG00000010166/ENSBTAG00000021872/ENSBTAG00000039329/ENSBTAG00000010242/ENSBTAG00000015150/ENSBTAG00000014441/ENSBTAG00000034295/ENSBTAG00000016804/ENSBTAG00000016344/ENSBTAG00000013556	16
GO "BP"	GO:0051251	positive regulation of lymphocyte activation	47/2151	172/13824	0.000106359	0.00439558	0.000667456	ENSBTAG00000032084/ENSBTAG00000018270/ENSBTAG00000016284/ENSBTAG00000010664/ENSBTAG00000019832/ENSBTAG00000012074/ENSBTAG00000001511/ENSBTAG00000017243/ENSBTAG00000020892/ENSBTAG00000021872/ENSBTAG00000014199/ENSBTAG00000010242/ENSBTAG00000000569/ENSBTAG00000007445/ENSBTAG00000013118/ENSBTAG00000015150/ENSBTAG00000007927/ENSBTAG00000011602/ENSBTAG00000006335/ENSBTAG00000019302/ENSBTAG00000016344/…	47
GO "BP"	GO:0046634	regulation of alpha-beta T cell activation	20/2151	51/13824	0.000129637	0.0051294	0.00077995	ENSBTAG00000004741/ENSBTAG00000013065/ENSBTAG00000010664/ENSBTAG00000019832/ENSBTAG00000002041/ENSBTAG00000031430/ENSBTAG00000012074/ENSBTAG00000001511/ENSBTAG00000017243/ENSBTAG00000005016/ENSBTAG00000004767/ENSBTAG00000015710/ENSBTAG00000007445/ENSBTAG00000015150/ENSBTAG00000011602/ENSBTAG00000014119/ENSBTAG00000002894/ENSBTAG00000000277/ENSBTAG00000021512/ENSBTAG00000012500	20
GO "BP"	GO:0045619	regulation of lymphocyte differentiation	32/2151	103/13824	0.000141666	0.00552645	0.000840755	ENSBTAG00000011003/ENSBTAG00000016284/ENSBTAG00000019832/ENSBTAG00000012074/ENSBTAG00000020294/ENSBTAG00000001511/ENSBTAG00000017243/ENSBTAG00000021872/ENSBTAG00000007445/ENSBTAG00000015150/ENSBTAG00000016625/ENSBTAG00000016344/ENSBTAG00000014119/ENSBTAG00000014698/ENSBTAG00000010785/ENSBTAG00000005120/ENSBTAG00000021725/ENSBTAG00000002041/ENSBTAG00000031430/ENSBTAG00000040551/ENSBTAG00000005018/…	32
GO "BP"	GO:0043087	regulation of GTPase activity	62/2151	249/13824	0.000142828	0.00554605	0.000843831	ENSBTAG00000016260/ENSBTAG00000004294/ENSBTAG00000020931/ENSBTAG00000005190/ENSBTAG00000016515/ENSBTAG00000009693/ENSBTAG00000001242/ENSBTAG00000006542/ENSBTAG00000009938/ENSBTAG00000030581/ENSBTAG00000001941/ENSBTAG00000015745/ENSBTAG00000015611/ENSBTAG00000002531/ENSBTAG00000011602/ENSBTAG00000005493/ENSBTAG00000014253/ENSBTAG00000025257/ENSBTAG00000009233/ENSBTAG00000003185/ENSBTAG00000043981/…	62
GO "BP"	GO:0002696	positive regulation of leukocyte activation	50/2151	189/13824	0.000148254	0.00572982	0.000871961	ENSBTAG00000018270/ENSBTAG00000000962/ENSBTAG00000007581/ENSBTAG00000009266/ENSBTAG00000017243/ENSBTAG00000012074/ENSBTAG00000014199/ENSBTAG00000010242/ENSBTAG00000007445/ENSBTAG00000007927/ENSBTAG00000011602/ENSBTAG00000014119/ENSBTAG00000014698/ENSBTAG00000004741/ENSBTAG00000031430/ENSBTAG00000002041/ENSBTAG00000031575/ENSBTAG00000020173/ENSBTAG00000015710/ENSBTAG00000019848/ENSBTAG00000014834/…	50
GO "BP"	GO:0008361	regulation of cell size	37/2151	127/13824	0.000166899	0.00633231	0.00096432	ENSBTAG00000011104/ENSBTAG00000015341/ENSBTAG00000003418/ENSBTAG00000005190/ENSBTAG00000021024/ENSBTAG00000016515/ENSBTAG00000005474/ENSBTAG00000002883/ENSBTAG00000021273/ENSBTAG00000030977/ENSBTAG00000014359/ENSBTAG00000005716/ENSBTAG00000001941/ENSBTAG00000013030/ENSBTAG00000001305/ENSBTAG00000017512/ENSBTAG00000008493/ENSBTAG00000011245/ENSBTAG00000030180/ENSBTAG00000015058/ENSBTAG00000008374/…	37
GO "BP"	GO:0031400	negative regulation of protein modification process	89/2151	392/13824	0.000169678	0.00640865	0.000976078	ENSBTAG00000008150/ENSBTAG00000016260/ENSBTAG00000002578/ENSBTAG00000003966/ENSBTAG00000015341/ENSBTAG00000012938/ENSBTAG00000031524/ENSBTAG00000004394/ENSBTAG00000034436/ENSBTAG00000044105/ENSBTAG00000012939/ENSBTAG00000010704/ENSBTAG00000015316/ENSBTAG00000005812/ENSBTAG00000012621/ENSBTAG00000047855/ENSBTAG00000010347/ENSBTAG00000018996/ENSBTAG00000008545/ENSBTAG00000014611/ENSBTAG00000001941/…	89
GO "BP"	GO:0032729	positive regulation of interferon-gamma production	20/2151	52/13824	0.000174786	0.00657161	0.00100108	ENSBTAG00000021819/ENSBTAG00000015032/ENSBTAG00000004741/ENSBTAG00000017824/ENSBTAG00000009266/ENSBTAG00000002041/ENSBTAG00000016933/ENSBTAG00000014368/ENSBTAG00000014983/ENSBTAG00000022161/ENSBTAG00000021872/ENSBTAG00000008636/ENSBTAG00000015710/ENSBTAG00000015150/ENSBTAG00000007927/ENSBTAG00000014834/ENSBTAG00000002894/ENSBTAG00000009455/ENSBTAG00000000277/ENSBTAG00000020535	20
GO "BP"	GO:0001568	blood vessel development	98/2151	442/13824	0.000191682	0.00717271	0.00109307	ENSBTAG00000008900/ENSBTAG00000044105/ENSBTAG00000015904/ENSBTAG00000005218/ENSBTAG00000006844/ENSBTAG00000012210/ENSBTAG00000006396/ENSBTAG00000013745/ENSBTAG00000012761/ENSBTAG00000018035/ENSBTAG00000003257/ENSBTAG00000025210/ENSBTAG00000000625/ENSBTAG00000008596/ENSBTAG00000021316/ENSBTAG00000003186/ENSBTAG00000020783/ENSBTAG00000019741/ENSBTAG00000021841/ENSBTAG00000014367/ENSBTAG00000012228/…	98
GO "BP"	GO:0007015	actin filament organization	65/2151	267/13824	0.000193173	0.00719646	0.00109681	ENSBTAG00000003362/ENSBTAG00000005190/ENSBTAG00000015381/ENSBTAG00000004554/ENSBTAG00000014011/ENSBTAG00000013339/ENSBTAG00000009696/ENSBTAG00000013607/ENSBTAG00000000113/ENSBTAG00000010347/ENSBTAG00000018996/ENSBTAG00000034885/ENSBTAG00000021508/ENSBTAG00000012863/ENSBTAG00000015278/ENSBTAG00000012002/ENSBTAG00000033217/ENSBTAG00000001403/ENSBTAG00000004736/ENSBTAG00000018035/ENSBTAG00000019044/…	65
GO "BP"	GO:1902105	regulation of leukocyte differentiation	47/2151	177/13824	0.000219325	0.00813101	0.0012389	ENSBTAG00000005474/ENSBTAG00000011003/ENSBTAG00000016284/ENSBTAG00000019832/ENSBTAG00000006844/ENSBTAG00000001061/ENSBTAG00000012074/ENSBTAG00000020294/ENSBTAG00000001511/ENSBTAG00000017243/ENSBTAG00000023179/ENSBTAG00000009207/ENSBTAG00000021872/ENSBTAG00000019813/ENSBTAG00000003018/ENSBTAG00000007445/ENSBTAG00000015150/ENSBTAG00000000842/ENSBTAG00000016625/ENSBTAG00000016344/ENSBTAG00000014119/…	47
GO "BP"	GO:0032633	interleukin-4 production	13/2151	26/13824	0.000221034	0.00812283	0.0012389	ENSBTAG00000022799/ENSBTAG00000007445/ENSBTAG00000015710/ENSBTAG00000013205/ENSBTAG00000010664/ENSBTAG00000006844/ENSBTAG00000014834/ENSBTAG00000002041/ENSBTAG00000014119/ENSBTAG00000031430/ENSBTAG00000002894/ENSBTAG00000017243/ENSBTAG00000012500	13
GO "BP"	GO:1903708	positive regulation of hemopoiesis	37/2151	129/13824	0.000234213	0.0084943	0.00129615	ENSBTAG00000005474/ENSBTAG00000016284/ENSBTAG00000019832/ENSBTAG00000009500/ENSBTAG00000001061/ENSBTAG00000006844/ENSBTAG00000012074/ENSBTAG00000017243/ENSBTAG00000002341/ENSBTAG00000023179/ENSBTAG00000009207/ENSBTAG00000021872/ENSBTAG00000038190/ENSBTAG00000015150/ENSBTAG00000016344/ENSBTAG00000014119/ENSBTAG00000006640/ENSBTAG00000002941/ENSBTAG00000005120/ENSBTAG00000004741/ENSBTAG00000021725/…	37
GO "BP"	GO:0071375	cellular response to peptide hormone stimulus	38/2151	134/13824	0.00024383	0.00872921	0.00133251	ENSBTAG00000034436/ENSBTAG00000005760/ENSBTAG00000005190/ENSBTAG00000044105/ENSBTAG00000010664/ENSBTAG00000004879/ENSBTAG00000020270/ENSBTAG00000009696/ENSBTAG00000004427/ENSBTAG00000000985/ENSBTAG00000017873/ENSBTAG00000038337/ENSBTAG00000019124/ENSBTAG00000019813/ENSBTAG00000021523/ENSBTAG00000009578/ENSBTAG00000006489/ENSBTAG00000014119/ENSBTAG00000003097/ENSBTAG00000008719/ENSBTAG00000002809/…	38
GO "BP"	GO:0001933	negative regulation of protein phosphorylation	69/2151	290/13824	0.000246186	0.00877601	0.0013398	ENSBTAG00000008150/ENSBTAG00000016260/ENSBTAG00000003966/ENSBTAG00000002578/ENSBTAG00000015341/ENSBTAG00000031524/ENSBTAG00000004394/ENSBTAG00000034436/ENSBTAG00000044105/ENSBTAG00000010704/ENSBTAG00000015316/ENSBTAG00000012939/ENSBTAG00000005812/ENSBTAG00000012621/ENSBTAG00000010347/ENSBTAG00000018996/ENSBTAG00000001941/ENSBTAG00000014611/ENSBTAG00000008545/ENSBTAG00000019813/ENSBTAG00000012519/…	69
GO "BP"	GO:0032869	cellular response to insulin stimulus	32/2151	106/13824	0.000251454	0.00892533	0.00135633	ENSBTAG00000034436/ENSBTAG00000005760/ENSBTAG00000005190/ENSBTAG00000044105/ENSBTAG00000010664/ENSBTAG00000004879/ENSBTAG00000004427/ENSBTAG00000000985/ENSBTAG00000017873/ENSBTAG00000038337/ENSBTAG00000019813/ENSBTAG00000019124/ENSBTAG00000006489/ENSBTAG00000014119/ENSBTAG00000003097/ENSBTAG00000008719/ENSBTAG00000002809/ENSBTAG00000001403/ENSBTAG00000004736/ENSBTAG00000019044/ENSBTAG00000021669/…	32
GO "BP"	GO:0050663	cytokine secretion	35/2151	120/13824	0.000252419	0.00892197	0.00135633	ENSBTAG00000003313/ENSBTAG00000005193/ENSBTAG00000006995/ENSBTAG00000021819/ENSBTAG00000006894/ENSBTAG00000009381/ENSBTAG00000012210/ENSBTAG00000017243/ENSBTAG00000010347/ENSBTAG00000010349/ENSBTAG00000034885/ENSBTAG00000021872/ENSBTAG00000020661/ENSBTAG00000040131/ENSBTAG00000015150/ENSBTAG00000006685/ENSBTAG00000007927/ENSBTAG00000011067/ENSBTAG00000014119/ENSBTAG00000015779/ENSBTAG00000008948/…	35
GO "BP"	GO:0002366	leukocyte activation involved in immune response	49/2151	188/13824	0.000254272	0.00894976	0.00135633	ENSBTAG00000025405/ENSBTAG00000032084/ENSBTAG00000034436/ENSBTAG00000005190/ENSBTAG00000015904/ENSBTAG00000007581/ENSBTAG00000006844/ENSBTAG00000012074/ENSBTAG00000001511/ENSBTAG00000017243/ENSBTAG00000014612/ENSBTAG00000001987/ENSBTAG00000021872/ENSBTAG00000014199/ENSBTAG00000010242/ENSBTAG00000007445/ENSBTAG00000002947/ENSBTAG00000016920/ENSBTAG00000015150/ENSBTAG00000007927/ENSBTAG00000006335/…	49
GO "BP"	GO:0002443	leukocyte mediated immunity	51/2151	198/13824	0.000254355	0.00891552	0.00135633	ENSBTAG00000005193/ENSBTAG00000025405/ENSBTAG00000034436/ENSBTAG00000007581/ENSBTAG00000009266/ENSBTAG00000012210/ENSBTAG00000017243/ENSBTAG00000014199/ENSBTAG00000010242/ENSBTAG00000007445/ENSBTAG00000007927/ENSBTAG00000016804/ENSBTAG00000014119/ENSBTAG00000010785/ENSBTAG00000008948/ENSBTAG00000020034/ENSBTAG00000004741/ENSBTAG00000013065/ENSBTAG00000002041/ENSBTAG00000016933/ENSBTAG00000014368/…	51
GO "BP"	GO:0090066	regulation of anatomical structure size	82/2151	359/13824	0.000254393	0.00888001	0.00135633	ENSBTAG00000016260/ENSBTAG00000008309/ENSBTAG00000003865/ENSBTAG00000015341/ENSBTAG00000005190/ENSBTAG00000015381/ENSBTAG00000016515/ENSBTAG00000001242/ENSBTAG00000004554/ENSBTAG00000021273/ENSBTAG00000014011/ENSBTAG00000007581/ENSBTAG00000009696/ENSBTAG00000013607/ENSBTAG00000024015/ENSBTAG00000014359/ENSBTAG00000010347/ENSBTAG00000005716/ENSBTAG00000013030/ENSBTAG00000001941/ENSBTAG00000001305/…	82
GO "BP"	GO:0032609	interferon-gamma production	26/2151	79/13824	0.000257541	0.00895242	0.00136755	ENSBTAG00000015032/ENSBTAG00000021819/ENSBTAG00000017824/ENSBTAG00000009266/ENSBTAG00000017243/ENSBTAG00000014983/ENSBTAG00000021872/ENSBTAG00000008636/ENSBTAG00000016920/ENSBTAG00000015150/ENSBTAG00000006685/ENSBTAG00000007927/ENSBTAG00000009455/ENSBTAG00000004741/ENSBTAG00000002041/ENSBTAG00000016933/ENSBTAG00000014368/ENSBTAG00000022161/ENSBTAG00000004117/ENSBTAG00000015710/ENSBTAG00000014441/…	26
GO "BP"	GO:1902532	negative regulation of intracellular signal transduction	81/2151	354/13824	0.000262498	0.00908659	0.00138825	ENSBTAG00000016260/ENSBTAG00000002578/ENSBTAG00000003966/ENSBTAG00000011578/ENSBTAG00000011024/ENSBTAG00000015341/ENSBTAG00000005190/ENSBTAG00000044105/ENSBTAG00000010704/ENSBTAG00000012621/ENSBTAG00000005812/ENSBTAG00000015904/ENSBTAG00000013645/ENSBTAG00000015413/ENSBTAG00000020975/ENSBTAG00000001771/ENSBTAG00000010347/ENSBTAG00000018996/ENSBTAG00000008545/ENSBTAG00000014611/ENSBTAG00000019813/…	81
GO "BP"	GO:0002708	positive regulation of lymphocyte mediated immunity	22/2151	62/13824	0.000277795	0.00945869	0.00144583	ENSBTAG00000027916/ENSBTAG00000005193/ENSBTAG00000008948/ENSBTAG00000004741/ENSBTAG00000017139/ENSBTAG00000009266/ENSBTAG00000002041/ENSBTAG00000000977/ENSBTAG00000040551/ENSBTAG00000017243/ENSBTAG00000014368/ENSBTAG00000021872/ENSBTAG00000014199/ENSBTAG00000010242/ENSBTAG00000007445/ENSBTAG00000015150/ENSBTAG00000034295/ENSBTAG00000006335/ENSBTAG00000019848/ENSBTAG00000014834/ENSBTAG00000014119/…	22
GO "BP"	GO:0040008	regulation of growth	96/2151	436/13824	0.000292676	0.00992295	0.00151726	ENSBTAG00000014889/ENSBTAG00000017753/ENSBTAG00000016515/ENSBTAG00000005812/ENSBTAG00000001242/ENSBTAG00000021273/ENSBTAG00000006844/ENSBTAG00000014359/ENSBTAG00000010347/ENSBTAG00000027569/ENSBTAG00000005716/ENSBTAG00000018996/ENSBTAG00000001941/ENSBTAG00000003827/ENSBTAG00000013843/ENSBTAG00000046763/ENSBTAG00000017512/ENSBTAG00000014294/ENSBTAG00000021853/ENSBTAG00000006685/ENSBTAG00000023172/…	96
GO "BP"	GO:0045058	T cell selection	15/2151	34/13824	0.000295124	0.00996555	0.00151968	ENSBTAG00000025405/ENSBTAG00000018019/ENSBTAG00000017243/ENSBTAG00000014368/ENSBTAG00000014612/ENSBTAG00000004767/ENSBTAG00000015710/ENSBTAG00000002947/ENSBTAG00000007445/ENSBTAG00000006335/ENSBTAG00000019302/ENSBTAG00000006452/ENSBTAG00000014698/ENSBTAG00000010785/ENSBTAG00000010563	15
GO "BP"	GO:1901653	cellular response to peptide	39/2151	140/13824	0.000295459	0.0099371	0.00151968	ENSBTAG00000034436/ENSBTAG00000005760/ENSBTAG00000005190/ENSBTAG00000044105/ENSBTAG00000010664/ENSBTAG00000004879/ENSBTAG00000020270/ENSBTAG00000009696/ENSBTAG00000004427/ENSBTAG00000000985/ENSBTAG00000000113/ENSBTAG00000017873/ENSBTAG00000038337/ENSBTAG00000019124/ENSBTAG00000019813/ENSBTAG00000021523/ENSBTAG00000009578/ENSBTAG00000006489/ENSBTAG00000014119/ENSBTAG00000003097/ENSBTAG00000008719/…	39
GO "BP"	GO:0050852	T cell receptor signaling pathway	19/2151	50/13824	0.000318366	0.0105358	0.00160601	ENSBTAG00000003966/ENSBTAG00000027916/ENSBTAG00000005120/ENSBTAG00000011851/ENSBTAG00000009381/ENSBTAG00000017243/ENSBTAG00000020294/ENSBTAG00000027375/ENSBTAG00000010347/ENSBTAG00000002297/ENSBTAG00000008636/ENSBTAG00000007445/ENSBTAG00000007356/ENSBTAG00000015710/ENSBTAG00000015599/ENSBTAG00000020054/ENSBTAG00000000183/ENSBTAG00000010563/ENSBTAG00000012700	19
GO "BP"	GO:0045580	regulation of T cell differentiation	26/2151	80/13824	0.000320044	0.0105498	0.00160829	ENSBTAG00000016284/ENSBTAG00000019832/ENSBTAG00000012074/ENSBTAG00000017243/ENSBTAG00000001511/ENSBTAG00000021872/ENSBTAG00000007445/ENSBTAG00000015150/ENSBTAG00000016625/ENSBTAG00000014119/ENSBTAG00000016344/ENSBTAG00000014698/ENSBTAG00000005120/ENSBTAG00000002041/ENSBTAG00000031430/ENSBTAG00000040551/ENSBTAG00000005016/ENSBTAG00000004767/ENSBTAG00000016738/ENSBTAG00000020053/ENSBTAG00000002894/…	26
GO "BP"	GO:0045089	positive regulation of innate immune response	37/2151	131/13824	0.000324852	0.0106658	0.00162622	ENSBTAG00000040569/ENSBTAG00000005193/ENSBTAG00000015032/ENSBTAG00000034436/ENSBTAG00000008232/ENSBTAG00000001694/ENSBTAG00000009266/ENSBTAG00000015724/ENSBTAG00000046580/ENSBTAG00000021872/ENSBTAG00000010242/ENSBTAG00000013118/ENSBTAG00000015150/ENSBTAG00000013475/ENSBTAG00000020614/ENSBTAG00000020034/ENSBTAG00000004741/ENSBTAG00000014042/ENSBTAG00000003186/ENSBTAG00000000977/ENSBTAG00000014368/…	37
GO "BP"	GO:0050867	positive regulation of cell activation	50/2151	195/13824	0.000330127	0.0107962	0.00164442	ENSBTAG00000018270/ENSBTAG00000000962/ENSBTAG00000007581/ENSBTAG00000009266/ENSBTAG00000017243/ENSBTAG00000012074/ENSBTAG00000014199/ENSBTAG00000010242/ENSBTAG00000007445/ENSBTAG00000007927/ENSBTAG00000011602/ENSBTAG00000014119/ENSBTAG00000014698/ENSBTAG00000004741/ENSBTAG00000031430/ENSBTAG00000002041/ENSBTAG00000031575/ENSBTAG00000020173/ENSBTAG00000015710/ENSBTAG00000019848/ENSBTAG00000014834/…	50
GO "BP"	GO:0002263	cell activation involved in immune response	49/2151	190/13824	0.000330995	0.0107827	0.00164442	ENSBTAG00000025405/ENSBTAG00000032084/ENSBTAG00000034436/ENSBTAG00000005190/ENSBTAG00000015904/ENSBTAG00000007581/ENSBTAG00000006844/ENSBTAG00000012074/ENSBTAG00000001511/ENSBTAG00000017243/ENSBTAG00000014612/ENSBTAG00000001987/ENSBTAG00000021872/ENSBTAG00000014199/ENSBTAG00000010242/ENSBTAG00000007445/ENSBTAG00000002947/ENSBTAG00000016920/ENSBTAG00000015150/ENSBTAG00000007927/ENSBTAG00000006335/…	49
GO "BP"	GO:0042692	muscle cell differentiation	64/2151	267/13824	0.000341579	0.0110405	0.00168424	ENSBTAG00000009065/ENSBTAG00000005190/ENSBTAG00000018270/ENSBTAG00000009362/ENSBTAG00000001086/ENSBTAG00000004554/ENSBTAG00000014011/ENSBTAG00000006844/ENSBTAG00000015904/ENSBTAG00000004879/ENSBTAG00000013339/ENSBTAG00000009696/ENSBTAG00000013607/ENSBTAG00000002630/ENSBTAG00000021508/ENSBTAG00000016903/ENSBTAG00000038716/ENSBTAG00000006640/ENSBTAG00000031476/ENSBTAG00000008596/ENSBTAG00000019574/…	64
GO "BP"	GO:0002250	adaptive immune response	56/2151	226/13824	0.000353452	0.0113786	0.00173328	ENSBTAG00000025405/ENSBTAG00000005190/ENSBTAG00000006844/ENSBTAG00000015904/ENSBTAG00000009266/ENSBTAG00000012210/ENSBTAG00000017243/ENSBTAG00000014983/ENSBTAG00000014199/ENSBTAG00000007445/ENSBTAG00000007927/ENSBTAG00000014119/ENSBTAG00000010785/ENSBTAG00000008948/ENSBTAG00000004741/ENSBTAG00000013065/ENSBTAG00000038428/ENSBTAG00000002041/ENSBTAG00000016933/ENSBTAG00000014368/ENSBTAG00000027375/…	56
GO "BP"	GO:0002699	positive regulation of immune effector process	35/2151	122/13824	0.000354169	0.0113583	0.00173328	ENSBTAG00000005193/ENSBTAG00000034436/ENSBTAG00000007581/ENSBTAG00000009266/ENSBTAG00000012074/ENSBTAG00000017243/ENSBTAG00000046580/ENSBTAG00000038337/ENSBTAG00000021872/ENSBTAG00000014199/ENSBTAG00000010242/ENSBTAG00000007445/ENSBTAG00000015150/ENSBTAG00000006335/ENSBTAG00000014119/ENSBTAG00000002941/ENSBTAG00000027916/ENSBTAG00000008948/ENSBTAG00000020034/ENSBTAG00000016533/ENSBTAG00000004741/…	35
GO "BP"	GO:0018212	peptidyl-tyrosine modification	49/2151	191/13824	0.000376658	0.0119394	0.00181565	ENSBTAG00000011578/ENSBTAG00000019250/ENSBTAG00000017753/ENSBTAG00000016515/ENSBTAG00000007275/ENSBTAG00000000962/ENSBTAG00000000113/ENSBTAG00000001941/ENSBTAG00000013745/ENSBTAG00000005062/ENSBTAG00000017697/ENSBTAG00000019895/ENSBTAG00000014119/ENSBTAG00000009455/ENSBTAG00000020034/ENSBTAG00000004741/ENSBTAG00000007932/ENSBTAG00000021462/ENSBTAG00000015710/ENSBTAG00000023377/ENSBTAG00000020244/…	49
GO "BP"	GO:0018107	peptidyl-threonine phosphorylation	21/2151	59/13824	0.000380487	0.0119703	0.00182131	ENSBTAG00000016260/ENSBTAG00000034436/ENSBTAG00000002917/ENSBTAG00000040055/ENSBTAG00000012441/ENSBTAG00000019832/ENSBTAG00000002738/ENSBTAG00000004135/ENSBTAG00000020921/ENSBTAG00000001771/ENSBTAG00000011909/ENSBTAG00000010109/ENSBTAG00000014463/ENSBTAG00000014825/ENSBTAG00000001776/ENSBTAG00000019302/ENSBTAG00000001463/ENSBTAG00000019028/ENSBTAG00000008719/ENSBTAG00000018035/ENSBTAG00000013555	21
GO "BP"	GO:0002705	positive regulation of leukocyte mediated immunity	24/2151	72/13824	0.000384592	0.0120538	0.00183426	ENSBTAG00000027916/ENSBTAG00000005193/ENSBTAG00000008948/ENSBTAG00000004741/ENSBTAG00000017139/ENSBTAG00000007581/ENSBTAG00000009266/ENSBTAG00000002041/ENSBTAG00000000977/ENSBTAG00000017243/ENSBTAG00000040551/ENSBTAG00000014368/ENSBTAG00000021872/ENSBTAG00000014199/ENSBTAG00000010242/ENSBTAG00000007445/ENSBTAG00000004767/ENSBTAG00000015150/ENSBTAG00000034295/ENSBTAG00000006335/ENSBTAG00000019848/…	24
GO "BP"	GO:0050670	regulation of lymphocyte proliferation	39/2151	142/13824	0.000401525	0.0125348	0.00190808	ENSBTAG00000032084/ENSBTAG00000018270/ENSBTAG00000011003/ENSBTAG00000016284/ENSBTAG00000010664/ENSBTAG00000020294/ENSBTAG00000001511/ENSBTAG00000020892/ENSBTAG00000038337/ENSBTAG00000002474/ENSBTAG00000000569/ENSBTAG00000007445/ENSBTAG00000013118/ENSBTAG00000015150/ENSBTAG00000006685/ENSBTAG00000007927/ENSBTAG00000011602/ENSBTAG00000016625/ENSBTAG00000019302/ENSBTAG00000014698/ENSBTAG00000013569/…	39
GO "BP"	GO:0032613	interleukin-10 production	15/2151	35/13824	0.000422059	0.0131232	0.00199843	ENSBTAG00000003313/ENSBTAG00000031476/ENSBTAG00000011921/ENSBTAG00000004741/ENSBTAG00000002041/ENSBTAG00000031430/ENSBTAG00000014983/ENSBTAG00000007445/ENSBTAG00000020054/ENSBTAG00000019895/ENSBTAG00000016045/ENSBTAG00000002894/ENSBTAG00000014119/ENSBTAG00000008719/ENSBTAG00000020535	15
GO "BP"	GO:1901652	response to peptide	48/2151	187/13824	0.000429786	0.013313	0.00202769	ENSBTAG00000034436/ENSBTAG00000005760/ENSBTAG00000005190/ENSBTAG00000005474/ENSBTAG00000044105/ENSBTAG00000010664/ENSBTAG00000004879/ENSBTAG00000020270/ENSBTAG00000009696/ENSBTAG00000004427/ENSBTAG00000017873/ENSBTAG00000000985/ENSBTAG00000000113/ENSBTAG00000038337/ENSBTAG00000019124/ENSBTAG00000019813/ENSBTAG00000016775/ENSBTAG00000021523/ENSBTAG00000009578/ENSBTAG00000006489/ENSBTAG00000019167/…	48
GO "BP"	GO:0046635	positive regulation of alpha-beta T cell activation	16/2151	39/13824	0.000437975	0.0134662	0.00205157	ENSBTAG00000004741/ENSBTAG00000010664/ENSBTAG00000019832/ENSBTAG00000031430/ENSBTAG00000002041/ENSBTAG00000012074/ENSBTAG00000005016/ENSBTAG00000004767/ENSBTAG00000015710/ENSBTAG00000007445/ENSBTAG00000015150/ENSBTAG00000011602/ENSBTAG00000002894/ENSBTAG00000014119/ENSBTAG00000000277/ENSBTAG00000012500	16
GO "BP"	GO:0007009	plasma membrane organization	55/2151	223/13824	0.000453016	0.0138751	0.00211447	ENSBTAG00000034436/ENSBTAG00000007275/ENSBTAG00000009696/ENSBTAG00000010347/ENSBTAG00000016779/ENSBTAG00000019813/ENSBTAG00000018722/ENSBTAG00000006489/ENSBTAG00000014119/ENSBTAG00000019498/ENSBTAG00000003097/ENSBTAG00000001403/ENSBTAG00000019044/ENSBTAG00000017815/ENSBTAG00000019674/ENSBTAG00000009233/ENSBTAG00000008948/ENSBTAG00000012222/ENSBTAG00000003935/ENSBTAG00000010989/ENSBTAG00000001050/…	55
GO "BP"	GO:0032944	regulation of mononuclear cell proliferation	39/2151	143/13824	0.000466314	0.0141768	0.00216116	ENSBTAG00000032084/ENSBTAG00000018270/ENSBTAG00000011003/ENSBTAG00000016284/ENSBTAG00000010664/ENSBTAG00000020294/ENSBTAG00000001511/ENSBTAG00000020892/ENSBTAG00000038337/ENSBTAG00000002474/ENSBTAG00000000569/ENSBTAG00000007445/ENSBTAG00000013118/ENSBTAG00000015150/ENSBTAG00000006685/ENSBTAG00000007927/ENSBTAG00000011602/ENSBTAG00000016625/ENSBTAG00000019302/ENSBTAG00000014698/ENSBTAG00000013569/…	39
GO "BP"	GO:0022409	positive regulation of cell-cell adhesion	40/2151	148/13824	0.000474197	0.0143632	0.00218227	ENSBTAG00000011578/ENSBTAG00000017266/ENSBTAG00000016284/ENSBTAG00000010664/ENSBTAG00000019832/ENSBTAG00000012074/ENSBTAG00000017243/ENSBTAG00000002341/ENSBTAG00000039326/ENSBTAG00000020892/ENSBTAG00000021872/ENSBTAG00000000569/ENSBTAG00000003018/ENSBTAG00000007445/ENSBTAG00000013118/ENSBTAG00000015150/ENSBTAG00000007927/ENSBTAG00000011602/ENSBTAG00000016344/ENSBTAG00000014119/ENSBTAG00000014698/…	40
GO "BP"	GO:0002573	myeloid leukocyte differentiation	40/2151	148/13824	0.000474197	0.0143632	0.00218227	ENSBTAG00000001822/ENSBTAG00000025405/ENSBTAG00000032084/ENSBTAG00000005474/ENSBTAG00000019832/ENSBTAG00000009500/ENSBTAG00000006844/ENSBTAG00000001061/ENSBTAG00000017243/ENSBTAG00000023179/ENSBTAG00000009207/ENSBTAG00000019813/ENSBTAG00000003018/ENSBTAG00000000842/ENSBTAG00000000176/ENSBTAG00000006640/ENSBTAG00000009477/ENSBTAG00000020034/ENSBTAG00000004741/ENSBTAG00000003607/ENSBTAG00000020783/…	40
GO "BP"	GO:2000181	negative regulation of blood vessel morphogenesis	21/2151	60/13824	0.000488371	0.0147366	0.00223964	ENSBTAG00000025210/ENSBTAG00000015779/ENSBTAG00000014782/ENSBTAG00000008735/ENSBTAG00000008232/ENSBTAG00000021316/ENSBTAG00000021815/ENSBTAG00000016462/ENSBTAG00000005218/ENSBTAG00000004879/ENSBTAG00000002923/ENSBTAG00000024015/ENSBTAG00000018398/ENSBTAG00000034885/ENSBTAG00000012519/ENSBTAG00000012228/ENSBTAG00000022799/ENSBTAG00000006385/ENSBTAG00000010361/ENSBTAG00000007867/ENSBTAG00000014217	21
GO "BP"	GO:0000122	negative regulation of transcription from RNA polymerase II promoter	98/2151	454/13824	0.0005124	0.0154012	0.00234165	ENSBTAG00000002578/ENSBTAG00000008900/ENSBTAG00000003532/ENSBTAG00000044105/ENSBTAG00000005812/ENSBTAG00000006844/ENSBTAG00000015386/ENSBTAG00000020270/ENSBTAG00000012074/ENSBTAG00000018996/ENSBTAG00000021910/ENSBTAG00000001941/ENSBTAG00000017694/ENSBTAG00000020472/ENSBTAG00000014451/ENSBTAG00000001776/ENSBTAG00000006640/ENSBTAG00000006255/ENSBTAG00000020312/ENSBTAG00000038428/ENSBTAG00000027375/…	98
GO "BP"	GO:0023014	signal transduction by protein phosphorylation	106/2151	498/13824	0.000516236	0.0154607	0.00235099	ENSBTAG00000002578/ENSBTAG00000011578/ENSBTAG00000009065/ENSBTAG00000001444/ENSBTAG00000044105/ENSBTAG00000012939/ENSBTAG00000005812/ENSBTAG00000007275/ENSBTAG00000012103/ENSBTAG00000034827/ENSBTAG00000013238/ENSBTAG00000015311/ENSBTAG00000010785/ENSBTAG00000018035/ENSBTAG00000003257/ENSBTAG00000020783/ENSBTAG00000020485/ENSBTAG00000027375/ENSBTAG00000005978/ENSBTAG00000015599/ENSBTAG00000035975/…	106
GO "BP"	GO:0032673	regulation of interleukin-4 production	2151-11-01	21/13824	0.000547158	0.0162072	0.00246612	ENSBTAG00000007445/ENSBTAG00000015710/ENSBTAG00000010664/ENSBTAG00000006844/ENSBTAG00000014834/ENSBTAG00000002041/ENSBTAG00000014119/ENSBTAG00000031430/ENSBTAG00000002894/ENSBTAG00000017243/ENSBTAG00000012500	11
GO "BP"	GO:0018108	peptidyl-tyrosine phosphorylation	48/2151	189/13824	0.000553802	0.0163451	0.00248752	ENSBTAG00000011578/ENSBTAG00000019250/ENSBTAG00000017753/ENSBTAG00000011851/ENSBTAG00000016515/ENSBTAG00000005136/ENSBTAG00000007275/ENSBTAG00000000962/ENSBTAG00000020294/ENSBTAG00000012687/ENSBTAG00000000113/ENSBTAG00000013057/ENSBTAG00000001941/ENSBTAG00000011698/ENSBTAG00000009578/ENSBTAG00000013745/ENSBTAG00000000569/ENSBTAG00000005062/ENSBTAG00000015150/ENSBTAG00000017697/ENSBTAG00000021686/…	48
GO "BP"	GO:0046580	negative regulation of Ras protein signal transduction	14/2151	32/13824	0.000565197	0.0166207	0.00251288	ENSBTAG00000017739/ENSBTAG00000019967/ENSBTAG00000008232/ENSBTAG00000015543/ENSBTAG00000015413/ENSBTAG00000020975/ENSBTAG00000001511/ENSBTAG00000021769/ENSBTAG00000015537/ENSBTAG00000009565/ENSBTAG00000020791/ENSBTAG00000011602/ENSBTAG00000009733/ENSBTAG00000019498	14
GO "BP"	GO:0042267	natural killer cell mediated cytotoxicity	14/2151	32/13824	0.000565197	0.0166207	0.00251288	ENSBTAG00000021872/ENSBTAG00000039329/ENSBTAG00000005193/ENSBTAG00000010242/ENSBTAG00000004741/ENSBTAG00000015150/ENSBTAG00000034295/ENSBTAG00000016804/ENSBTAG00000009266/ENSBTAG00000000977/ENSBTAG00000020294/ENSBTAG00000014368/ENSBTAG00000013556/ENSBTAG00000010166	14
GO "BP"	GO:0032653	regulation of interleukin-10 production	14/2151	32/13824	0.000565197	0.0166207	0.00251288	ENSBTAG00000003313/ENSBTAG00000031476/ENSBTAG00000011921/ENSBTAG00000004741/ENSBTAG00000031430/ENSBTAG00000002041/ENSBTAG00000014983/ENSBTAG00000007445/ENSBTAG00000020054/ENSBTAG00000019895/ENSBTAG00000016045/ENSBTAG00000002894/ENSBTAG00000014119/ENSBTAG00000020535	14
GO "BP"	GO:0001944	vasculature development	101/2151	472/13824	0.000575304	0.0168568	0.00253955	ENSBTAG00000008900/ENSBTAG00000044105/ENSBTAG00000015904/ENSBTAG00000006844/ENSBTAG00000005218/ENSBTAG00000012210/ENSBTAG00000006396/ENSBTAG00000013745/ENSBTAG00000012761/ENSBTAG00000009417/ENSBTAG00000018035/ENSBTAG00000003257/ENSBTAG00000025210/ENSBTAG00000000625/ENSBTAG00000008596/ENSBTAG00000021316/ENSBTAG00000003186/ENSBTAG00000020783/ENSBTAG00000019741/ENSBTAG00000021841/ENSBTAG00000012228/…	101
GO "BP"	GO:0043254	regulation of protein complex assembly	64/2151	272/13824	0.000576867	0.0168438	0.00253955	ENSBTAG00000031524/ENSBTAG00000044106/ENSBTAG00000015381/ENSBTAG00000004554/ENSBTAG00000014011/ENSBTAG00000013169/ENSBTAG00000012077/ENSBTAG00000016779/ENSBTAG00000014611/ENSBTAG00000017512/ENSBTAG00000021508/ENSBTAG00000002349/ENSBTAG00000015278/ENSBTAG00000001776/ENSBTAG00000014119/ENSBTAG00000007305/ENSBTAG00000004736/ENSBTAG00000019044/ENSBTAG00000010785/ENSBTAG00000019674/ENSBTAG00000000625/…	64
GO "BP"	GO:0030888	regulation of B cell proliferation	18/2151	48/13824	0.000577003	0.0167898	0.00253955	ENSBTAG00000032084/ENSBTAG00000020034/ENSBTAG00000018270/ENSBTAG00000011003/ENSBTAG00000016284/ENSBTAG00000002041/ENSBTAG00000001511/ENSBTAG00000031575/ENSBTAG00000038337/ENSBTAG00000020865/ENSBTAG00000020173/ENSBTAG00000006685/ENSBTAG00000020054/ENSBTAG00000019302/ENSBTAG00000014698/ENSBTAG00000013569/ENSBTAG00000013170/ENSBTAG00000020701	18
GO "BP"	GO:0090630	activation of GTPase activity	21/2151	61/13824	0.000621818	0.0179588	0.00271854	ENSBTAG00000004294/ENSBTAG00000019877/ENSBTAG00000005760/ENSBTAG00000009391/ENSBTAG00000005190/ENSBTAG00000012737/ENSBTAG00000009693/ENSBTAG00000030581/ENSBTAG00000002663/ENSBTAG00000014178/ENSBTAG00000011352/ENSBTAG00000017839/ENSBTAG00000021872/ENSBTAG00000013699/ENSBTAG00000011363/ENSBTAG00000015611/ENSBTAG00000012022/ENSBTAG00000012291/ENSBTAG00000005493/ENSBTAG00000007993/ENSBTAG00000014253	21
GO "BP"	GO:0001912	positive regulation of leukocyte mediated cytotoxicity	2151-12-01	25/13824	0.000670714	0.0192264	0.0029129	ENSBTAG00000021872/ENSBTAG00000005193/ENSBTAG00000008948/ENSBTAG00000010242/ENSBTAG00000004741/ENSBTAG00000015150/ENSBTAG00000017139/ENSBTAG00000000962/ENSBTAG00000034295/ENSBTAG00000009266/ENSBTAG00000000977/ENSBTAG00000014368	12
GO "BP"	GO:0008360	regulation of cell shape	31/2151	107/13824	0.000687251	0.0194975	0.00295536	ENSBTAG00000003418/ENSBTAG00000011851/ENSBTAG00000019115/ENSBTAG00000015381/ENSBTAG00000013602/ENSBTAG00000005961/ENSBTAG00000016894/ENSBTAG00000010347/ENSBTAG00000017871/ENSBTAG00000016307/ENSBTAG00000001941/ENSBTAG00000009578/ENSBTAG00000026097/ENSBTAG00000010437/ENSBTAG00000019771/ENSBTAG00000014230/ENSBTAG00000002941/ENSBTAG00000019044/ENSBTAG00000004852/ENSBTAG00000015543/ENSBTAG00000015427/…	31
GO "BP"	GO:0001667	ameboidal-type cell migration	61/2151	258/13824	0.00069101	0.0195376	0.00296181	ENSBTAG00000034436/ENSBTAG00000008735/ENSBTAG00000021815/ENSBTAG00000006844/ENSBTAG00000011971/ENSBTAG00000021273/ENSBTAG00000024015/ENSBTAG00000017243/ENSBTAG00000002341/ENSBTAG00000034885/ENSBTAG00000001941/ENSBTAG00000033731/ENSBTAG00000013843/ENSBTAG00000009417/ENSBTAG00000012002/ENSBTAG00000015311/ENSBTAG00000008341/ENSBTAG00000018035/ENSBTAG00000020614/ENSBTAG00000020489/ENSBTAG00000004885/…	61
GO "BP"	GO:0032649	regulation of interferon-gamma production	24/2151	75/13824	0.000734438	0.020547	0.00311739	ENSBTAG00000015032/ENSBTAG00000021819/ENSBTAG00000004741/ENSBTAG00000017824/ENSBTAG00000009266/ENSBTAG00000002041/ENSBTAG00000016933/ENSBTAG00000017243/ENSBTAG00000014368/ENSBTAG00000014983/ENSBTAG00000022161/ENSBTAG00000021872/ENSBTAG00000008636/ENSBTAG00000015710/ENSBTAG00000006685/ENSBTAG00000015150/ENSBTAG00000007927/ENSBTAG00000014441/ENSBTAG00000014834/ENSBTAG00000002894/ENSBTAG00000009455/…	24
GO "BP"	GO:0051058	negative regulation of small GTPase mediated signal transduction	14/2151	33/13824	0.000801045	0.0221702	0.00336742	ENSBTAG00000017739/ENSBTAG00000019967/ENSBTAG00000008232/ENSBTAG00000015543/ENSBTAG00000015413/ENSBTAG00000020975/ENSBTAG00000001511/ENSBTAG00000021769/ENSBTAG00000015537/ENSBTAG00000009565/ENSBTAG00000020791/ENSBTAG00000011602/ENSBTAG00000009733/ENSBTAG00000019498	14
GO "BP"	GO:0001525	angiogenesis	69/2151	302/13824	0.000812263	0.0223311	0.00339283	ENSBTAG00000008900/ENSBTAG00000006157/ENSBTAG00000008735/ENSBTAG00000021815/ENSBTAG00000016462/ENSBTAG00000006844/ENSBTAG00000005218/ENSBTAG00000015904/ENSBTAG00000004879/ENSBTAG00000011971/ENSBTAG00000012210/ENSBTAG00000024015/ENSBTAG00000010349/ENSBTAG00000034885/ENSBTAG00000033731/ENSBTAG00000006396/ENSBTAG00000013843/ENSBTAG00000013745/ENSBTAG00000018035/ENSBTAG00000003257/ENSBTAG00000025210/…	69
GO "BP"	GO:0031344	regulation of cell projection organization	83/2151	378/13824	0.00084472	0.0231381	0.0035172	ENSBTAG00000016260/ENSBTAG00000004294/ENSBTAG00000014053/ENSBTAG00000016515/ENSBTAG00000004554/ENSBTAG00000000962/ENSBTAG00000021273/ENSBTAG00000017243/ENSBTAG00000020975/ENSBTAG00000014359/ENSBTAG00000010347/ENSBTAG00000030646/ENSBTAG00000005716/ENSBTAG00000002633/ENSBTAG00000018996/ENSBTAG00000001941/ENSBTAG00000003827/ENSBTAG00000016607/ENSBTAG00000017512/ENSBTAG00000023172/ENSBTAG00000012761/…	83
GO "BP"	GO:0045785	positive regulation of cell adhesion	61/2151	260/13824	0.000847865	0.0231483	0.00351912	ENSBTAG00000011578/ENSBTAG00000005190/ENSBTAG00000009665/ENSBTAG00000017243/ENSBTAG00000012074/ENSBTAG00000002341/ENSBTAG00000003018/ENSBTAG00000007445/ENSBTAG00000007927/ENSBTAG00000011602/ENSBTAG00000014119/ENSBTAG00000014698/ENSBTAG00000020614/ENSBTAG00000009233/ENSBTAG00000004741/ENSBTAG00000032869/ENSBTAG00000031430/ENSBTAG00000002041/ENSBTAG00000031575/ENSBTAG00000015710/ENSBTAG00000015599/…	61
GO "BP"	GO:0016525	negative regulation of angiogenesis	20/2151	58/13824	0.000852939	0.0232103	0.00352901	ENSBTAG00000025210/ENSBTAG00000015779/ENSBTAG00000014782/ENSBTAG00000008735/ENSBTAG00000008232/ENSBTAG00000021316/ENSBTAG00000021815/ENSBTAG00000016462/ENSBTAG00000004879/ENSBTAG00000005218/ENSBTAG00000002923/ENSBTAG00000024015/ENSBTAG00000018398/ENSBTAG00000034885/ENSBTAG00000012228/ENSBTAG00000022799/ENSBTAG00000006385/ENSBTAG00000010361/ENSBTAG00000007867/ENSBTAG00000014217	20
GO "BP"	GO:0002715	regulation of natural killer cell mediated immunity	2151-11-01	22/13824	0.000864133	0.023436	0.00356408	ENSBTAG00000021872/ENSBTAG00000005193/ENSBTAG00000010242/ENSBTAG00000004741/ENSBTAG00000015150/ENSBTAG00000014441/ENSBTAG00000034295/ENSBTAG00000009266/ENSBTAG00000000977/ENSBTAG00000016344/ENSBTAG00000014368	11
GO "BP"	GO:0002819	regulation of adaptive immune response	29/2151	99/13824	0.000879313	0.0237667	0.00361533	ENSBTAG00000006139/ENSBTAG00000010664/ENSBTAG00000009266/ENSBTAG00000017243/ENSBTAG00000001511/ENSBTAG00000020294/ENSBTAG00000014983/ENSBTAG00000014199/ENSBTAG00000007445/ENSBTAG00000015150/ENSBTAG00000007927/ENSBTAG00000006335/ENSBTAG00000014119/ENSBTAG00000027916/ENSBTAG00000008948/ENSBTAG00000004741/ENSBTAG00000013065/ENSBTAG00000017139/ENSBTAG00000002041/ENSBTAG00000016933/ENSBTAG00000040551/…	29
GO "BP"	GO:0010632	regulation of epithelial cell migration	35/2151	128/13824	0.00091026	0.0245148	0.00371925	ENSBTAG00000034436/ENSBTAG00000008232/ENSBTAG00000008735/ENSBTAG00000021815/ENSBTAG00000019832/ENSBTAG00000001061/ENSBTAG00000024015/ENSBTAG00000017243/ENSBTAG00000002341/ENSBTAG00000001826/ENSBTAG00000034885/ENSBTAG00000033731/ENSBTAG00000013843/ENSBTAG00000009578/ENSBTAG00000007993/ENSBTAG00000010361/ENSBTAG00000012002/ENSBTAG00000015311/ENSBTAG00000008341/ENSBTAG00000020614/ENSBTAG00000021766/…	35
GO "BP"	GO:1903039	positive regulation of leukocyte cell-cell adhesion	35/2151	128/13824	0.00091026	0.0245148	0.00371925	ENSBTAG00000011578/ENSBTAG00000016284/ENSBTAG00000010664/ENSBTAG00000019832/ENSBTAG00000012074/ENSBTAG00000017243/ENSBTAG00000002341/ENSBTAG00000020892/ENSBTAG00000021872/ENSBTAG00000000569/ENSBTAG00000007445/ENSBTAG00000013118/ENSBTAG00000015150/ENSBTAG00000007927/ENSBTAG00000011602/ENSBTAG00000016344/ENSBTAG00000014119/ENSBTAG00000014698/ENSBTAG00000027916/ENSBTAG00000005120/ENSBTAG00000004741/…	35
GO "BP"	GO:0045087	innate immune response	91/2151	423/13824	0.000932806	0.0250348	0.00379953	ENSBTAG00000005193/ENSBTAG00000019250/ENSBTAG00000005311/ENSBTAG00000015032/ENSBTAG00000021819/ENSBTAG00000034436/ENSBTAG00000015386/ENSBTAG00000009266/ENSBTAG00000020270/ENSBTAG00000012210/ENSBTAG00000017243/ENSBTAG00000009938/ENSBTAG00000014983/ENSBTAG00000019953/ENSBTAG00000010242/ENSBTAG00000005062/ENSBTAG00000013475/ENSBTAG00000016804/ENSBTAG00000025257/ENSBTAG00000024918/ENSBTAG00000020614/…	91
GO "BP"	GO:0000165	MAPK cascade	103/2151	490/13824	0.000947717	0.0253496	0.00384831	ENSBTAG00000002578/ENSBTAG00000011578/ENSBTAG00000009065/ENSBTAG00000001444/ENSBTAG00000044105/ENSBTAG00000012939/ENSBTAG00000005812/ENSBTAG00000007275/ENSBTAG00000012103/ENSBTAG00000034827/ENSBTAG00000013238/ENSBTAG00000015311/ENSBTAG00000010785/ENSBTAG00000018035/ENSBTAG00000020783/ENSBTAG00000020485/ENSBTAG00000027375/ENSBTAG00000005978/ENSBTAG00000015599/ENSBTAG00000035975/ENSBTAG00000023832/…	103
GO "BP"	GO:0043434	response to peptide hormone	42/2151	163/13824	0.000950835	0.0253518	0.00384906	ENSBTAG00000034436/ENSBTAG00000005760/ENSBTAG00000005190/ENSBTAG00000005474/ENSBTAG00000044105/ENSBTAG00000010664/ENSBTAG00000004879/ENSBTAG00000020270/ENSBTAG00000009696/ENSBTAG00000004427/ENSBTAG00000000985/ENSBTAG00000017873/ENSBTAG00000038337/ENSBTAG00000019124/ENSBTAG00000016775/ENSBTAG00000019813/ENSBTAG00000021523/ENSBTAG00000009578/ENSBTAG00000006489/ENSBTAG00000019167/ENSBTAG00000014119/…	42
GO "BP"	GO:1901343	negative regulation of vasculature development	21/2151	63/13824	0.000985286	0.0261761	0.00396405	ENSBTAG00000025210/ENSBTAG00000015779/ENSBTAG00000014782/ENSBTAG00000008735/ENSBTAG00000008232/ENSBTAG00000021316/ENSBTAG00000021815/ENSBTAG00000016462/ENSBTAG00000005218/ENSBTAG00000004879/ENSBTAG00000002923/ENSBTAG00000024015/ENSBTAG00000018398/ENSBTAG00000034885/ENSBTAG00000012519/ENSBTAG00000012228/ENSBTAG00000022799/ENSBTAG00000006385/ENSBTAG00000010361/ENSBTAG00000007867/ENSBTAG00000014217	21
GO "BP"	GO:0018210	peptidyl-threonine modification	21/2151	63/13824	0.000985286	0.0261761	0.00396405	ENSBTAG00000016260/ENSBTAG00000034436/ENSBTAG00000002917/ENSBTAG00000040055/ENSBTAG00000012441/ENSBTAG00000019832/ENSBTAG00000002738/ENSBTAG00000004135/ENSBTAG00000020921/ENSBTAG00000001771/ENSBTAG00000011909/ENSBTAG00000010109/ENSBTAG00000014463/ENSBTAG00000014825/ENSBTAG00000001776/ENSBTAG00000019302/ENSBTAG00000001463/ENSBTAG00000019028/ENSBTAG00000008719/ENSBTAG00000018035/ENSBTAG00000013555	21
GO "BP"	GO:0051493	regulation of cytoskeleton organization	73/2151	326/13824	0.00102187	0.0270504	0.00409868	ENSBTAG00000005190/ENSBTAG00000015381/ENSBTAG00000016515/ENSBTAG00000015316/ENSBTAG00000004554/ENSBTAG00000000962/ENSBTAG00000014011/ENSBTAG00000009696/ENSBTAG00000013607/ENSBTAG00000018852/ENSBTAG00000000113/ENSBTAG00000016779/ENSBTAG00000018996/ENSBTAG00000034885/ENSBTAG00000018527/ENSBTAG00000017512/ENSBTAG00000021508/ENSBTAG00000015278/ENSBTAG00000016197/ENSBTAG00000004736/ENSBTAG00000018035/…	73
GO "BP"	GO:0031343	positive regulation of cell killing	13/2151	30/13824	0.00108048	0.0284911	0.00432054	ENSBTAG00000021872/ENSBTAG00000005193/ENSBTAG00000008948/ENSBTAG00000006894/ENSBTAG00000010242/ENSBTAG00000004741/ENSBTAG00000015150/ENSBTAG00000017139/ENSBTAG00000000962/ENSBTAG00000034295/ENSBTAG00000009266/ENSBTAG00000000977/ENSBTAG00000014368	13
GO "BP"	GO:0070663	regulation of leukocyte proliferation	39/2151	149/13824	0.001088	0.0285974	0.00433738	ENSBTAG00000032084/ENSBTAG00000018270/ENSBTAG00000011003/ENSBTAG00000016284/ENSBTAG00000010664/ENSBTAG00000020294/ENSBTAG00000001511/ENSBTAG00000020892/ENSBTAG00000038337/ENSBTAG00000002474/ENSBTAG00000000569/ENSBTAG00000007445/ENSBTAG00000013118/ENSBTAG00000015150/ENSBTAG00000006685/ENSBTAG00000007927/ENSBTAG00000011602/ENSBTAG00000016625/ENSBTAG00000019302/ENSBTAG00000014698/ENSBTAG00000013569/…	39
GO "BP"	GO:0050856	regulation of T cell receptor signaling pathway	2151-10-01	19/13824	0.00109295	0.0286366	0.0043439	ENSBTAG00000003966/ENSBTAG00000027916/ENSBTAG00000005120/ENSBTAG00000007356/ENSBTAG00000015599/ENSBTAG00000020294/ENSBTAG00000010347/ENSBTAG00000027375/ENSBTAG00000000183/ENSBTAG00000010563	10
GO "BP"	GO:0002709	regulation of T cell mediated immunity	15/2151	38/13824	0.00111256	0.029053	0.0043952	ENSBTAG00000027916/ENSBTAG00000008948/ENSBTAG00000006139/ENSBTAG00000004741/ENSBTAG00000013065/ENSBTAG00000017139/ENSBTAG00000002041/ENSBTAG00000040551/ENSBTAG00000017243/ENSBTAG00000027375/ENSBTAG00000015150/ENSBTAG00000007927/ENSBTAG00000014834/ENSBTAG00000002894/ENSBTAG00000014119	15
GO "BP"	GO:0033209	tumor necrosis factor-mediated signaling pathway	15/2151	38/13824	0.00111256	0.029053	0.0043952	ENSBTAG00000018938/ENSBTAG00000011234/ENSBTAG00000005434/ENSBTAG00000013645/ENSBTAG00000004877/ENSBTAG00000018996/ENSBTAG00000019813/ENSBTAG00000003519/ENSBTAG00000016427/ENSBTAG00000013475/ENSBTAG00000007867/ENSBTAG00000005958/ENSBTAG00000010785/ENSBTAG00000020535/ENSBTAG00000010563	15
GO "BP"	GO:0002822	regulation of adaptive immune response based on somatic recombination of immune receptors built from immunoglobulin superfamily domains	27/2151	91/13824	0.00112226	0.0292126	0.00442021	ENSBTAG00000006139/ENSBTAG00000010664/ENSBTAG00000009266/ENSBTAG00000017243/ENSBTAG00000001511/ENSBTAG00000020294/ENSBTAG00000014983/ENSBTAG00000014199/ENSBTAG00000007445/ENSBTAG00000015150/ENSBTAG00000007927/ENSBTAG00000006335/ENSBTAG00000014119/ENSBTAG00000027916/ENSBTAG00000008948/ENSBTAG00000004741/ENSBTAG00000013065/ENSBTAG00000017139/ENSBTAG00000002041/ENSBTAG00000040551/ENSBTAG00000016933/…	27
GO "BP"	GO:0001909	leukocyte mediated cytotoxicity	19/2151	55/13824	0.00117116	0.0303733	0.00459902	ENSBTAG00000005193/ENSBTAG00000008948/ENSBTAG00000004741/ENSBTAG00000017139/ENSBTAG00000000962/ENSBTAG00000009266/ENSBTAG00000000977/ENSBTAG00000020294/ENSBTAG00000014368/ENSBTAG00000010166/ENSBTAG00000021872/ENSBTAG00000039329/ENSBTAG00000010242/ENSBTAG00000015150/ENSBTAG00000034295/ENSBTAG00000016804/ENSBTAG00000016344/ENSBTAG00000013556/ENSBTAG00000011100	19
GO "BP"	GO:1903729	regulation of plasma membrane organization	21/2151	64/13824	0.0012269	0.0316026	0.00478921	ENSBTAG00000017815/ENSBTAG00000019674/ENSBTAG00000006995/ENSBTAG00000034436/ENSBTAG00000017139/ENSBTAG00000007275/ENSBTAG00000003935/ENSBTAG00000000754/ENSBTAG00000002350/ENSBTAG00000010989/ENSBTAG00000010347/ENSBTAG00000001050/ENSBTAG00000019382/ENSBTAG00000002640/ENSBTAG00000018722/ENSBTAG00000008719/ENSBTAG00000019498/ENSBTAG00000021424/ENSBTAG00000001403/ENSBTAG00000013362/ENSBTAG00000006526	21
GO "BP"	GO:1902107	positive regulation of leukocyte differentiation	29/2151	101/13824	0.00123309	0.0316632	0.00479157	ENSBTAG00000005474/ENSBTAG00000016284/ENSBTAG00000019832/ENSBTAG00000001061/ENSBTAG00000006844/ENSBTAG00000012074/ENSBTAG00000017243/ENSBTAG00000023179/ENSBTAG00000009207/ENSBTAG00000021872/ENSBTAG00000015150/ENSBTAG00000014119/ENSBTAG00000016344/ENSBTAG00000006640/ENSBTAG00000005120/ENSBTAG00000004741/ENSBTAG00000021725/ENSBTAG00000009357/ENSBTAG00000002041/ENSBTAG00000031430/ENSBTAG00000040551/…	29
GO "BP"	GO:0007162	negative regulation of cell adhesion	41/2151	160/13824	0.00123481	0.0316107	0.00479157	ENSBTAG00000003966/ENSBTAG00000016515/ENSBTAG00000005218/ENSBTAG00000020294/ENSBTAG00000001511/ENSBTAG00000036260/ENSBTAG00000039326/ENSBTAG00000020892/ENSBTAG00000001941/ENSBTAG00000034885/ENSBTAG00000001987/ENSBTAG00000013843/ENSBTAG00000019813/ENSBTAG00000009578/ENSBTAG00000002474/ENSBTAG00000000842/ENSBTAG00000007993/ENSBTAG00000016625/ENSBTAG00000008719/ENSBTAG00000011706/ENSBTAG00000011921/…	41
GO "BP"	GO:0050730	regulation of peptidyl-tyrosine phosphorylation	40/2151	155/13824	0.00124033	0.0316539	0.00479878	ENSBTAG00000011578/ENSBTAG00000017753/ENSBTAG00000021819/ENSBTAG00000011851/ENSBTAG00000016515/ENSBTAG00000007275/ENSBTAG00000000962/ENSBTAG00000020294/ENSBTAG00000000113/ENSBTAG00000013057/ENSBTAG00000034827/ENSBTAG00000001941/ENSBTAG00000013745/ENSBTAG00000000569/ENSBTAG00000005062/ENSBTAG00000015150/ENSBTAG00000017697/ENSBTAG00000019895/ENSBTAG00000014119/ENSBTAG00000008719/ENSBTAG00000011628/…	40
GO "BP"	GO:0048514	blood vessel morphogenesis	81/2151	372/13824	0.00126279	0.0321212	0.00487131	ENSBTAG00000008900/ENSBTAG00000006157/ENSBTAG00000008735/ENSBTAG00000021815/ENSBTAG00000016462/ENSBTAG00000011971/ENSBTAG00000006844/ENSBTAG00000005218/ENSBTAG00000015904/ENSBTAG00000004879/ENSBTAG00000012210/ENSBTAG00000024015/ENSBTAG00000010349/ENSBTAG00000034885/ENSBTAG00000033731/ENSBTAG00000013843/ENSBTAG00000006396/ENSBTAG00000012519/ENSBTAG00000013745/ENSBTAG00000018035/ENSBTAG00000003257/…	81
GO "BP"	GO:0006909	phagocytosis	30/2151	106/13824	0.00127767	0.0322994	0.00489988	ENSBTAG00000001928/ENSBTAG00000007275/ENSBTAG00000000962/ENSBTAG00000005961/ENSBTAG00000001694/ENSBTAG00000017824/ENSBTAG00000014612/ENSBTAG00000016307/ENSBTAG00000019813/ENSBTAG00000020661/ENSBTAG00000038195/ENSBTAG00000006377/ENSBTAG00000008948/ENSBTAG00000009233/ENSBTAG00000020940/ENSBTAG00000003490/ENSBTAG00000005828/ENSBTAG00000020766/ENSBTAG00000007103/ENSBTAG00000015160/ENSBTAG00000019915/…	30
GO "BP"	GO:0031338	regulation of vesicle fusion	17/2151	47/13824	0.00135211	0.0338469	0.0051403	ENSBTAG00000004294/ENSBTAG00000005760/ENSBTAG00000009391/ENSBTAG00000009693/ENSBTAG00000030581/ENSBTAG00000011352/ENSBTAG00000013699/ENSBTAG00000011363/ENSBTAG00000015611/ENSBTAG00000021291/ENSBTAG00000009305/ENSBTAG00000012291/ENSBTAG00000012022/ENSBTAG00000007927/ENSBTAG00000005493/ENSBTAG00000014253/ENSBTAG00000007305	17
GO "BP"	GO:0043547	positive regulation of GTPase activity	49/2151	202/13824	0.00140017	0.0348233	0.00529231	ENSBTAG00000004294/ENSBTAG00000021837/ENSBTAG00000019877/ENSBTAG00000005760/ENSBTAG00000005190/ENSBTAG00000017266/ENSBTAG00000001242/ENSBTAG00000009693/ENSBTAG00000006542/ENSBTAG00000009938/ENSBTAG00000030581/ENSBTAG00000006561/ENSBTAG00000006039/ENSBTAG00000015745/ENSBTAG00000011352/ENSBTAG00000014178/ENSBTAG00000001941/ENSBTAG00000021872/ENSBTAG00000015611/ENSBTAG00000012022/ENSBTAG00000002531/…	49
GO "BP"	GO:0032868	response to insulin	35/2151	131/13824	0.00140523	0.0348446	0.00529618	ENSBTAG00000005760/ENSBTAG00000034436/ENSBTAG00000005190/ENSBTAG00000044105/ENSBTAG00000010664/ENSBTAG00000004879/ENSBTAG00000004427/ENSBTAG00000000985/ENSBTAG00000017873/ENSBTAG00000038337/ENSBTAG00000019124/ENSBTAG00000016775/ENSBTAG00000019813/ENSBTAG00000006489/ENSBTAG00000019167/ENSBTAG00000014119/ENSBTAG00000003097/ENSBTAG00000008719/ENSBTAG00000002809/ENSBTAG00000001403/ENSBTAG00000004736/…	35
GO "BP"	GO:0002456	T cell mediated immunity	18/2151	52/13824	0.00160997	0.0395913	0.00603315	ENSBTAG00000027916/ENSBTAG00000008948/ENSBTAG00000006139/ENSBTAG00000004741/ENSBTAG00000013065/ENSBTAG00000017139/ENSBTAG00000002041/ENSBTAG00000040551/ENSBTAG00000017243/ENSBTAG00000027375/ENSBTAG00000010166/ENSBTAG00000015150/ENSBTAG00000007927/ENSBTAG00000006377/ENSBTAG00000014834/ENSBTAG00000002894/ENSBTAG00000014119/ENSBTAG00000011100	18
GO "BP"	GO:0046651	lymphocyte proliferation	52/2151	219/13824	0.00162018	0.0397221	0.00605411	ENSBTAG00000018270/ENSBTAG00000006844/ENSBTAG00000014612/ENSBTAG00000002474/ENSBTAG00000007445/ENSBTAG00000006685/ENSBTAG00000007927/ENSBTAG00000011602/ENSBTAG00000014698/ENSBTAG00000008948/ENSBTAG00000020034/ENSBTAG00000004741/ENSBTAG00000002041/ENSBTAG00000014368/ENSBTAG00000031575/ENSBTAG00000046598/ENSBTAG00000004117/ENSBTAG00000020173/ENSBTAG00000015710/ENSBTAG00000014834/ENSBTAG00000002894/…	52
GO "BP"	GO:0007018	microtubule-based movement	42/2151	168/13824	0.00177181	0.0432361	0.00660191	ENSBTAG00000018125/ENSBTAG00000017753/ENSBTAG00000017752/ENSBTAG00000012939/ENSBTAG00000008088/ENSBTAG00000000920/ENSBTAG00000001969/ENSBTAG00000046549/ENSBTAG00000001349/ENSBTAG00000013147/ENSBTAG00000004318/ENSBTAG00000007753/ENSBTAG00000032353/ENSBTAG00000021872/ENSBTAG00000013669/ENSBTAG00000017512/ENSBTAG00000006586/ENSBTAG00000010242/ENSBTAG00000007181/ENSBTAG00000021874/ENSBTAG00000016726/…	42
GO "BP"	GO:0032943	mononuclear cell proliferation	52/2151	220/13824	0.00179739	0.0437208	0.00667237	ENSBTAG00000018270/ENSBTAG00000006844/ENSBTAG00000014612/ENSBTAG00000002474/ENSBTAG00000007445/ENSBTAG00000006685/ENSBTAG00000007927/ENSBTAG00000011602/ENSBTAG00000014698/ENSBTAG00000008948/ENSBTAG00000020034/ENSBTAG00000004741/ENSBTAG00000002041/ENSBTAG00000014368/ENSBTAG00000031575/ENSBTAG00000046598/ENSBTAG00000004117/ENSBTAG00000020173/ENSBTAG00000015710/ENSBTAG00000014834/ENSBTAG00000002894/…	52
GO "BP"	GO:0007169	transmembrane receptor protein tyrosine kinase signaling pathway	78/2151	360/13824	0.0018009	0.0436786	0.00667237	ENSBTAG00000019250/ENSBTAG00000017753/ENSBTAG00000034436/ENSBTAG00000005190/ENSBTAG00000016515/ENSBTAG00000044105/ENSBTAG00000000962/ENSBTAG00000004879/ENSBTAG00000004427/ENSBTAG00000017243/ENSBTAG00000003436/ENSBTAG00000034827/ENSBTAG00000019813/ENSBTAG00000012519/ENSBTAG00000005062/ENSBTAG00000001776/ENSBTAG00000009417/ENSBTAG00000012002/ENSBTAG00000014119/ENSBTAG00000015311/ENSBTAG00000004736/…	78
GO "BP"	GO:0050870	positive regulation of T cell activation	33/2151	123/13824	0.00183228	0.04417	0.00675049	ENSBTAG00000016284/ENSBTAG00000010664/ENSBTAG00000019832/ENSBTAG00000012074/ENSBTAG00000017243/ENSBTAG00000020892/ENSBTAG00000021872/ENSBTAG00000000569/ENSBTAG00000007445/ENSBTAG00000013118/ENSBTAG00000015150/ENSBTAG00000007927/ENSBTAG00000011602/ENSBTAG00000016344/ENSBTAG00000014119/ENSBTAG00000014698/ENSBTAG00000027916/ENSBTAG00000005120/ENSBTAG00000004741/ENSBTAG00000015205/ENSBTAG00000031430/…	33
GO "BP"	GO:0010720	positive regulation of cell development	70/2151	317/13824	0.00190837	0.0458328	0.00701115	ENSBTAG00000016515/ENSBTAG00000016462/ENSBTAG00000002738/ENSBTAG00000006844/ENSBTAG00000023179/ENSBTAG00000039513/ENSBTAG00000005716/ENSBTAG00000018996/ENSBTAG00000034885/ENSBTAG00000001941/ENSBTAG00000003827/ENSBTAG00000019813/ENSBTAG00000017512/ENSBTAG00000023172/ENSBTAG00000012761/ENSBTAG00000001776/ENSBTAG00000001403/ENSBTAG00000018035/ENSBTAG00000009233/ENSBTAG00000020034/ENSBTAG00000015543/…	70
GO "BP"	GO:0050671	positive regulation of lymphocyte proliferation	28/2151	99/13824	0.00193912	0.0464228	0.00709954	ENSBTAG00000032084/ENSBTAG00000018270/ENSBTAG00000010664/ENSBTAG00000016284/ENSBTAG00000001511/ENSBTAG00000020892/ENSBTAG00000000569/ENSBTAG00000007445/ENSBTAG00000015150/ENSBTAG00000013118/ENSBTAG00000007927/ENSBTAG00000011602/ENSBTAG00000019302/ENSBTAG00000014698/ENSBTAG00000013569/ENSBTAG00000004741/ENSBTAG00000015205/ENSBTAG00000002041/ENSBTAG00000031575/ENSBTAG00000020865/ENSBTAG00000015710/…	28
GO "BP"	GO:0080135	regulation of cellular response to stress	82/2151	383/13824	0.001951	0.0464378	0.00710802	ENSBTAG00000016260/ENSBTAG00000003966/ENSBTAG00000011578/ENSBTAG00000011024/ENSBTAG00000002578/ENSBTAG00000009065/ENSBTAG00000008151/ENSBTAG00000001444/ENSBTAG00000044106/ENSBTAG00000008735/ENSBTAG00000044105/ENSBTAG00000015316/ENSBTAG00000012939/ENSBTAG00000005812/ENSBTAG00000002176/ENSBTAG00000001771/ENSBTAG00000012077/ENSBTAG00000010347/ENSBTAG00000010349/ENSBTAG00000018996/ENSBTAG00000013336/…	82
GO "BP"	GO:0061061	muscle structure development	89/2151	422/13824	0.00197923	0.0469624	0.00717938	ENSBTAG00000009065/ENSBTAG00000005190/ENSBTAG00000018270/ENSBTAG00000001086/ENSBTAG00000005812/ENSBTAG00000009362/ENSBTAG00000004554/ENSBTAG00000006844/ENSBTAG00000014011/ENSBTAG00000015904/ENSBTAG00000004879/ENSBTAG00000013339/ENSBTAG00000009696/ENSBTAG00000013607/ENSBTAG00000008293/ENSBTAG00000008545/ENSBTAG00000002630/ENSBTAG00000021508/ENSBTAG00000016903/ENSBTAG00000001776/ENSBTAG00000011743/…	89
GO "BP"	GO:0031349	positive regulation of defense response	48/2151	200/13824	0.00198568	0.0469801	0.00717938	ENSBTAG00000040569/ENSBTAG00000005193/ENSBTAG00000012314/ENSBTAG00000015032/ENSBTAG00000034436/ENSBTAG00000008232/ENSBTAG00000001694/ENSBTAG00000007581/ENSBTAG00000009266/ENSBTAG00000015724/ENSBTAG00000009938/ENSBTAG00000002341/ENSBTAG00000046580/ENSBTAG00000021872/ENSBTAG00000010242/ENSBTAG00000007445/ENSBTAG00000013118/ENSBTAG00000015150/ENSBTAG00000013475/ENSBTAG00000011067/ENSBTAG00000025257/…	48
GO "BP"	GO:0002274	myeloid leukocyte activation	29/2151	104/13824	0.00199248	0.046875	0.00717938	ENSBTAG00000025405/ENSBTAG00000034436/ENSBTAG00000009381/ENSBTAG00000000962/ENSBTAG00000007581/ENSBTAG00000019832/ENSBTAG00000009266/ENSBTAG00000014612/ENSBTAG00000009207/ENSBTAG00000033319/ENSBTAG00000021872/ENSBTAG00000010915/ENSBTAG00000006685/ENSBTAG00000007927/ENSBTAG00000013451/ENSBTAG00000008719/ENSBTAG00000002941/ENSBTAG00000020614/ENSBTAG00000020034/ENSBTAG00000038428/ENSBTAG00000002923/…	29
GO "BP"	GO:0045859	regulation of protein kinase activity	97/2151	467/13824	0.00201517	0.0472652	0.00724125	ENSBTAG00000009065/ENSBTAG00000017753/ENSBTAG00000001444/ENSBTAG00000034436/ENSBTAG00000005190/ENSBTAG00000012939/ENSBTAG00000015316/ENSBTAG00000010704/ENSBTAG00000012621/ENSBTAG00000005812/ENSBTAG00000000962/ENSBTAG00000034827/ENSBTAG00000017486/ENSBTAG00000013238/ENSBTAG00000016649/ENSBTAG00000006640/ENSBTAG00000018035/ENSBTAG00000002277/ENSBTAG00000013615/ENSBTAG00000007519/ENSBTAG00000018517/…	97
GO "BP"	GO:0045765	regulation of angiogenesis	41/2151	164/13824	0.00202405	0.0473372	0.00725327	ENSBTAG00000000653/ENSBTAG00000008900/ENSBTAG00000008232/ENSBTAG00000008735/ENSBTAG00000021815/ENSBTAG00000016462/ENSBTAG00000019832/ENSBTAG00000005218/ENSBTAG00000004879/ENSBTAG00000001061/ENSBTAG00000012210/ENSBTAG00000024015/ENSBTAG00000002341/ENSBTAG00000001826/ENSBTAG00000018398/ENSBTAG00000010349/ENSBTAG00000034885/ENSBTAG00000013843/ENSBTAG00000013745/ENSBTAG00000010361/ENSBTAG00000016344/…	41
GO "BP"	GO:0051250	negative regulation of lymphocyte activation	25/2151	85/13824	0.00203715	0.0475052	0.00728032	ENSBTAG00000003966/ENSBTAG00000020034/ENSBTAG00000011921/ENSBTAG00000005828/ENSBTAG00000013065/ENSBTAG00000001694/ENSBTAG00000020294/ENSBTAG00000001511/ENSBTAG00000027375/ENSBTAG00000020892/ENSBTAG00000020865/ENSBTAG00000020173/ENSBTAG00000002474/ENSBTAG00000006685/ENSBTAG00000016738/ENSBTAG00000020054/ENSBTAG00000016625/ENSBTAG00000034295/ENSBTAG00000019895/ENSBTAG00000002894/ENSBTAG00000012349/…	25
GO "BP"	GO:1903827	regulation of cellular protein localization	86/2151	406/13824	0.0020785	0.0483137	0.00739281	ENSBTAG00000008150/ENSBTAG00000016260/ENSBTAG00000034436/ENSBTAG00000044106/ENSBTAG00000007275/ENSBTAG00000009696/ENSBTAG00000018522/ENSBTAG00000010347/ENSBTAG00000014611/ENSBTAG00000019813/ENSBTAG00000010109/ENSBTAG00000005682/ENSBTAG00000021543/ENSBTAG00000012213/ENSBTAG00000011435/ENSBTAG00000002676/ENSBTAG00000016981/ENSBTAG00000019498/ENSBTAG00000001403/ENSBTAG00000006640/ENSBTAG00000018035/…	86
GO "BP"	GO:0048638	regulation of developmental growth	54/2151	232/13824	0.0020799	0.0482129	0.00739281	ENSBTAG00000017753/ENSBTAG00000016515/ENSBTAG00000005812/ENSBTAG00000001242/ENSBTAG00000021273/ENSBTAG00000014359/ENSBTAG00000010347/ENSBTAG00000005716/ENSBTAG00000018996/ENSBTAG00000001941/ENSBTAG00000003827/ENSBTAG00000017512/ENSBTAG00000023172/ENSBTAG00000011743/ENSBTAG00000018035/ENSBTAG00000011706/ENSBTAG00000003257/ENSBTAG00000031476/ENSBTAG00000020783/ENSBTAG00000002041/ENSBTAG00000020489/…	54
GO "BP"	GO:0010639	negative regulation of organelle organization	57/2151	248/13824	0.00209152	0.0483436	0.0073985	ENSBTAG00000016260/ENSBTAG00000004294/ENSBTAG00000012938/ENSBTAG00000014053/ENSBTAG00000004554/ENSBTAG00000014011/ENSBTAG00000013169/ENSBTAG00000018852/ENSBTAG00000047855/ENSBTAG00000000113/ENSBTAG00000018996/ENSBTAG00000034885/ENSBTAG00000018527/ENSBTAG00000002474/ENSBTAG00000002002/ENSBTAG00000012213/ENSBTAG00000020472/ENSBTAG00000021508/ENSBTAG00000007013/ENSBTAG00000006504/ENSBTAG00000019674/…	57
GO "BP"	GO:0031032	actomyosin structure organization	32/2151	119/13824	0.00209278	0.0482401	0.0073985	ENSBTAG00000014750/ENSBTAG00000012784/ENSBTAG00000014011/ENSBTAG00000013339/ENSBTAG00000009696/ENSBTAG00000013607/ENSBTAG00000034885/ENSBTAG00000017380/ENSBTAG00000021508/ENSBTAG00000031165/ENSBTAG00000016549/ENSBTAG00000018035/ENSBTAG00000009233/ENSBTAG00000016456/ENSBTAG00000016533/ENSBTAG00000012737/ENSBTAG00000020485/ENSBTAG00000017509/ENSBTAG00000009983/ENSBTAG00000002626/ENSBTAG00000021769/…	32
GO "MF"	GO:0005096	GTPase activator activity	62/1993	183/13095	6.2636e-10	6.46891e-08	6.76678e-09	ENSBTAG00000016260/ENSBTAG00000004294/ENSBTAG00000020931/ENSBTAG00000004499/ENSBTAG00000015381/ENSBTAG00000009693/ENSBTAG00000006542/ENSBTAG00000015413/ENSBTAG00000020975/ENSBTAG00000027151/ENSBTAG00000014612/ENSBTAG00000030581/ENSBTAG00000038190/ENSBTAG00000015611/ENSBTAG00000002531/ENSBTAG00000001483/ENSBTAG00000011602/ENSBTAG00000005493/ENSBTAG00000014253/ENSBTAG00000004685/ENSBTAG00000011125/…	62
GO "MF"	GO:0030695	GTPase regulator activity	63/1993	198/13095	7.27053e-09	6.14359e-07	6.48857e-08	ENSBTAG00000016260/ENSBTAG00000004294/ENSBTAG00000020931/ENSBTAG00000004499/ENSBTAG00000005190/ENSBTAG00000015381/ENSBTAG00000009693/ENSBTAG00000006542/ENSBTAG00000015413/ENSBTAG00000020975/ENSBTAG00000027151/ENSBTAG00000014612/ENSBTAG00000030581/ENSBTAG00000038190/ENSBTAG00000015611/ENSBTAG00000002531/ENSBTAG00000001483/ENSBTAG00000011602/ENSBTAG00000005493/ENSBTAG00000014253/ENSBTAG00000004685/…	63
GO "MF"	GO:0008047	enzyme activator activity	88/1993	316/13095	9.28372e-09	7.50367e-07	7.94003e-08	ENSBTAG00000016260/ENSBTAG00000004294/ENSBTAG00000004499/ENSBTAG00000020931/ENSBTAG00000034436/ENSBTAG00000015381/ENSBTAG00000040055/ENSBTAG00000009693/ENSBTAG00000006542/ENSBTAG00000015413/ENSBTAG00000020975/ENSBTAG00000027151/ENSBTAG00000014612/ENSBTAG00000047856/ENSBTAG00000030581/ENSBTAG00000034885/ENSBTAG00000038190/ENSBTAG00000015611/ENSBTAG00000020528/ENSBTAG00000002531/ENSBTAG00000001483/…	88
GO "MF"	GO:0004674	protein serine/threonine kinase activity	95/1993	357/13095	2.6346e-08	2.04072e-06	2.16315e-07	ENSBTAG00000016260/ENSBTAG00000009065/ENSBTAG00000008151/ENSBTAG00000014053/ENSBTAG00000034436/ENSBTAG00000020048/ENSBTAG00000040055/ENSBTAG00000010509/ENSBTAG00000012103/ENSBTAG00000016943/ENSBTAG00000001771/ENSBTAG00000047856/ENSBTAG00000020272/ENSBTAG00000013843/ENSBTAG00000010109/ENSBTAG00000005514/ENSBTAG00000002347/ENSBTAG00000020735/ENSBTAG00000010457/ENSBTAG00000037383/ENSBTAG00000014119/…	95
GO "MF"	GO:0060589	nucleoside-triphosphatase regulator activity	64/1993	215/13095	8.96384e-08	6.40912e-06	6.81461e-07	ENSBTAG00000016260/ENSBTAG00000004294/ENSBTAG00000020931/ENSBTAG00000004499/ENSBTAG00000005190/ENSBTAG00000015381/ENSBTAG00000009693/ENSBTAG00000006542/ENSBTAG00000015413/ENSBTAG00000020975/ENSBTAG00000027151/ENSBTAG00000014612/ENSBTAG00000030581/ENSBTAG00000038190/ENSBTAG00000015611/ENSBTAG00000013641/ENSBTAG00000002531/ENSBTAG00000001483/ENSBTAG00000011602/ENSBTAG00000005493/ENSBTAG00000014253/…	64
GO "MF"	GO:0005085	guanyl-nucleotide exchange factor activity	53/1993	176/13095	8.85786e-07	5.88081e-05	6.26963e-06	ENSBTAG00000017289/ENSBTAG00000008939/ENSBTAG00000001242/ENSBTAG00000000113/ENSBTAG00000014612/ENSBTAG00000000581/ENSBTAG00000015745/ENSBTAG00000005514/ENSBTAG00000014091/ENSBTAG00000023172/ENSBTAG00000037383/ENSBTAG00000003097/ENSBTAG00000020313/ENSBTAG00000043981/ENSBTAG00000009679/ENSBTAG00000000684/ENSBTAG00000031575/ENSBTAG00000002640/ENSBTAG00000000682/ENSBTAG00000004194/ENSBTAG00000009305/…	53
GO "MF"	GO:0035091	phosphatidylinositol binding	51/1993	168/13095	1.12567e-06	7.21568e-05	7.70195e-06	ENSBTAG00000017289/ENSBTAG00000019250/ENSBTAG00000008839/ENSBTAG00000001942/ENSBTAG00000004427/ENSBTAG00000009696/ENSBTAG00000013708/ENSBTAG00000026371/ENSBTAG00000003185/ENSBTAG00000019989/ENSBTAG00000043981/ENSBTAG00000020485/ENSBTAG00000020455/ENSBTAG00000001050/ENSBTAG00000039556/ENSBTAG00000017490/ENSBTAG00000026919/ENSBTAG00000000781/ENSBTAG00000005483/ENSBTAG00000017545/ENSBTAG00000000081/…	51
GO "MF"	GO:0005543	phospholipid binding	71/1993	264/13095	1.19086e-06	7.37907e-05	7.88512e-06	ENSBTAG00000017289/ENSBTAG00000019250/ENSBTAG00000008839/ENSBTAG00000001942/ENSBTAG00000009696/ENSBTAG00000004427/ENSBTAG00000027151/ENSBTAG00000013162/ENSBTAG00000027051/ENSBTAG00000013708/ENSBTAG00000026371/ENSBTAG00000014809/ENSBTAG00000001403/ENSBTAG00000020940/ENSBTAG00000003185/ENSBTAG00000043981/ENSBTAG00000019989/ENSBTAG00000010334/ENSBTAG00000020485/ENSBTAG00000020455/ENSBTAG00000001050/…	71
GO "MF"	GO:0005088	Ras guanyl-nucleotide exchange factor activity	35/1993	110/13095	2.35975e-05	0.00132846	0.000142462	ENSBTAG00000017289/ENSBTAG00000014172/ENSBTAG00000008939/ENSBTAG00000001242/ENSBTAG00000000113/ENSBTAG00000014612/ENSBTAG00000019545/ENSBTAG00000006561/ENSBTAG00000015745/ENSBTAG00000005514/ENSBTAG00000021872/ENSBTAG00000014091/ENSBTAG00000020791/ENSBTAG00000023172/ENSBTAG00000037383/ENSBTAG00000003097/ENSBTAG00000023843/ENSBTAG00000010394/ENSBTAG00000013449/ENSBTAG00000004208/ENSBTAG00000027312/…	35
GO "MF"	GO:0008289	lipid binding	103/1993	461/13095	3.95218e-05	0.00215862	0.000228458	ENSBTAG00000017289/ENSBTAG00000019250/ENSBTAG00000008839/ENSBTAG00000015032/ENSBTAG00000007275/ENSBTAG00000001942/ENSBTAG00000015904/ENSBTAG00000027151/ENSBTAG00000005716/ENSBTAG00000038412/ENSBTAG00000014809/ENSBTAG00000015782/ENSBTAG00000003185/ENSBTAG00000043981/ENSBTAG00000020485/ENSBTAG00000020455/ENSBTAG00000001050/ENSBTAG00000017490/ENSBTAG00000039556/ENSBTAG00000026919/ENSBTAG00000000781/…	103
GO "MF"	GO:0051020	GTPase binding	34/1993	108/13095	4.0068e-05	0.00212596	0.000228458	ENSBTAG00000004294/ENSBTAG00000019115/ENSBTAG00000000634/ENSBTAG00000005760/ENSBTAG00000000460/ENSBTAG00000009693/ENSBTAG00000016894/ENSBTAG00000021250/ENSBTAG00000030581/ENSBTAG00000006039/ENSBTAG00000011352/ENSBTAG00000007460/ENSBTAG00000015611/ENSBTAG00000021291/ENSBTAG00000012022/ENSBTAG00000001483/ENSBTAG00000005493/ENSBTAG00000014253/ENSBTAG00000007305/ENSBTAG00000004685/ENSBTAG00000008061/…	34
GO "MF"	GO:0004697	protein kinase C activity	1993-10-01	14/13095	4.14126e-05	0.00213626	0.000229743	ENSBTAG00000003276/ENSBTAG00000020614/ENSBTAG00000013550/ENSBTAG00000015599/ENSBTAG00000010664/ENSBTAG00000001061/ENSBTAG00000014119/ENSBTAG00000008719/ENSBTAG00000020921/ENSBTAG00000001403	10
GO "MF"	GO:0046982	protein heterodimerization activity	34/1993	111/13095	7.33007e-05	0.00357965	0.000385793	ENSBTAG00000017424/ENSBTAG00000011003/ENSBTAG00000016462/ENSBTAG00000017873/ENSBTAG00000008545/ENSBTAG00000019953/ENSBTAG00000009863/ENSBTAG00000015150/ENSBTAG00000002676/ENSBTAG00000005664/ENSBTAG00000019302/ENSBTAG00000008695/ENSBTAG00000019498/ENSBTAG00000000469/ENSBTAG00000006526/ENSBTAG00000017279/ENSBTAG00000016457/ENSBTAG00000016533/ENSBTAG00000000507/ENSBTAG00000021943/ENSBTAG00000004741/…	34
GO "MF"	GO:0008092	cytoskeletal protein binding	73/1993	314/13095	0.000168423	0.00799671	0.000864277	ENSBTAG00000000634/ENSBTAG00000007306/ENSBTAG00000004554/ENSBTAG00000014011/ENSBTAG00000013339/ENSBTAG00000009696/ENSBTAG00000013607/ENSBTAG00000004318/ENSBTAG00000010347/ENSBTAG00000013953/ENSBTAG00000017512/ENSBTAG00000021508/ENSBTAG00000030587/ENSBTAG00000015278/ENSBTAG00000014809/ENSBTAG00000015986/ENSBTAG00000033217/ENSBTAG00000024975/ENSBTAG00000019044/ENSBTAG00000017713/ENSBTAG00000019674/…	73
GO "MF"	GO:0031267	small GTPase binding	31/1993	103/13095	0.000228525	0.0105657	0.00114409	ENSBTAG00000004294/ENSBTAG00000019115/ENSBTAG00000000634/ENSBTAG00000005760/ENSBTAG00000000460/ENSBTAG00000009693/ENSBTAG00000016894/ENSBTAG00000021250/ENSBTAG00000030581/ENSBTAG00000006039/ENSBTAG00000011352/ENSBTAG00000007460/ENSBTAG00000015611/ENSBTAG00000021291/ENSBTAG00000012022/ENSBTAG00000001483/ENSBTAG00000005493/ENSBTAG00000014253/ENSBTAG00000004685/ENSBTAG00000008061/ENSBTAG00000020761/…	31
GO "MF"	GO:1901981	phosphatidylinositol phosphate binding	28/1993	91/13095	0.000332023	0.0149441	0.00162267	ENSBTAG00000000081/ENSBTAG00000003695/ENSBTAG00000019250/ENSBTAG00000008839/ENSBTAG00000008232/ENSBTAG00000014172/ENSBTAG00000003185/ENSBTAG00000012784/ENSBTAG00000000460/ENSBTAG00000000008/ENSBTAG00000018403/ENSBTAG00000001942/ENSBTAG00000020485/ENSBTAG00000009696/ENSBTAG00000004427/ENSBTAG00000008625/ENSBTAG00000001050/ENSBTAG00000002563/ENSBTAG00000039556/ENSBTAG00000021291/ENSBTAG00000007531/…	28
GO "MF"	GO:0017016	Ras GTPase binding	30/1993	101/13095	0.000376063	0.0165106	0.00178819	ENSBTAG00000004294/ENSBTAG00000019115/ENSBTAG00000000634/ENSBTAG00000005760/ENSBTAG00000000460/ENSBTAG00000009693/ENSBTAG00000016894/ENSBTAG00000021250/ENSBTAG00000030581/ENSBTAG00000006039/ENSBTAG00000011352/ENSBTAG00000007460/ENSBTAG00000015611/ENSBTAG00000021291/ENSBTAG00000012022/ENSBTAG00000001483/ENSBTAG00000005493/ENSBTAG00000014253/ENSBTAG00000004685/ENSBTAG00000020761/ENSBTAG00000009391/…	30
GO "MF"	GO:0005089	Rho guanyl-nucleotide exchange factor activity	23/1993	69/13095	0.000383314	0.0164382	0.00178819	ENSBTAG00000017289/ENSBTAG00000010394/ENSBTAG00000014172/ENSBTAG00000008939/ENSBTAG00000004208/ENSBTAG00000027312/ENSBTAG00000000113/ENSBTAG00000009679/ENSBTAG00000014612/ENSBTAG00000000684/ENSBTAG00000031575/ENSBTAG00000019545/ENSBTAG00000017839/ENSBTAG00000005514/ENSBTAG00000002640/ENSBTAG00000014091/ENSBTAG00000023172/ENSBTAG00000037383/ENSBTAG00000017850/ENSBTAG00000015609/ENSBTAG00000004511/…	23
GO "MF"	GO:0004715	non-membrane spanning protein tyrosine kinase activity	16/1993	40/13095	0.000471248	0.0197179	0.00214955	ENSBTAG00000017739/ENSBTAG00000019250/ENSBTAG00000011851/ENSBTAG00000020034/ENSBTAG00000001771/ENSBTAG00000011698/ENSBTAG00000019382/ENSBTAG00000007932/ENSBTAG00000009578/ENSBTAG00000004767/ENSBTAG00000005062/ENSBTAG00000021686/ENSBTAG00000005049/ENSBTAG00000021424/ENSBTAG00000002941/ENSBTAG00000005958	16
GO "MF"	GO:0003682	chromatin binding	86/1993	401/13095	0.000719892	0.0286841	0.00314398	ENSBTAG00000001573/ENSBTAG00000002578/ENSBTAG00000003532/ENSBTAG00000012938/ENSBTAG00000018272/ENSBTAG00000044003/ENSBTAG00000018270/ENSBTAG00000005812/ENSBTAG00000020422/ENSBTAG00000016462/ENSBTAG00000006844/ENSBTAG00000015386/ENSBTAG00000020270/ENSBTAG00000017243/ENSBTAG00000047855/ENSBTAG00000010109/ENSBTAG00000025837/ENSBTAG00000002002/ENSBTAG00000017694/ENSBTAG00000002202/ENSBTAG00000020472/…	86
GO "CC"	GO:0030055	cell-substrate junction	96/2363	324/15461	6.67533e-11	1.17041e-08	1.95575e-09	ENSBTAG00000011578/ENSBTAG00000003362/ENSBTAG00000007272/ENSBTAG00000002108/ENSBTAG00000004553/ENSBTAG00000001086/ENSBTAG00000009696/ENSBTAG00000000113/ENSBTAG00000010347/ENSBTAG00000013162/ENSBTAG00000019327/ENSBTAG00000013745/ENSBTAG00000007343/ENSBTAG00000016057/ENSBTAG00000012761/ENSBTAG00000015278/ENSBTAG00000030587/ENSBTAG00000012002/ENSBTAG00000014809/ENSBTAG00000044001/ENSBTAG00000033190/…	96
GO "CC"	GO:0005912	adherens junction	116/2363	426/15461	2.0841e-10	3.1321e-08	4.7206e-09	ENSBTAG00000011578/ENSBTAG00000005193/ENSBTAG00000007272/ENSBTAG00000002108/ENSBTAG00000004553/ENSBTAG00000009266/ENSBTAG00000000113/ENSBTAG00000033319/ENSBTAG00000013745/ENSBTAG00000012761/ENSBTAG00000030587/ENSBTAG00000012002/ENSBTAG00000014809/ENSBTAG00000033190/ENSBTAG00000011921/ENSBTAG00000022004/ENSBTAG00000046248/ENSBTAG00000002082/ENSBTAG00000009778/ENSBTAG00000007079/ENSBTAG00000022799/…	116
GO "CC"	GO:0005924	cell-substrate adherens junction	94/2363	321/15461	2.1483e-10	2.82501e-08	4.7206e-09	ENSBTAG00000011578/ENSBTAG00000003362/ENSBTAG00000007272/ENSBTAG00000002108/ENSBTAG00000004553/ENSBTAG00000001086/ENSBTAG00000009696/ENSBTAG00000000113/ENSBTAG00000010347/ENSBTAG00000013162/ENSBTAG00000019327/ENSBTAG00000013745/ENSBTAG00000007343/ENSBTAG00000016057/ENSBTAG00000012761/ENSBTAG00000015278/ENSBTAG00000030587/ENSBTAG00000012002/ENSBTAG00000014809/ENSBTAG00000044001/ENSBTAG00000033190/…	94
GO "CC"	GO:0070161	anchoring junction	118/2363	441/15461	4.58808e-10	4.82666e-08	8.06537e-09	ENSBTAG00000011578/ENSBTAG00000005193/ENSBTAG00000007272/ENSBTAG00000002108/ENSBTAG00000004553/ENSBTAG00000009266/ENSBTAG00000000113/ENSBTAG00000033319/ENSBTAG00000013745/ENSBTAG00000012761/ENSBTAG00000030587/ENSBTAG00000012002/ENSBTAG00000014809/ENSBTAG00000033190/ENSBTAG00000011921/ENSBTAG00000022004/ENSBTAG00000046248/ENSBTAG00000002082/ENSBTAG00000009778/ENSBTAG00000007079/ENSBTAG00000022799/…	118
GO "CC"	GO:0005925	focal adhesion	92/2363	318/15461	6.77862e-10	6.48283e-08	1.08328e-08	ENSBTAG00000011578/ENSBTAG00000003362/ENSBTAG00000007272/ENSBTAG00000002108/ENSBTAG00000004553/ENSBTAG00000001086/ENSBTAG00000009696/ENSBTAG00000000113/ENSBTAG00000010347/ENSBTAG00000013162/ENSBTAG00000013745/ENSBTAG00000007343/ENSBTAG00000016057/ENSBTAG00000012761/ENSBTAG00000015278/ENSBTAG00000030587/ENSBTAG00000012002/ENSBTAG00000014809/ENSBTAG00000044001/ENSBTAG00000033190/ENSBTAG00000019498/…	92
GO "CC"	GO:0098552	side of membrane	87/2363	309/15461	8.54294e-09	6.41941e-07	1.07269e-07	ENSBTAG00000016260/ENSBTAG00000019250/ENSBTAG00000012314/ENSBTAG00000015032/ENSBTAG00000002135/ENSBTAG00000004524/ENSBTAG00000016515/ENSBTAG00000009266/ENSBTAG00000021272/ENSBTAG00000015413/ENSBTAG00000020975/ENSBTAG00000017797/ENSBTAG00000010347/ENSBTAG00000035697/ENSBTAG00000013745/ENSBTAG00000010242/ENSBTAG00000014324/ENSBTAG00000020661/ENSBTAG00000007445/ENSBTAG00000005062/ENSBTAG00000007927/…	87
GO "CC"	GO:0019898	extrinsic component of membrane	64/2363	208/15461	2.82457e-08	1.74791e-06	2.92076e-07	ENSBTAG00000019250/ENSBTAG00000014750/ENSBTAG00000010347/ENSBTAG00000035697/ENSBTAG00000013708/ENSBTAG00000005062/ENSBTAG00000018465/ENSBTAG00000003043/ENSBTAG00000009233/ENSBTAG00000020034/ENSBTAG00000003328/ENSBTAG00000002908/ENSBTAG00000010334/ENSBTAG00000010989/ENSBTAG00000011170/ENSBTAG00000008122/ENSBTAG00000007932/ENSBTAG00000009778/ENSBTAG00000039556/ENSBTAG00000005978/ENSBTAG00000019290/…	64
GO "CC"	GO:0015629	actin cytoskeleton	93/2363	360/15461	2.17482e-07	1.14395e-05	1.91155e-06	ENSBTAG00000032680/ENSBTAG00000000634/ENSBTAG00000004524/ENSBTAG00000004553/ENSBTAG00000005190/ENSBTAG00000018270/ENSBTAG00000001086/ENSBTAG00000004554/ENSBTAG00000014011/ENSBTAG00000013339/ENSBTAG00000013607/ENSBTAG00000010347/ENSBTAG00000002633/ENSBTAG00000010880/ENSBTAG00000013953/ENSBTAG00000002474/ENSBTAG00000021372/ENSBTAG00000007343/ENSBTAG00000017380/ENSBTAG00000021508/ENSBTAG00000037383/…	93
GO "CC"	GO:0005938	cell cortex	50/2363	161/15461	8.11902e-07	4.06716e-05	6.79637e-06	ENSBTAG00000017659/ENSBTAG00000000634/ENSBTAG00000004291/ENSBTAG00000005190/ENSBTAG00000004553/ENSBTAG00000004554/ENSBTAG00000013607/ENSBTAG00000010347/ENSBTAG00000002633/ENSBTAG00000013953/ENSBTAG00000030587/ENSBTAG00000038195/ENSBTAG00000011602/ENSBTAG00000037383/ENSBTAG00000005027/ENSBTAG00000014119/ENSBTAG00000006504/ENSBTAG00000016197/ENSBTAG00000015235/ENSBTAG00000020215/ENSBTAG00000011125/…	50
GO "CC"	GO:0098562	cytoplasmic side of membrane	45/2363	139/15461	8.89797e-07	4.06977e-05	6.80074e-06	ENSBTAG00000016260/ENSBTAG00000019250/ENSBTAG00000011851/ENSBTAG00000013387/ENSBTAG00000008232/ENSBTAG00000004524/ENSBTAG00000012784/ENSBTAG00000002714/ENSBTAG00000020975/ENSBTAG00000015413/ENSBTAG00000010347/ENSBTAG00000035697/ENSBTAG00000017871/ENSBTAG00000011698/ENSBTAG00000015537/ENSBTAG00000020645/ENSBTAG00000009578/ENSBTAG00000005062/ENSBTAG00000011602/ENSBTAG00000013475/ENSBTAG00000005049/…	45
GO "CC"	GO:0009898	cytoplasmic side of plasma membrane	41/2363	128/15461	3.92472e-06	0.000147447	2.46402e-05	ENSBTAG00000019250/ENSBTAG00000011851/ENSBTAG00000013387/ENSBTAG00000008232/ENSBTAG00000012784/ENSBTAG00000002714/ENSBTAG00000020975/ENSBTAG00000015413/ENSBTAG00000010347/ENSBTAG00000035697/ENSBTAG00000017871/ENSBTAG00000011698/ENSBTAG00000015537/ENSBTAG00000020645/ENSBTAG00000009578/ENSBTAG00000005062/ENSBTAG00000011602/ENSBTAG00000013475/ENSBTAG00000005049/ENSBTAG00000033190/ENSBTAG00000020855/…	41
GO "CC"	GO:0099568	cytoplasmic region	53/2363	189/15461	1.03009e-05	0.000338585	5.6587e-05	ENSBTAG00000017659/ENSBTAG00000016260/ENSBTAG00000000634/ENSBTAG00000004291/ENSBTAG00000005190/ENSBTAG00000004553/ENSBTAG00000012939/ENSBTAG00000004554/ENSBTAG00000013607/ENSBTAG00000010347/ENSBTAG00000002633/ENSBTAG00000013953/ENSBTAG00000030587/ENSBTAG00000038195/ENSBTAG00000011602/ENSBTAG00000037383/ENSBTAG00000005027/ENSBTAG00000014119/ENSBTAG00000006504/ENSBTAG00000016197/ENSBTAG00000015235/…	53
GO "CC"	GO:0019897	extrinsic component of plasma membrane	37/2363	115/15461	1.12229e-05	0.00035771	5.84197e-05	ENSBTAG00000019250/ENSBTAG00000011851/ENSBTAG00000012784/ENSBTAG00000000460/ENSBTAG00000009343/ENSBTAG00000002714/ENSBTAG00000020582/ENSBTAG00000035697/ENSBTAG00000017871/ENSBTAG00000011698/ENSBTAG00000020645/ENSBTAG00000009578/ENSBTAG00000011916/ENSBTAG00000005062/ENSBTAG00000005049/ENSBTAG00000018465/ENSBTAG00000021424/ENSBTAG00000002941/ENSBTAG00000017739/ENSBTAG00000003043/ENSBTAG00000009233/…	37
GO "CC"	GO:0031252	cell leading edge	62/2363	234/15461	1.19638e-05	0.00034955	5.84197e-05	ENSBTAG00000005190/ENSBTAG00000004554/ENSBTAG00000000113/ENSBTAG00000024015/ENSBTAG00000010347/ENSBTAG00000014794/ENSBTAG00000012628/ENSBTAG00000004772/ENSBTAG00000013745/ENSBTAG00000007343/ENSBTAG00000012863/ENSBTAG00000006489/ENSBTAG00000012002/ENSBTAG00000031165/ENSBTAG00000019044/ENSBTAG00000009233/ENSBTAG00000005800/ENSBTAG00000004887/ENSBTAG00000016124/ENSBTAG00000019915/ENSBTAG00000007079/…	62
GO "CC"	GO:0042641	actomyosin	21/2363	53/15461	5.44929e-05	0.00143218	0.000239482	ENSBTAG00000016456/ENSBTAG00000017764/ENSBTAG00000004553/ENSBTAG00000022004/ENSBTAG00000013339/ENSBTAG00000011215/ENSBTAG00000013607/ENSBTAG00000002633/ENSBTAG00000005984/ENSBTAG00000007079/ENSBTAG00000009578/ENSBTAG00000021372/ENSBTAG00000017380/ENSBTAG00000007343/ENSBTAG00000010402/ENSBTAG00000006489/ENSBTAG00000014809/ENSBTAG00000033190/ENSBTAG00000012504/ENSBTAG00000033217/ENSBTAG00000018255	21
GO "CC"	GO:0031234	extrinsic component of cytoplasmic side of plasma membrane	28/2363	85/15461	0.000102326	0.00262223	0.000438728	ENSBTAG00000019250/ENSBTAG00000011851/ENSBTAG00000012784/ENSBTAG00000002714/ENSBTAG00000017871/ENSBTAG00000035697/ENSBTAG00000011698/ENSBTAG00000009578/ENSBTAG00000020645/ENSBTAG00000005062/ENSBTAG00000005049/ENSBTAG00000018465/ENSBTAG00000021424/ENSBTAG00000002941/ENSBTAG00000017739/ENSBTAG00000003043/ENSBTAG00000020034/ENSBTAG00000002908/ENSBTAG00000013016/ENSBTAG00000008122/ENSBTAG00000000215/…	28
GO "CC"	GO:0044448	cell cortex part	29/2363	90/15461	0.000115216	0.00288188	0.000482231	ENSBTAG00000006995/ENSBTAG00000006894/ENSBTAG00000004291/ENSBTAG00000000634/ENSBTAG00000004553/ENSBTAG00000003908/ENSBTAG00000004554/ENSBTAG00000011215/ENSBTAG00000013607/ENSBTAG00000020799/ENSBTAG00000013046/ENSBTAG00000002633/ENSBTAG00000013953/ENSBTAG00000016924/ENSBTAG00000001182/ENSBTAG00000004905/ENSBTAG00000021291/ENSBTAG00000006071/ENSBTAG00000008606/ENSBTAG00000037383/ENSBTAG00000010402/…	29
GO "CC"	GO:0030016	myofibril	40/2363	144/15461	0.000179926	0.00439264	0.000723804	ENSBTAG00000006995/ENSBTAG00000014885/ENSBTAG00000006907/ENSBTAG00000009362/ENSBTAG00000004554/ENSBTAG00000000698/ENSBTAG00000014011/ENSBTAG00000013339/ENSBTAG00000000696/ENSBTAG00000009696/ENSBTAG00000000754/ENSBTAG00000010880/ENSBTAG00000013953/ENSBTAG00000011392/ENSBTAG00000019327/ENSBTAG00000013641/ENSBTAG00000021508/ENSBTAG00000016194/ENSBTAG00000005027/ENSBTAG00000025853/ENSBTAG00000033190/…	40
GO "CC"	GO:0005874	microtubule	61/2363	250/15461	0.000181168	0.00432258	0.000723804	ENSBTAG00000018125/ENSBTAG00000020046/ENSBTAG00000017752/ENSBTAG00000006945/ENSBTAG00000008088/ENSBTAG00000000113/ENSBTAG00000004318/ENSBTAG00000016779/ENSBTAG00000002633/ENSBTAG00000021910/ENSBTAG00000010109/ENSBTAG00000017512/ENSBTAG00000011267/ENSBTAG00000001776/ENSBTAG00000006489/ENSBTAG00000021013/ENSBTAG00000015022/ENSBTAG00000006734/ENSBTAG00000020281/ENSBTAG00000012755/ENSBTAG00000011170/…	61
GO "CC"	GO:0098857	membrane microdomain	45/2363	169/15461	0.00019193	0.00447728	0.000733464	ENSBTAG00000016260/ENSBTAG00000012314/ENSBTAG00000019250/ENSBTAG00000017753/ENSBTAG00000015032/ENSBTAG00000011851/ENSBTAG00000045767/ENSBTAG00000033313/ENSBTAG00000009381/ENSBTAG00000019832/ENSBTAG00000009048/ENSBTAG00000005434/ENSBTAG00000012687/ENSBTAG00000013057/ENSBTAG00000010347/ENSBTAG00000011530/ENSBTAG00000019953/ENSBTAG00000039684/ENSBTAG00000010242/ENSBTAG00000020661/ENSBTAG00000007993/…	45
GO "CC"	GO:0045121	membrane raft	45/2363	169/15461	0.00019193	0.00447728	0.000733464	ENSBTAG00000016260/ENSBTAG00000012314/ENSBTAG00000019250/ENSBTAG00000017753/ENSBTAG00000015032/ENSBTAG00000011851/ENSBTAG00000045767/ENSBTAG00000033313/ENSBTAG00000009381/ENSBTAG00000019832/ENSBTAG00000009048/ENSBTAG00000005434/ENSBTAG00000012687/ENSBTAG00000013057/ENSBTAG00000010347/ENSBTAG00000011530/ENSBTAG00000019953/ENSBTAG00000039684/ENSBTAG00000010242/ENSBTAG00000020661/ENSBTAG00000007993/…	45
GO "CC"	GO:0043235	receptor complex	63/2363	262/15461	0.000216394	0.00483236	0.000776324	ENSBTAG00000011578/ENSBTAG00000012314/ENSBTAG00000015032/ENSBTAG00000017753/ENSBTAG00000013645/ENSBTAG00000014983/ENSBTAG00000013745/ENSBTAG00000000589/ENSBTAG00000013475/ENSBTAG00000009455/ENSBTAG00000019498/ENSBTAG00000014698/ENSBTAG00000018035/ENSBTAG00000002232/ENSBTAG00000004515/ENSBTAG00000013065/ENSBTAG00000008165/ENSBTAG00000007103/ENSBTAG00000005800/ENSBTAG00000013657/ENSBTAG00000009873/…	63
GO "CC"	GO:0098589	membrane region	54/2363	216/15461	0.000234557	0.00512813	0.000824655	ENSBTAG00000016260/ENSBTAG00000019250/ENSBTAG00000012314/ENSBTAG00000015032/ENSBTAG00000017753/ENSBTAG00000045767/ENSBTAG00000033313/ENSBTAG00000010347/ENSBTAG00000011530/ENSBTAG00000030581/ENSBTAG00000039684/ENSBTAG00000019953/ENSBTAG00000010242/ENSBTAG00000020661/ENSBTAG00000014698/ENSBTAG00000018035/ENSBTAG00000010785/ENSBTAG00000011706/ENSBTAG00000019674/ENSBTAG00000031476/ENSBTAG00000020034/…	54
GO "CC"	GO:0099512	supramolecular fiber	96/2363	441/15461	0.000243967	0.00522476	0.000824746	ENSBTAG00000017659/ENSBTAG00000018125/ENSBTAG00000020046/ENSBTAG00000017752/ENSBTAG00000004553/ENSBTAG00000005190/ENSBTAG00000006945/ENSBTAG00000008088/ENSBTAG00000004554/ENSBTAG00000013607/ENSBTAG00000000113/ENSBTAG00000010347/ENSBTAG00000004318/ENSBTAG00000016779/ENSBTAG00000002633/ENSBTAG00000021910/ENSBTAG00000010109/ENSBTAG00000011267/ENSBTAG00000017512/ENSBTAG00000012863/ENSBTAG00000001776/…	96
GO "CC"	GO:0099513	polymeric cytoskeletal fiber	96/2363	441/15461	0.000243967	0.00522476	0.000824746	ENSBTAG00000017659/ENSBTAG00000018125/ENSBTAG00000020046/ENSBTAG00000017752/ENSBTAG00000004553/ENSBTAG00000005190/ENSBTAG00000006945/ENSBTAG00000008088/ENSBTAG00000004554/ENSBTAG00000013607/ENSBTAG00000000113/ENSBTAG00000010347/ENSBTAG00000004318/ENSBTAG00000016779/ENSBTAG00000002633/ENSBTAG00000021910/ENSBTAG00000010109/ENSBTAG00000011267/ENSBTAG00000017512/ENSBTAG00000012863/ENSBTAG00000001776/…	96
GO "CC"	GO:0048471	perinuclear region of cytoplasm	85/2363	384/15461	0.000321378	0.00660834	0.0010462	ENSBTAG00000017753/ENSBTAG00000003362/ENSBTAG00000000634/ENSBTAG00000007306/ENSBTAG00000015036/ENSBTAG00000004554/ENSBTAG00000024015/ENSBTAG00000010347/ENSBTAG00000002633/ENSBTAG00000018996/ENSBTAG00000019813/ENSBTAG00000010242/ENSBTAG00000020661/ENSBTAG00000002531/ENSBTAG00000020525/ENSBTAG00000018857/ENSBTAG00000001776/ENSBTAG00000014809/ENSBTAG00000014227/ENSBTAG00000024975/ENSBTAG00000011125/…	85
GO "CC"	GO:0044449	contractile fiber part	37/2363	135/15461	0.000431974	0.00870296	0.00138066	ENSBTAG00000006995/ENSBTAG00000014885/ENSBTAG00000006907/ENSBTAG00000009362/ENSBTAG00000004554/ENSBTAG00000000698/ENSBTAG00000014011/ENSBTAG00000013339/ENSBTAG00000000696/ENSBTAG00000009696/ENSBTAG00000000754/ENSBTAG00000010880/ENSBTAG00000013641/ENSBTAG00000021508/ENSBTAG00000016194/ENSBTAG00000005027/ENSBTAG00000025853/ENSBTAG00000033190/ENSBTAG00000021879/ENSBTAG00000010026/ENSBTAG00000006999/…	37
GO "CC"	GO:0005871	kinesin complex	18/2363	48/15461	0.000467691	0.00924241	0.00146813	ENSBTAG00000018125/ENSBTAG00000005708/ENSBTAG00000015022/ENSBTAG00000008088/ENSBTAG00000008989/ENSBTAG00000009983/ENSBTAG00000001349/ENSBTAG00000017232/ENSBTAG00000007753/ENSBTAG00000012755/ENSBTAG00000013669/ENSBTAG00000007181/ENSBTAG00000021874/ENSBTAG00000019138/ENSBTAG00000016726/ENSBTAG00000009035/ENSBTAG00000015986/ENSBTAG00000017644	18
GO "CC"	GO:0043292	contractile fiber	40/2363	152/15461	0.000588997	0.011206	0.00178516	ENSBTAG00000006995/ENSBTAG00000014885/ENSBTAG00000006907/ENSBTAG00000009362/ENSBTAG00000004554/ENSBTAG00000000698/ENSBTAG00000014011/ENSBTAG00000013339/ENSBTAG00000000696/ENSBTAG00000009696/ENSBTAG00000000754/ENSBTAG00000010880/ENSBTAG00000013953/ENSBTAG00000011392/ENSBTAG00000019327/ENSBTAG00000013641/ENSBTAG00000021508/ENSBTAG00000016194/ENSBTAG00000005027/ENSBTAG00000025853/ENSBTAG00000033190/…	40
GO "CC"	GO:0044431	Golgi apparatus part	96/2363	453/15461	0.000635683	0.0118745	0.00189401	ENSBTAG00000016260/ENSBTAG00000003052/ENSBTAG00000031524/ENSBTAG00000004524/ENSBTAG00000002772/ENSBTAG00000004494/ENSBTAG00000013955/ENSBTAG00000004318/ENSBTAG00000014014/ENSBTAG00000004598/ENSBTAG00000044082/ENSBTAG00000014611/ENSBTAG00000024381/ENSBTAG00000011267/ENSBTAG00000007442/ENSBTAG00000017380/ENSBTAG00000011129/ENSBTAG00000002303/ENSBTAG00000021897/ENSBTAG00000015782/ENSBTAG00000005658/…	96
GO "CC"	GO:0005911	cell-cell junction	77/2363	351/15461	0.000825394	0.0151243	0.00241826	ENSBTAG00000005193/ENSBTAG00000020046/ENSBTAG00000017753/ENSBTAG00000004554/ENSBTAG00000009266/ENSBTAG00000024015/ENSBTAG00000010347/ENSBTAG00000033319/ENSBTAG00000013162/ENSBTAG00000019327/ENSBTAG00000013745/ENSBTAG00000008493/ENSBTAG00000012761/ENSBTAG00000030587/ENSBTAG00000001776/ENSBTAG00000014119/ENSBTAG00000017033/ENSBTAG00000033190/ENSBTAG00000006504/ENSBTAG00000004736/ENSBTAG00000018035/…	77
GO "CC"	GO:0030017	sarcomere	34/2363	127/15461	0.00118832	0.0206318	0.00331577	ENSBTAG00000006995/ENSBTAG00000014885/ENSBTAG00000006907/ENSBTAG00000009362/ENSBTAG00000004554/ENSBTAG00000000698/ENSBTAG00000014011/ENSBTAG00000013339/ENSBTAG00000000696/ENSBTAG00000009696/ENSBTAG00000000754/ENSBTAG00000010880/ENSBTAG00000013641/ENSBTAG00000021508/ENSBTAG00000016194/ENSBTAG00000005027/ENSBTAG00000025853/ENSBTAG00000033190/ENSBTAG00000010026/ENSBTAG00000006999/ENSBTAG00000033217/…	34
GO "CC"	GO:0009897	external side of plasma membrane	42/2363	169/15461	0.00142504	0.0242937	0.00391417	ENSBTAG00000003313/ENSBTAG00000012314/ENSBTAG00000002135/ENSBTAG00000015032/ENSBTAG00000017266/ENSBTAG00000016515/ENSBTAG00000019832/ENSBTAG00000021272/ENSBTAG00000009266/ENSBTAG00000017797/ENSBTAG00000020892/ENSBTAG00000008956/ENSBTAG00000013745/ENSBTAG00000010242/ENSBTAG00000020661/ENSBTAG00000014324/ENSBTAG00000007445/ENSBTAG00000013118/ENSBTAG00000007927/ENSBTAG00000009455/ENSBTAG00000019498/…	42
GO "CC"	GO:0005913	cell-cell adherens junction	29/2363	104/15461	0.00152412	0.0247602	0.00399888	ENSBTAG00000005193/ENSBTAG00000017424/ENSBTAG00000019604/ENSBTAG00000009048/ENSBTAG00000009266/ENSBTAG00000024015/ENSBTAG00000010347/ENSBTAG00000033319/ENSBTAG00000013162/ENSBTAG00000019327/ENSBTAG00000007181/ENSBTAG00000030587/ENSBTAG00000005664/ENSBTAG00000033190/ENSBTAG00000021879/ENSBTAG00000010692/ENSBTAG00000002068/ENSBTAG00000017279/ENSBTAG00000006007/ENSBTAG00000011921/ENSBTAG00000014182/…	29
GO "CC"	GO:0000139	Golgi membrane	67/2363	304/15461	0.00163086	0.0256806	0.00415489	ENSBTAG00000003052/ENSBTAG00000031524/ENSBTAG00000002772/ENSBTAG00000004494/ENSBTAG00000004318/ENSBTAG00000014014/ENSBTAG00000004598/ENSBTAG00000044082/ENSBTAG00000024381/ENSBTAG00000017380/ENSBTAG00000011129/ENSBTAG00000002303/ENSBTAG00000021897/ENSBTAG00000015782/ENSBTAG00000005658/ENSBTAG00000019674/ENSBTAG00000024091/ENSBTAG00000014167/ENSBTAG00000013750/ENSBTAG00000015160/ENSBTAG00000046750/…	67
GO "CC"	GO:0005884	actin filament	22/2363	72/15461	0.00196675	0.0304384	0.00493905	ENSBTAG00000009233/ENSBTAG00000011851/ENSBTAG00000004553/ENSBTAG00000005190/ENSBTAG00000000322/ENSBTAG00000004554/ENSBTAG00000000698/ENSBTAG00000005470/ENSBTAG00000016751/ENSBTAG00000013607/ENSBTAG00000010347/ENSBTAG00000007079/ENSBTAG00000007825/ENSBTAG00000006071/ENSBTAG00000000897/ENSBTAG00000012863/ENSBTAG00000006489/ENSBTAG00000033217/ENSBTAG00000018255/ENSBTAG00000016549/ENSBTAG00000011125/…	22
GO "CC"	GO:0001772	immunological synapse	2363-12-01	29/15461	0.00247526	0.0370805	0.00604339	ENSBTAG00000003966/ENSBTAG00000007445/ENSBTAG00000015710/ENSBTAG00000010664/ENSBTAG00000017139/ENSBTAG00000010402/ENSBTAG00000035975/ENSBTAG00000001942/ENSBTAG00000013451/ENSBTAG00000010347/ENSBTAG00000014698/ENSBTAG00000006466	12
GO "CC"	GO:0001725	stress fiber	16/2363	46/15461	0.00256105	0.0378052	0.00608386	ENSBTAG00000004553/ENSBTAG00000022004/ENSBTAG00000013339/ENSBTAG00000011215/ENSBTAG00000002633/ENSBTAG00000005984/ENSBTAG00000007079/ENSBTAG00000009578/ENSBTAG00000021372/ENSBTAG00000007343/ENSBTAG00000010402/ENSBTAG00000014809/ENSBTAG00000033190/ENSBTAG00000012504/ENSBTAG00000033217/ENSBTAG00000018255	16
GO "CC"	GO:0097517	contractile actin filament bundle	16/2363	46/15461	0.00256105	0.0378052	0.00608386	ENSBTAG00000004553/ENSBTAG00000022004/ENSBTAG00000013339/ENSBTAG00000011215/ENSBTAG00000002633/ENSBTAG00000005984/ENSBTAG00000007079/ENSBTAG00000009578/ENSBTAG00000021372/ENSBTAG00000007343/ENSBTAG00000010402/ENSBTAG00000014809/ENSBTAG00000033190/ENSBTAG00000012504/ENSBTAG00000033217/ENSBTAG00000018255	16
GO "CC"	GO:0030139	endocytic vesicle	27/2363	98/15461	0.00275078	0.0394482	0.00636261	ENSBTAG00000008232/ENSBTAG00000030581/ENSBTAG00000019953/ENSBTAG00000010242/ENSBTAG00000020661/ENSBTAG00000007927/ENSBTAG00000001483/ENSBTAG00000011628/ENSBTAG00000020940/ENSBTAG00000017139/ENSBTAG00000016751/ENSBTAG00000015160/ENSBTAG00000022161/ENSBTAG00000020458/ENSBTAG00000001050/ENSBTAG00000016164/ENSBTAG00000010153/ENSBTAG00000017490/ENSBTAG00000004767/ENSBTAG00000013290/ENSBTAG00000023832/…	27
GO "CC"	GO:0030018	Z disc	22/2363	75/15461	0.00339055	0.0471357	0.00764133	ENSBTAG00000006907/ENSBTAG00000004554/ENSBTAG00000000698/ENSBTAG00000011215/ENSBTAG00000013339/ENSBTAG00000017509/ENSBTAG00000009696/ENSBTAG00000000754/ENSBTAG00000011869/ENSBTAG00000004905/ENSBTAG00000019136/ENSBTAG00000013641/ENSBTAG00000025450/ENSBTAG00000016194/ENSBTAG00000018707/ENSBTAG00000005027/ENSBTAG00000025853/ENSBTAG00000033190/ENSBTAG00000010026/ENSBTAG00000006999/ENSBTAG00000018255/…	22
