# Supplementary material for: ATAC-Seq identifies regions of open chromatin in the bronchial lymph nodes of dairy calves experimentally challenged with bovine respiratory syncytial virus
Source: BMC Genomics. 2021 Jan 6;22:14. doi: 10.1186/s12864-020-07268-5 (PMC7789798; doi:10.1186/s12864-020-07268-5)
Supplement: Supplementary file 11 — Additional file 11. The regions (peaks) which were differentially accessible in either DeSeq2 or EdgeR, which were positioned in previously identified BRD susceptibility loci and BRD associated marker variants. [file 12864_2020_7268_MOESM11_ESM.xlsx]

## Sheet: calf_health_snps_in_da_gene_ann
Additional File 11. The regions (peaks) which were differentially accessible in either DeSeq2 or EdgeR, which were positioned in previously identified BRD susceptibility loci and BRD associated marker variants.
chromosome	peak_start	peak_end	Fold_edger	p_value_edger	FDR_edger	Fold_deseq2	p_value_deseq2	FDR_deseq2	SNP/QTL_start	SNP/QTL_end	description_of_variant/QTL	Paper_source	description_variant/QTL_in _context_of_phenotype	gene_start	gene_end	gene_name	distance_gene_to_peak	gene_name
1	130408818	130409688	0.53	0.0018	0.0286	0.85	0.000744	0.0102	129619040	130618826	Chromosomal_region	Quick,_et_al._2020	Chromosomal_regions_explaining_the_largest_proportion_of_genetic_variance_in_3-wk_bovine_respiratory_disease_(BRD)_phenotypes	130495598	130518088	ENSBTAG00000047216	85911
1	136400587	136401145	-1.06	1.09e-05	0.000926	-0.68	0.00554	0.0393	136141849	136617538	QTLR_3	Lipkin,_et_al._2016	BRD_QTL_in_Israeli_Holstein_male_calves	136435602	136528516	ENSBTAG00000001324	34458	SLCO2A1
1	136412737	136413143	-0.81	0.00028	0.00853	-0.45	0.0518	0.167	136141849	136617538	QTLR_3	Lipkin,_et_al._2016	BRD_QTL_in_Israeli_Holstein_male_calves	136435602	136528516	ENSBTAG00000001324	22460	SLCO2A1
1	136420629	136421040	-0.95	0.000154	0.00572	-0.66	0.0337	0.127	136141849	136617538	QTLR_3	Lipkin,_et_al._2016	BRD_QTL_in_Israeli_Holstein_male_calves	136435602	136528516	ENSBTAG00000001324	14563	SLCO2A1
10	1033316	1033767	-1.5	0.000386	0.0107	-1.26	0.0404	0.143	1000000	2000000	Susceptibility_loci	Neibergs,_et_al._2014	Combined_California_and_New_Mexico_calves_BRD_susceptibility_locus	1043713	1094330	ENSBTAG00000012804	9947	REEP5
10	1043415	1044567	0.77	0.0125	0.0954	1.17	8.9e-05	0.00234	1000000	2000000	Susceptibility_loci	Neibergs,_et_al._2014	Combined_California_and_New_Mexico_calves_BRD_susceptibility_locus	1043713	1094330	ENSBTAG00000012804	0	REEP5
10	1091757	1092095	0.82	0.00739	0.0687	1.18	0.000132	0.00312	1000000	2000000	Susceptibility_loci	Neibergs,_et_al._2014	Combined_California_and_New_Mexico_calves_BRD_susceptibility_locus	1043713	1094330	ENSBTAG00000012804	0	REEP5
10	1092650	1092926	0.83	0.0298	0.16	1.23	0.00268	0.0242	1000000	2000000	Susceptibility_loci	Neibergs,_et_al._2014	Combined_California_and_New_Mexico_calves_BRD_susceptibility_locus	1043713	1094330	ENSBTAG00000012804	0	REEP5
10	1203075	1203309	0.93	0.00458	0.051	1.21	0.000736	0.0102	1000000	2000000	Susceptibility_loci	Neibergs,_et_al._2014	Combined_California_and_New_Mexico_calves_BRD_susceptibility_locus	1116669	1212429	ENSBTAG00000018852	0	APC
10	1693624	1694057	-0.87	0.00314	0.0403	-0.48	0.133	0.297	1000000	2000000	Susceptibility_loci	Neibergs,_et_al._2014	Combined_California_and_New_Mexico_calves_BRD_susceptibility_locus	1467376	1761414	ENSBTAG00000014750	0	EPB41L4A
10	28151864	28152169	2.47	2.77e-05	0.00178	2.77	4.62e-05	0.00146	28000000	29000000	Susceptibility_loci	Neibergs,_et_al._2014	New_Mexico_calves_BRD_susceptibility_locus	28167665	28168600	ENSBTAG00000037647	15497
10	28351663	28352014	0.4	0.0173	0.116	0.75	0.00217	0.021	28000000	29000000	Susceptibility_loci	Neibergs,_et_al._2014	New_Mexico_calves_BRD_susceptibility_locus	28351840	28355349	ENSBTAG00000025632	0	NOP10
10	28444708	28445442	-0.46	0.00273	0.037	-0.14	0.596	0.742	28000000	29000000	Susceptibility_loci	Neibergs,_et_al._2014	New_Mexico_calves_BRD_susceptibility_locus	28441593	28445103	ENSBTAG00000006416	0	EMC4
10	28704201	28704914	0.42	0.0569	0.234	0.77	0.00789	0.0496	28000000	29000000	Susceptibility_loci	Neibergs,_et_al._2014	New_Mexico_calves_BRD_susceptibility_locus	28594116	28788420	ENSBTAG00000044029	0	AVEN
10	28881620	28881920	-1.61	1.96e-07	5.29e-05	-1.18	0.000366	0.00629	28000000	29000000	Susceptibility_loci	Neibergs,_et_al._2014	New_Mexico_calves_BRD_susceptibility_locus	28789149	29100901	ENSBTAG00000025642	0	RYR3
10	89647734	89648871	0.47	0.129	0.373	0.84	0.00481	0.0358	89535705	90535118	Chromosomal_region	Quick,_et_al._2020	Chromosomal_regions_explaining_the_largest_proportion_of_genetic_variance_in_6-wk_bovine_respiratory_disease_(BRD)_phenotypes	89619638	89648224	ENSBTAG00000020469	0	TMED8
10	89647734	89648871	0.47	0.129	0.373	0.84	0.00481	0.0358	89535705	90535118	Chromosomal_region	Quick,_et_al._2020	Chromosomal_regions_explaining_the_largest_proportion_of_genetic_variance_in_6-wk_bovine_respiratory_disease_(BRD)_phenotypes	89648591	89658522	ENSBTAG00000020471	0	SAMD15
10	89841496	89842073	0.95	0.000803	0.0172	1.38	2.75e-05	0.000996	89535705	90535118	Chromosomal_region	Quick,_et_al._2020	Chromosomal_regions_explaining_the_largest_proportion_of_genetic_variance_in_6-wk_bovine_respiratory_disease_(BRD)_phenotypes	89756991	89852261	ENSBTAG00000020480	0	SPTLC2
10	89851833	89852783	0.45	0.0201	0.127	0.75	0.00381	0.0308	89535705	90535118	Chromosomal_region	Quick,_et_al._2020	Chromosomal_regions_explaining_the_largest_proportion_of_genetic_variance_in_6-wk_bovine_respiratory_disease_(BRD)_phenotypes	89756991	89852261	ENSBTAG00000020480	0	SPTLC2
10	89913157	89913492	0.61	0.00334	0.042	0.93	0.000333	0.00589	89535705	90535118	Chromosomal_region	Quick,_et_al._2020	Chromosomal_regions_explaining_the_largest_proportion_of_genetic_variance_in_6-wk_bovine_respiratory_disease_(BRD)_phenotypes	89891033	89914239	ENSBTAG00000008133	0	ALKBH1
10	90002408	90003634	0.51	0.0274	0.153	0.83	0.00184	0.0188	89535705	90535118	Chromosomal_region	Quick,_et_al._2020	Chromosomal_regions_explaining_the_largest_proportion_of_genetic_variance_in_6-wk_bovine_respiratory_disease_(BRD)_phenotypes	90002636	90134649	ENSBTAG00000012106	0	ADCK1
10	90094572	90095019	2.07	1.29e-05	0.00104	2.26	4.79e-07	5.46e-05	89535705	90535118	Chromosomal_region	Quick,_et_al._2020	Chromosomal_regions_explaining_the_largest_proportion_of_genetic_variance_in_6-wk_bovine_respiratory_disease_(BRD)_phenotypes	90002636	90134649	ENSBTAG00000012106	0	ADCK1
10	90150083	90150581	0.55	0.0313	0.165	0.87	0.00304	0.0264	89535705	90535118	Chromosomal_region	Quick,_et_al._2020	Chromosomal_regions_explaining_the_largest_proportion_of_genetic_variance_in_6-wk_bovine_respiratory_disease_(BRD)_phenotypes	91597994	92223876	ENSBTAG00000025324	1447414	NRXN3
11	35662780	35663292	-0.95	2.17e-05	0.0015	-0.65	0.0434	0.149	35202769	36190192	Chromosomal_region	Quick,_et_al._2023	Chromosomal_regions_explaining_the_largest_proportion_of_genetic_variance_in_3-wk_bovine_respiratory_disease_(BRD)_phenotypes	36063965	36064471	ENSBTAG00000002943	400674
11	71008338	71008900	0.89	3.12e-05	0.00192	1.19	3.08e-05	0.00108	71000000	72000000	Susceptibility_loci	Neibergs,_et_al._2014	California_calves_BRD_susceptibility_locus	71116627	71221929	ENSBTAG00000018669	107728	PLB1
11	71109175	71109460	0.77	0.0417	0.196	1.19	0.00791	0.0498	71000000	72000000	Susceptibility_loci	Neibergs,_et_al._2014	California_calves_BRD_susceptibility_locus	71116627	71221929	ENSBTAG00000018669	7168	PLB1
11	71147186	71147513	-1.58	1.05e-08	6.25e-06	-1.41	0.000109	0.00272	71000000	72000000	Susceptibility_loci	Neibergs,_et_al._2014	California_calves_BRD_susceptibility_locus	71116627	71221929	ENSBTAG00000018669	0	PLB1
11	71171042	71171295	0.71	0.0381	0.186	1.01	0.00643	0.0434	71000000	72000000	Susceptibility_loci	Neibergs,_et_al._2014	California_calves_BRD_susceptibility_locus	71116627	71221929	ENSBTAG00000018669	0	PLB1
11	71336119	71336399	0.47	0.043	0.199	0.8	0.00475	0.0355	71000000	72000000	Susceptibility_loci	Neibergs,_et_al._2014	California_calves_BRD_susceptibility_locus	71329772	71349193	ENSBTAG00000023929	0	FOSL2
11	71841750	71842147	-0.84	0.00137	0.0241	-0.51	0.158	0.33	71000000	72000000	Susceptibility_loci	Neibergs,_et_al._2014	California_calves_BRD_susceptibility_locus	71827005	71921665	ENSBTAG00000031332	0	RBKS
11	80261573	80262474	0.7	5.04e-06	0.000544	1.08	1.15e-06	0.000101	80000000	81000000	Susceptibility_loci	Neibergs,_et_al._2014	Combined_California_and_New_Mexico_calves_BRD_susceptibility_locus	80261889	80266800	ENSBTAG00000023928	0	RDH14
11	92382131	92383200	0.68	0.000299	0.00896	1.08	1.38e-07	2.2e-05	91450963	92448791	Chromosomal_region	Quick,_et_al._2024	Chromosomal_regions_explaining_the_largest_proportion_of_genetic_variance_in_3-wk_bovine_respiratory_disease_(BRD)_phenotypes	92577651	92664126	ENSBTAG00000008232	194452	DAB2IP
13	53419777	53420061	1.43	7.56e-05	0.00351	1.81	7.18e-06	0.000383	53000000	54000000	Susceptibility_loci	Neibergs,_et_al._2014	New_Mexico_calves_BRD_susceptibility_locus	53482007	53494820	ENSBTAG00000003561	61947	STK35
13	53460658	53461062	0.59	0.0416	0.195	1.04	0.0023	0.0218	53000000	54000000	Susceptibility_loci	Neibergs,_et_al._2014	New_Mexico_calves_BRD_susceptibility_locus	53482007	53494820	ENSBTAG00000003561	20946	STK35
13	53710104	53711110	0.43	0.153	0.409	0.87	0.0028	0.0249	53000000	54000000	Susceptibility_loci	Neibergs,_et_al._2014	New_Mexico_calves_BRD_susceptibility_locus	53667570	53710792	ENSBTAG00000007213	0	SIRPA
13	53743396	53743737	0.9	0.0101	0.0837	1.27	0.000223	0.00448	53000000	54000000	Susceptibility_loci	Neibergs,_et_al._2014	New_Mexico_calves_BRD_susceptibility_locus	53816739	53830302	ENSBTAG00000048087	73003
13	53761092	53761375	1.48	0.000688	0.0155	1.79	9.45e-05	0.00244	53000000	54000000	Susceptibility_loci	Neibergs,_et_al._2014	New_Mexico_calves_BRD_susceptibility_locus	53816739	53830302	ENSBTAG00000048087	55365
13	53768798	53769975	0.47	0.0332	0.171	0.84	9.23e-05	0.0024	53000000	54000000	Susceptibility_loci	Neibergs,_et_al._2014	New_Mexico_calves_BRD_susceptibility_locus	53816739	53830302	ENSBTAG00000048087	46765
13	53778774	53779146	0.97	0.00162	0.0269	1.33	1.85e-05	0.000754	53000000	54000000	Susceptibility_loci	Neibergs,_et_al._2014	New_Mexico_calves_BRD_susceptibility_locus	53816739	53830302	ENSBTAG00000048087	37594
13	53809158	53809523	0.7	0.0441	0.202	1.05	0.00599	0.0415	53000000	54000000	Susceptibility_loci	Neibergs,_et_al._2014	New_Mexico_calves_BRD_susceptibility_locus	53816739	53830302	ENSBTAG00000048087	7217
13	53959889	53960175	1.01	0.001	0.0198	1.4	0.000124	0.00298	53000000	54000000	Susceptibility_loci	Neibergs,_et_al._2014	New_Mexico_calves_BRD_susceptibility_locus	53903061	53988803	ENSBTAG00000039520	0	SIRPB1
13	67407644	67407924	0.83	0.017	0.115	1.08	0.00641	0.0434	67000000	68000000	Susceptibility_loci	Neibergs,_et_al._2014	New_Mexico_calves_BRD_susceptibility_locus	67257419	67431111	ENSBTAG00000007658	0	CTNNBL1
13	67501933	67502556	0.4	0.0843	0.294	0.8	0.00378	0.0307	67000000	68000000	Susceptibility_loci	Neibergs,_et_al._2014	New_Mexico_calves_BRD_susceptibility_locus	67528734	67570054	ENSBTAG00000004100	26179	TTI1
13	67627375	67627642	1.46	0.000327	0.00949	1.91	0.000199	0.00413	67000000	68000000	Susceptibility_loci	Neibergs,_et_al._2014	New_Mexico_calves_BRD_susceptibility_locus	67570198	67628069	ENSBTAG00000005086	0	RPRD1B
13	67669308	67670293	-1.01	0.000276	0.00846	-0.58	0.0113	0.0623	67000000	68000000	Susceptibility_loci	Neibergs,_et_al._2014	New_Mexico_calves_BRD_susceptibility_locus	67663138	67697607	ENSBTAG00000016208	0	TGM2
13	67675389	67675918	-1.25	4.13e-06	0.000474	-0.99	0.00657	0.0441	67000000	68000000	Susceptibility_loci	Neibergs,_et_al._2014	New_Mexico_calves_BRD_susceptibility_locus	67663138	67697607	ENSBTAG00000016208	0	TGM2
14	9048294	9049093	0.38	0.0289	0.158	0.73	0.00311	0.0267	9000000	10000000	Susceptibility_loci	Neibergs,_et_al._2014	New_Mexico_calves_BRD_susceptibility_locus	9109762	9165926	ENSBTAG00000000711	60670	NDRG1
14	9109358	9110270	0.28	0.116	0.352	0.62	0.00198	0.0197	9000000	10000000	Susceptibility_loci	Neibergs,_et_al._2014	New_Mexico_calves_BRD_susceptibility_locus	9109762	9165926	ENSBTAG00000000711	0	NDRG1
14	9110616	9111076	0.93	0.000408	0.0111	1.19	1.36e-05	0.000607	9000000	10000000	Susceptibility_loci	Neibergs,_et_al._2014	New_Mexico_calves_BRD_susceptibility_locus	9109762	9165926	ENSBTAG00000000711	0	NDRG1
14	9168624	9169037	1.61	6.51e-05	0.00318	1.95	6.35e-07	6.6e-05	9000000	10000000	Susceptibility_loci	Neibergs,_et_al._2014	New_Mexico_calves_BRD_susceptibility_locus	9176079	9187850	ENSBTAG00000000707	7043	CCN4
14	9237827	9238294	0.76	0.00429	0.049	1.13	8.29e-05	0.00223	9000000	10000000	Susceptibility_loci	Neibergs,_et_al._2014	New_Mexico_calves_BRD_susceptibility_locus	9262251	9508938	ENSBTAG00000007823	23958	TG
14	9299198	9299668	0.79	0.0104	0.0851	1.13	4.43e-05	0.00142	9000000	10000000	Susceptibility_loci	Neibergs,_et_al._2014	New_Mexico_calves_BRD_susceptibility_locus	9262251	9508938	ENSBTAG00000007823	0	TG
14	9355036	9355290	0.54	0.0575	0.236	0.97	0.0014	0.0157	9000000	10000000	Susceptibility_loci	Neibergs,_et_al._2014	New_Mexico_calves_BRD_susceptibility_locus	9262251	9508938	ENSBTAG00000007823	0	TG
14	9355036	9355290	0.54	0.0575	0.236	0.97	0.0014	0.0157	9000000	10000000	Susceptibility_loci	Neibergs,_et_al._2014	New_Mexico_calves_BRD_susceptibility_locus	9334778	9371281	ENSBTAG00000007828	0	SLA
14	9421032	9421735	0.41	0.0673	0.259	0.81	0.000349	0.0061	9000000	10000000	Susceptibility_loci	Neibergs,_et_al._2014	New_Mexico_calves_BRD_susceptibility_locus	9262251	9508938	ENSBTAG00000007823	0	TG
14	9463853	9464654	0.85	0.002	0.0306	1.17	0.000631	0.00913	9000000	10000000	Susceptibility_loci	Neibergs,_et_al._2014	New_Mexico_calves_BRD_susceptibility_locus	9262251	9508938	ENSBTAG00000007823	0	TG
14	9638082	9638733	0.76	0.0031	0.0401	1.13	0.000139	0.00323	9000000	10000000	Susceptibility_loci	Neibergs,_et_al._2014	New_Mexico_calves_BRD_susceptibility_locus	9615580	9639486	ENSBTAG00000017138	0	TMEM71
14	10177352	10177851	0.72	0.0281	0.155	1.05	0.00139	0.0156	10000000	11000000	Susceptibility_loci	Neibergs,_et_al._2014	New_Mexico_calves_BRD_susceptibility_locus	10171320	10250757	ENSBTAG00000047834	0	EFR3A
14	11633426	11634057	0.58	0.00617	0.0614	1	2.99e-05	0.00106	11000000	12000000	Susceptibility_loci	Neibergs,_et_al._2014	California_calves_BRD_susceptibility_locus	11327981	11696284	ENSBTAG00000003185	0	ASAP1
14	11633426	11634057	0.58	0.00617	0.0614	1	2.99e-05	0.00106	11000000	12000000	Susceptibility_loci	Neibergs,_et_al._2014	Combined_California_and_New_Mexico_calves_BRD_susceptibility_locus	11327981	11696284	ENSBTAG00000003185	0	ASAP1
14	11671689	11672228	0.36	0.061	0.244	0.74	0.00107	0.013	11000000	12000000	Susceptibility_loci	Neibergs,_et_al._2014	California_calves_BRD_susceptibility_locus	11327981	11696284	ENSBTAG00000003185	0	ASAP1
14	11671689	11672228	0.36	0.061	0.244	0.74	0.00107	0.013	11000000	12000000	Susceptibility_loci	Neibergs,_et_al._2014	Combined_California_and_New_Mexico_calves_BRD_susceptibility_locus	11327981	11696284	ENSBTAG00000003185	0	ASAP1
14	11687712	11688105	0.72	0.0149	0.106	1.02	0.000887	0.0115	11000000	12000000	Susceptibility_loci	Neibergs,_et_al._2014	California_calves_BRD_susceptibility_locus	11327981	11696284	ENSBTAG00000003185	0	ASAP1
14	11687712	11688105	0.72	0.0149	0.106	1.02	0.000887	0.0115	11000000	12000000	Susceptibility_loci	Neibergs,_et_al._2014	Combined_California_and_New_Mexico_calves_BRD_susceptibility_locus	11327981	11696284	ENSBTAG00000003185	0	ASAP1
14	11704678	11705505	0.77	0.00197	0.0303	1.16	6.8e-07	6.9e-05	11000000	12000000	Susceptibility_loci	Neibergs,_et_al._2014	California_calves_BRD_susceptibility_locus	11839259	11871079	ENSBTAG00000020801	133755	FAM49B
14	11704678	11705505	0.77	0.00197	0.0303	1.16	6.8e-07	6.9e-05	11000000	12000000	Susceptibility_loci	Neibergs,_et_al._2014	Combined_California_and_New_Mexico_calves_BRD_susceptibility_locus	11839259	11871079	ENSBTAG00000020801	133755	FAM49B
14	11715063	11715342	0.76	0.00377	0.0454	1.24	9.99e-05	0.00255	11000000	12000000	Susceptibility_loci	Neibergs,_et_al._2014	California_calves_BRD_susceptibility_locus	11839259	11871079	ENSBTAG00000020801	123918	FAM49B
14	11715063	11715342	0.76	0.00377	0.0454	1.24	9.99e-05	0.00255	11000000	12000000	Susceptibility_loci	Neibergs,_et_al._2014	Combined_California_and_New_Mexico_calves_BRD_susceptibility_locus	11839259	11871079	ENSBTAG00000020801	123918	FAM49B
14	11729590	11730010	0.42	0.0366	0.181	0.75	0.00272	0.0245	11000000	12000000	Susceptibility_loci	Neibergs,_et_al._2014	California_calves_BRD_susceptibility_locus	11839259	11871079	ENSBTAG00000020801	109250	FAM49B
14	11729590	11730010	0.42	0.0366	0.181	0.75	0.00272	0.0245	11000000	12000000	Susceptibility_loci	Neibergs,_et_al._2014	Combined_California_and_New_Mexico_calves_BRD_susceptibility_locus	11839259	11871079	ENSBTAG00000020801	109250	FAM49B
14	11732269	11732805	0.57	0.00491	0.0535	0.93	6.03e-05	0.00177	11000000	12000000	Susceptibility_loci	Neibergs,_et_al._2014	California_calves_BRD_susceptibility_locus	11839259	11871079	ENSBTAG00000020801	106455	FAM49B
14	11732269	11732805	0.57	0.00491	0.0535	0.93	6.03e-05	0.00177	11000000	12000000	Susceptibility_loci	Neibergs,_et_al._2014	Combined_California_and_New_Mexico_calves_BRD_susceptibility_locus	11839259	11871079	ENSBTAG00000020801	106455	FAM49B
14	11734893	11735253	0.44	0.137	0.385	0.81	0.00666	0.0445	11000000	12000000	Susceptibility_loci	Neibergs,_et_al._2014	California_calves_BRD_susceptibility_locus	11839259	11871079	ENSBTAG00000020801	104007	FAM49B
14	11734893	11735253	0.44	0.137	0.385	0.81	0.00666	0.0445	11000000	12000000	Susceptibility_loci	Neibergs,_et_al._2014	Combined_California_and_New_Mexico_calves_BRD_susceptibility_locus	11839259	11871079	ENSBTAG00000020801	104007	FAM49B
14	11770735	11771104	1.23	0.00847	0.0747	1.52	0.00345	0.0288	11000000	12000000	Susceptibility_loci	Neibergs,_et_al._2014	California_calves_BRD_susceptibility_locus	11839259	11871079	ENSBTAG00000020801	68156	FAM49B
14	11770735	11771104	1.23	0.00847	0.0747	1.52	0.00345	0.0288	11000000	12000000	Susceptibility_loci	Neibergs,_et_al._2014	Combined_California_and_New_Mexico_calves_BRD_susceptibility_locus	11839259	11871079	ENSBTAG00000020801	68156	FAM49B
14	11798329	11798557	0.8	0.0375	0.184	1.05	0.00401	0.0318	11000000	12000000	Susceptibility_loci	Neibergs,_et_al._2014	California_calves_BRD_susceptibility_locus	11839259	11871079	ENSBTAG00000020801	40703	FAM49B
14	11798329	11798557	0.8	0.0375	0.184	1.05	0.00401	0.0318	11000000	12000000	Susceptibility_loci	Neibergs,_et_al._2014	Combined_California_and_New_Mexico_calves_BRD_susceptibility_locus	11839259	11871079	ENSBTAG00000020801	40703	FAM49B
14	62976698	62977254	0.37	0.271	0.554	0.83	0.00769	0.0488	62000000	63000000	Susceptibility_loci	Neibergs,_et_al._2014	Combined_California_and_New_Mexico_calves_BRD_susceptibility_locus	63227996	63256229	ENSBTAG00000021449	250743	DCAF13
14	63461925	63462609	0.33	0.12	0.359	0.68	0.00628	0.0427	63000000	64000000	Susceptibility_loci	Neibergs,_et_al._2014	California_calves_BRD_susceptibility_locus	63446266	63534092	ENSBTAG00000026242	0	BAALC
14	63705138	63705441	0.97	0.0026	0.0359	1.4	2.08e-05	0.000813	63000000	64000000	Susceptibility_loci	Neibergs,_et_al._2014	California_calves_BRD_susceptibility_locus	63767802	63802407	ENSBTAG00000007943	62362	AZIN1
14	63735787	63736207	0.52	0.0378	0.184	0.86	0.000635	0.00916	63000000	64000000	Susceptibility_loci	Neibergs,_et_al._2014	California_calves_BRD_susceptibility_locus	63767802	63802407	ENSBTAG00000007943	31596	AZIN1
14	63747430	63747958	0.31	0.154	0.409	0.72	0.00279	0.0249	63000000	64000000	Susceptibility_loci	Neibergs,_et_al._2014	California_calves_BRD_susceptibility_locus	63767802	63802407	ENSBTAG00000007943	19845	AZIN1
14	63817214	63817767	0.27	0.185	0.453	0.66	0.00147	0.0162	63000000	64000000	Susceptibility_loci	Neibergs,_et_al._2014	California_calves_BRD_susceptibility_locus	63951758	63957275	ENSBTAG00000014396	133992	KLF10
14	63823227	63824103	0.33	0.141	0.391	0.65	0.00458	0.0347	63000000	64000000	Susceptibility_loci	Neibergs,_et_al._2014	California_calves_BRD_susceptibility_locus	63951758	63957275	ENSBTAG00000014396	127656	KLF10
14	63868784	63869580	0.65	0.000554	0.0136	1	0.000122	0.00295	63000000	64000000	Susceptibility_loci	Neibergs,_et_al._2014	California_calves_BRD_susceptibility_locus	63951758	63957275	ENSBTAG00000014396	82179	KLF10
14	63871263	63871728	0.52	0.0161	0.111	0.85	0.000783	0.0105	63000000	64000000	Susceptibility_loci	Neibergs,_et_al._2014	California_calves_BRD_susceptibility_locus	63951758	63957275	ENSBTAG00000014396	80031	KLF10
14	63886055	63886416	1.07	0.00218	0.0322	1.36	7.83e-05	0.00213	63000000	64000000	Susceptibility_loci	Neibergs,_et_al._2014	California_calves_BRD_susceptibility_locus	63951758	63957275	ENSBTAG00000014396	65343	KLF10
14	63906671	63906876	1.63	5.96e-05	0.00298	1.99	2.48e-06	0.000175	63000000	64000000	Susceptibility_loci	Neibergs,_et_al._2014	California_calves_BRD_susceptibility_locus	63951758	63957275	ENSBTAG00000014396	44883	KLF10
15	14154741	14155563	0.24	0.138	0.386	0.58	0.00785	0.0495	14000000	15000000	Susceptibility_loci	Neibergs,_et_al._2014	California_calves_BRD_susceptibility_locus	14426513	14556383	ENSBTAG00000037962	270951	MAML2
15	14154741	14155563	0.24	0.138	0.386	0.58	0.00785	0.0495	14000000	15000000	Susceptibility_loci	Neibergs,_et_al._2014	Combined_California_and_New_Mexico_calves_BRD_susceptibility_locus	14426513	14556383	ENSBTAG00000037962	270951	MAML2
15	14190809	14191229	0.67	0.0509	0.219	1.11	0.000866	0.0113	14000000	15000000	Susceptibility_loci	Neibergs,_et_al._2014	California_calves_BRD_susceptibility_locus	14426513	14556383	ENSBTAG00000037962	235285	MAML2
15	14190809	14191229	0.67	0.0509	0.219	1.11	0.000866	0.0113	14000000	15000000	Susceptibility_loci	Neibergs,_et_al._2014	Combined_California_and_New_Mexico_calves_BRD_susceptibility_locus	14426513	14556383	ENSBTAG00000037962	235285	MAML2
15	14205188	14205870	0.59	0.000732	0.0162	0.96	0.000149	0.00339	14000000	15000000	Susceptibility_loci	Neibergs,_et_al._2014	California_calves_BRD_susceptibility_locus	14426513	14556383	ENSBTAG00000037962	220644	MAML2
15	14205188	14205870	0.59	0.000732	0.0162	0.96	0.000149	0.00339	14000000	15000000	Susceptibility_loci	Neibergs,_et_al._2014	Combined_California_and_New_Mexico_calves_BRD_susceptibility_locus	14426513	14556383	ENSBTAG00000037962	220644	MAML2
15	14318837	14319103	0.47	0.0555	0.231	0.84	0.00409	0.0323	14000000	15000000	Susceptibility_loci	Neibergs,_et_al._2014	California_calves_BRD_susceptibility_locus	14426513	14556383	ENSBTAG00000037962	107411	MAML2
15	14318837	14319103	0.47	0.0555	0.231	0.84	0.00409	0.0323	14000000	15000000	Susceptibility_loci	Neibergs,_et_al._2014	Combined_California_and_New_Mexico_calves_BRD_susceptibility_locus	14426513	14556383	ENSBTAG00000037962	107411	MAML2
15	14324177	14324436	0.88	0.00213	0.0318	1.28	2.39e-05	0.000904	14000000	15000000	Susceptibility_loci	Neibergs,_et_al._2014	California_calves_BRD_susceptibility_locus	14426513	14556383	ENSBTAG00000037962	102078	MAML2
15	14324177	14324436	0.88	0.00213	0.0318	1.28	2.39e-05	0.000904	14000000	15000000	Susceptibility_loci	Neibergs,_et_al._2014	Combined_California_and_New_Mexico_calves_BRD_susceptibility_locus	14426513	14556383	ENSBTAG00000037962	102078	MAML2
15	14328095	14328456	0.51	0.0643	0.252	0.84	0.00715	0.0466	14000000	15000000	Susceptibility_loci	Neibergs,_et_al._2014	California_calves_BRD_susceptibility_locus	14426513	14556383	ENSBTAG00000037962	98058	MAML2
15	14328095	14328456	0.51	0.0643	0.252	0.84	0.00715	0.0466	14000000	15000000	Susceptibility_loci	Neibergs,_et_al._2014	Combined_California_and_New_Mexico_calves_BRD_susceptibility_locus	14426513	14556383	ENSBTAG00000037962	98058	MAML2
15	14450016	14450622	0.52	0.0259	0.148	0.89	0.00399	0.0318	14000000	15000000	Susceptibility_loci	Neibergs,_et_al._2014	California_calves_BRD_susceptibility_locus	14426513	14556383	ENSBTAG00000037962	0	MAML2
15	14450016	14450622	0.52	0.0259	0.148	0.89	0.00399	0.0318	14000000	15000000	Susceptibility_loci	Neibergs,_et_al._2014	Combined_California_and_New_Mexico_calves_BRD_susceptibility_locus	14426513	14556383	ENSBTAG00000037962	0	MAML2
15	14769222	14769522	-1.05	0.00317	0.0406	-0.63	0.146	0.315	14000000	15000000	Susceptibility_loci	Neibergs,_et_al._2014	California_calves_BRD_susceptibility_locus	14758712	14777403	ENSBTAG00000020748	0	FAM76B
15	14769222	14769522	-1.05	0.00317	0.0406	-0.63	0.146	0.315	14000000	15000000	Susceptibility_loci	Neibergs,_et_al._2014	Combined_California_and_New_Mexico_calves_BRD_susceptibility_locus	14758712	14777403	ENSBTAG00000020748	0	FAM76B
15	14902270	14902662	-1.11	2.74e-05	0.00177	-0.79	0.0278	0.112	14000000	15000000	Susceptibility_loci	Neibergs,_et_al._2014	California_calves_BRD_susceptibility_locus	15502203	15523079	ENSBTAG00000004034	599542	SESN3
15	14902270	14902662	-1.11	2.74e-05	0.00177	-0.79	0.0278	0.112	14000000	15000000	Susceptibility_loci	Neibergs,_et_al._2014	Combined_California_and_New_Mexico_calves_BRD_susceptibility_locus	15502203	15523079	ENSBTAG00000004034	599542	SESN3
15	30010219	30010582	0.39	0.2	0.473	0.8	0.00619	0.0423	30000000	31000000	Susceptibility_loci	Neibergs,_et_al._2014	California_calves_BRD_susceptibility_locus	30007426	30018517	ENSBTAG00000046320	0	CXCR5
15	30010219	30010582	0.39	0.2	0.473	0.8	0.00619	0.0423	30000000	31000000	Susceptibility_loci	Neibergs,_et_al._2014	Combined_California_and_New_Mexico_calves_BRD_susceptibility_locus	30007426	30018517	ENSBTAG00000046320	0	CXCR5
15	30034755	30035464	0.27	0.235	0.515	0.7	0.00158	0.017	30000000	31000000	Susceptibility_loci	Neibergs,_et_al._2014	California_calves_BRD_susceptibility_locus	30073036	30074912	ENSBTAG00000012750	37573	UPK2
15	30034755	30035464	0.27	0.235	0.515	0.7	0.00158	0.017	30000000	31000000	Susceptibility_loci	Neibergs,_et_al._2014	Combined_California_and_New_Mexico_calves_BRD_susceptibility_locus	30073036	30074912	ENSBTAG00000012750	37573	UPK2
15	30036591	30037532	0.2	0.347	0.627	0.58	0.00706	0.0462	30000000	31000000	Susceptibility_loci	Neibergs,_et_al._2014	California_calves_BRD_susceptibility_locus	30073036	30074912	ENSBTAG00000012750	35505	UPK2
15	30036591	30037532	0.2	0.347	0.627	0.58	0.00706	0.0462	30000000	31000000	Susceptibility_loci	Neibergs,_et_al._2014	Combined_California_and_New_Mexico_calves_BRD_susceptibility_locus	30073036	30074912	ENSBTAG00000012750	35505	UPK2
15	30041766	30042651	0.23	0.272	0.554	0.59	0.00738	0.0476	30000000	31000000	Susceptibility_loci	Neibergs,_et_al._2014	California_calves_BRD_susceptibility_locus	30073036	30074912	ENSBTAG00000012750	30386	UPK2
15	30041766	30042651	0.23	0.272	0.554	0.59	0.00738	0.0476	30000000	31000000	Susceptibility_loci	Neibergs,_et_al._2014	Combined_California_and_New_Mexico_calves_BRD_susceptibility_locus	30073036	30074912	ENSBTAG00000012750	30386	UPK2
15	30170517	30171780	0.32	0.0434	0.2	0.64	0.00559	0.0396	30000000	31000000	Susceptibility_loci	Neibergs,_et_al._2014	California_calves_BRD_susceptibility_locus	30160846	30170934	ENSBTAG00000010322	0	HYOU1
15	30170517	30171780	0.32	0.0434	0.2	0.64	0.00559	0.0396	30000000	31000000	Susceptibility_loci	Neibergs,_et_al._2014	Combined_California_and_New_Mexico_calves_BRD_susceptibility_locus	30160846	30170934	ENSBTAG00000010322	0	HYOU1
15	30428538	30429375	0.37	0.0302	0.161	0.71	0.00177	0.0183	30000000	31000000	Susceptibility_loci	Neibergs,_et_al._2014	California_calves_BRD_susceptibility_locus	30444352	30445653	ENSBTAG00000012562	14978	RNF26
15	30428538	30429375	0.37	0.0302	0.161	0.71	0.00177	0.0183	30000000	31000000	Susceptibility_loci	Neibergs,_et_al._2014	Combined_California_and_New_Mexico_calves_BRD_susceptibility_locus	30444352	30445653	ENSBTAG00000012562	14978	RNF26
15	30702694	30702971	0.74	0.0444	0.203	1.31	0.00546	0.0389	30000000	31000000	Susceptibility_loci	Neibergs,_et_al._2014	California_calves_BRD_susceptibility_locus	30714145	30716388	ENSBTAG00000027759	11175
15	30702694	30702971	0.74	0.0444	0.203	1.31	0.00546	0.0389	30000000	31000000	Susceptibility_loci	Neibergs,_et_al._2014	Combined_California_and_New_Mexico_calves_BRD_susceptibility_locus	30714145	30716388	ENSBTAG00000027759	11175
15	36070411	36070935	0.98	0.00194	0.03	1.35	2.17e-06	0.000159	35995220	36429977	QTLR_13	Lipkin,_et_al._2016	BRD_QTL_in_Israeli_Holstein_male_calves	36112951	36207312	ENSBTAG00000006974	42017	PLEKHA7
15	36371261	36371845	-0.67	0.00175	0.0282	-0.32	0.297	0.486	35995220	36429977	QTLR_13	Lipkin,_et_al._2016	BRD_QTL_in_Israeli_Holstein_male_calves	36600420	37082361	ENSBTAG00000044185	228576	SOX6
15	51811597	51812063	0.69	0.0704	0.266	1.06	0.00533	0.0383	51337611	52337076	Chromosomal_region	Quick,_et_al._2025	Chromosomal_regions_explaining_the_largest_proportion_of_genetic_variance_in_3-wk_bovine_respiratory_disease_(BRD)_phenotypes	51801715	51843018	ENSBTAG00000013111	0	RRM1
15	52016236	52016502	-0.63	0.00189	0.0296	-0.29	0.314	0.503	51337611	52337076	Chromosomal_region	Quick,_et_al._2025	Chromosomal_regions_explaining_the_largest_proportion_of_genetic_variance_in_3-wk_bovine_respiratory_disease_(BRD)_phenotypes	51845122	52049569	ENSBTAG00000013109	0	STIM1
15	52037080	52037616	0.82	1.49e-05	0.00117	1.19	3.2e-06	0.000211	51337611	52337076	Chromosomal_region	Quick,_et_al._2025	Chromosomal_regions_explaining_the_largest_proportion_of_genetic_variance_in_3-wk_bovine_respiratory_disease_(BRD)_phenotypes	51845122	52049569	ENSBTAG00000013109	0	STIM1
15	52038516	52039025	0.8	0.000138	0.00534	1.18	8.72e-06	0.000438	51337611	52337076	Chromosomal_region	Quick,_et_al._2025	Chromosomal_regions_explaining_the_largest_proportion_of_genetic_variance_in_3-wk_bovine_respiratory_disease_(BRD)_phenotypes	51845122	52049569	ENSBTAG00000013109	0	STIM1
15	52040352	52041030	0.34	0.0776	0.28	0.73	0.000193	0.00405	51337611	52337076	Chromosomal_region	Quick,_et_al._2025	Chromosomal_regions_explaining_the_largest_proportion_of_genetic_variance_in_3-wk_bovine_respiratory_disease_(BRD)_phenotypes	51845122	52049569	ENSBTAG00000013109	0	STIM1
15	52088817	52090193	0.37	0.0362	0.18	0.73	0.000384	0.0065	51337611	52337076	Chromosomal_region	Quick,_et_al._2025	Chromosomal_regions_explaining_the_largest_proportion_of_genetic_variance_in_3-wk_bovine_respiratory_disease_(BRD)_phenotypes	52075822	52089324	ENSBTAG00000008433	0	PGAP2
15	52196677	52197824	0.45	0.00518	0.0554	0.82	2.65e-05	0.000975	51337611	52337076	Chromosomal_region	Quick,_et_al._2025	Chromosomal_regions_explaining_the_largest_proportion_of_genetic_variance_in_3-wk_bovine_respiratory_disease_(BRD)_phenotypes	52184590	52213125	ENSBTAG00000006345	0	ART1
15	52196677	52197824	0.45	0.00518	0.0554	0.82	2.65e-05	0.000975	51337611	52337076	Chromosomal_region	Quick,_et_al._2025	Chromosomal_regions_explaining_the_largest_proportion_of_genetic_variance_in_3-wk_bovine_respiratory_disease_(BRD)_phenotypes	52191656	52197032	ENSBTAG00000044059	0
16	36029837	36030269	0.9	0.00639	0.0628	1.26	0.000161	0.00358	36000000	37000000	Susceptibility_loci	Neibergs,_et_al._2014	California_calves_BRD_susceptibility_locus	35975651	36045361	ENSBTAG00000014439	0	KMO
16	36029837	36030269	0.9	0.00639	0.0628	1.26	0.000161	0.00358	36000000	37000000	Susceptibility_loci	Neibergs,_et_al._2014	Combined_California_and_New_Mexico_calves_BRD_susceptibility_locus	35975651	36045361	ENSBTAG00000014439	0	KMO
16	36497744	36498550	0.93	0.0142	0.103	1.36	1.88e-05	0.000761	36000000	37000000	Susceptibility_loci	Neibergs,_et_al._2014	California_calves_BRD_susceptibility_locus	36195998	36695079	ENSBTAG00000005410	0	RGS7
16	36497744	36498550	0.93	0.0142	0.103	1.36	1.88e-05	0.000761	36000000	37000000	Susceptibility_loci	Neibergs,_et_al._2014	Combined_California_and_New_Mexico_calves_BRD_susceptibility_locus	36195998	36695079	ENSBTAG00000005410	0	RGS7
16	36589498	36589917	-1.37	0.00361	0.0443	-0.92	0.0668	0.196	36000000	37000000	Susceptibility_loci	Neibergs,_et_al._2014	California_calves_BRD_susceptibility_locus	36195998	36695079	ENSBTAG00000005410	0	RGS7
16	36589498	36589917	-1.37	0.00361	0.0443	-0.92	0.0668	0.196	36000000	37000000	Susceptibility_loci	Neibergs,_et_al._2014	Combined_California_and_New_Mexico_calves_BRD_susceptibility_locus	36195998	36695079	ENSBTAG00000005410	0	RGS7
16	36818387	36819361	0.58	0.0026	0.0358	0.96	4.37e-06	0.000263	36000000	37000000	Susceptibility_loci	Neibergs,_et_al._2014	California_calves_BRD_susceptibility_locus	36963321	36966885	ENSBTAG00000009943	143961
16	36818387	36819361	0.58	0.0026	0.0358	0.96	4.37e-06	0.000263	36000000	37000000	Susceptibility_loci	Neibergs,_et_al._2014	Combined_California_and_New_Mexico_calves_BRD_susceptibility_locus	36963321	36966885	ENSBTAG00000009943	143961
16	36902872	36903504	0.71	0.0159	0.11	1.11	0.00172	0.018	36000000	37000000	Susceptibility_loci	Neibergs,_et_al._2014	California_calves_BRD_susceptibility_locus	36963321	36966885	ENSBTAG00000009943	59818
16	36902872	36903504	0.71	0.0159	0.11	1.11	0.00172	0.018	36000000	37000000	Susceptibility_loci	Neibergs,_et_al._2014	Combined_California_and_New_Mexico_calves_BRD_susceptibility_locus	36963321	36966885	ENSBTAG00000009943	59818
16	38156337	38156785	0.67	0.00932	0.0793	0.99	0.0018	0.0186	38146214	38575149	QTLR_14	Lipkin,_et_al._2016	BRD_QTL_in_Israeli_Holstein_male_calves	38158186	38173226	ENSBTAG00000011515	1402	SELL
16	38172835	38174070	0.38	0.00933	0.0793	0.72	0.0009	0.0116	38146214	38575149	QTLR_14	Lipkin,_et_al._2016	BRD_QTL_in_Israeli_Holstein_male_calves	38158186	38173226	ENSBTAG00000011515	0	SELL
16	38328923	38329212	0.74	0.00311	0.0401	1.06	0.000151	0.00342	38146214	38575149	QTLR_14	Lipkin,_et_al._2016	BRD_QTL_in_Israeli_Holstein_male_calves	38299764	38341385	ENSBTAG00000014794	0	SCYL3
16	38350204	38350747	0.57	0.0514	0.22	0.93	0.00198	0.0197	38146214	38575149	QTLR_14	Lipkin,_et_al._2016	BRD_QTL_in_Israeli_Holstein_male_calves	38360035	38502334	ENSBTAG00000017727	9289	KIFAP3
16	64731494	64731929	-1.05	2.24e-05	0.00153	-0.62	0.013	0.0685	64000000	65000000	Susceptibility_loci	Neibergs,_et_al._2014	New_Mexico_calves_BRD_susceptibility_locus	64948332	64958885	ENSBTAG00000013631	216404	GLUL
16	70826412	70826801	0.53	0.0798	0.284	0.92	0.00152	0.0165	70000000	71000000	Susceptibility_loci	Neibergs,_et_al._2014	New_Mexico_calves_BRD_susceptibility_locus	70826736	70830809	ENSBTAG00000008756	0	ELF3
16	70885287	70885929	0.44	0.0151	0.107	0.82	0.000305	0.00556	70000000	71000000	Susceptibility_loci	Neibergs,_et_al._2014	New_Mexico_calves_BRD_susceptibility_locus	70886830	70890746	ENSBTAG00000014992	902	GPR37L1
16	70901347	70901823	-0.72	0.00219	0.0322	-0.36	0.202	0.384	70000000	71000000	Susceptibility_loci	Neibergs,_et_al._2014	New_Mexico_calves_BRD_susceptibility_locus	70902206	70917245	ENSBTAG00000003016	384	PTPN7
16	70912982	70913625	0.49	0.0187	0.122	0.85	0.000275	0.00519	70000000	71000000	Susceptibility_loci	Neibergs,_et_al._2014	New_Mexico_calves_BRD_susceptibility_locus	70902206	70917245	ENSBTAG00000003016	0	PTPN7
16	70977509	70978224	-0.63	0.00369	0.0448	-0.24	0.375	0.56	70000000	71000000	Susceptibility_loci	Neibergs,_et_al._2014	New_Mexico_calves_BRD_susceptibility_locus	70932238	71016271	ENSBTAG00000004789	0	LGR6
17	10196876	10197157	-0.87	0.00163	0.0269	-0.55	0.121	0.282	10000000	11000000	Susceptibility_loci	Neibergs,_et_al._2014	Combined_California_and_New_Mexico_calves_BRD_susceptibility_locus	10182664	10560361	ENSBTAG00000002531	0	ARHGAP10
17	14707860	14708093	-1.18	0.000483	0.0124	-0.74	0.0518	0.167	14000000	15000000	Susceptibility_loci	Neibergs,_et_al._2014	Combined_California_and_New_Mexico_calves_BRD_susceptibility_locus	14625987	14753591	ENSBTAG00000002813	0	GAB1
17	14914412	14914731	0.54	0.091	0.306	0.87	0.00488	0.0361	14000000	15000000	Susceptibility_loci	Neibergs,_et_al._2014	Combined_California_and_New_Mexico_calves_BRD_susceptibility_locus	14889392	14921767	ENSBTAG00000001356	0	USP38
17	16402344	16402842	1.19	0.0177	0.118	1.55	0.000999	0.0124	16000000	17000000	Susceptibility_loci	Neibergs,_et_al._2014	Combined_California_and_New_Mexico_calves_BRD_susceptibility_locus	16835048	16854199	ENSBTAG00000000297	432207	ZNF330
17	16439723	16440651	0.67	0.0262	0.149	1	0.000457	0.0073	16000000	17000000	Susceptibility_loci	Neibergs,_et_al._2014	Combined_California_and_New_Mexico_calves_BRD_susceptibility_locus	16835048	16854199	ENSBTAG00000000297	394398	ZNF330
17	16752238	16752578	0.8	0.0438	0.201	1.26	0.00199	0.0199	16000000	17000000	Susceptibility_loci	Neibergs,_et_al._2014	Combined_California_and_New_Mexico_calves_BRD_susceptibility_locus	16835048	16854199	ENSBTAG00000000297	82471	ZNF330
17	49337470	49338115	-0.58	0.000341	0.0098	-0.23	0.398	0.582	49329872	50322326	Chromosomal_region	Quick,_et_al._2026	Chromosomal_regions_explaining_the_largest_proportion_of_genetic_variance_in_3-wk_bovine_respiratory_disease_(BRD)_phenotypes	49336515	49365143	ENSBTAG00000009167	0	SLC15A4
17	72039529	72039816	0.62	0.0182	0.12	0.96	0.00267	0.0242	72000000	73000000	Susceptibility_loci	Neibergs,_et_al._2014	New_Mexico_calves_BRD_susceptibility_locus	72041477	72064312	ENSBTAG00000003100	1662	SMTN
17	72041008	72041722	0.28	0.0626	0.248	0.61	0.00544	0.0389	72000000	73000000	Susceptibility_loci	Neibergs,_et_al._2014	New_Mexico_calves_BRD_susceptibility_locus	72041477	72064312	ENSBTAG00000003100	0	SMTN
17	72080579	72081201	0.47	0.102	0.328	0.92	0.00177	0.0184	72000000	73000000	Susceptibility_loci	Neibergs,_et_al._2014	New_Mexico_calves_BRD_susceptibility_locus	72076123	72086055	ENSBTAG00000017023	0	INPP5J
17	72108346	72109005	0.26	0.188	0.457	0.69	0.000644	0.00926	72000000	73000000	Susceptibility_loci	Neibergs,_et_al._2014	New_Mexico_calves_BRD_susceptibility_locus	72108603	72138742	ENSBTAG00000002828	0	RNF185
17	72174590	72175216	0.35	0.0224	0.136	0.65	0.00505	0.037	72000000	73000000	Susceptibility_loci	Neibergs,_et_al._2014	New_Mexico_calves_BRD_susceptibility_locus	72142468	72196937	ENSBTAG00000010662	0	LIMK2
17	72244986	72245647	0.34	0.0435	0.201	0.74	0.000966	0.0121	72000000	73000000	Susceptibility_loci	Neibergs,_et_al._2014	New_Mexico_calves_BRD_susceptibility_locus	72229523	72247004	ENSBTAG00000005478	0	PATZ1
17	72377129	72377473	-0.86	0.000601	0.0142	-0.52	0.11	0.266	72000000	73000000	Susceptibility_loci	Neibergs,_et_al._2014	New_Mexico_calves_BRD_susceptibility_locus	72339949	72425933	ENSBTAG00000008996	0	SFI1
17	72540867	72541782	0.49	0.0207	0.129	0.84	0.00046	0.00733	72000000	73000000	Susceptibility_loci	Neibergs,_et_al._2014	New_Mexico_calves_BRD_susceptibility_locus	72509511	72597379	ENSBTAG00000001295	0	DEPDC5
17	72805366	72806033	1.03	0.0186	0.122	1.33	0.00392	0.0314	72000000	73000000	Susceptibility_loci	Neibergs,_et_al._2014	New_Mexico_calves_BRD_susceptibility_locus	72808678	72809396	ENSBTAG00000046584	2646
17	72808354	72809268	0.45	0.136	0.383	0.78	0.00762	0.0486	72000000	73000000	Susceptibility_loci	Neibergs,_et_al._2014	New_Mexico_calves_BRD_susceptibility_locus	72808678	72809396	ENSBTAG00000046584	0
17	72814503	72815093	0.53	0.108	0.338	0.86	0.00577	0.0404	72000000	73000000	Susceptibility_loci	Neibergs,_et_al._2014	New_Mexico_calves_BRD_susceptibility_locus	72815092	72815633	ENSBTAG00000048030	0
17	72826343	72827205	0.61	0.0504	0.218	1.02	0.00044	0.00712	72000000	73000000	Susceptibility_loci	Neibergs,_et_al._2014	New_Mexico_calves_BRD_susceptibility_locus	72826680	73152862	ENSBTAG00000031160	0
17	72849043	72850381	1	0.0111	0.0885	1.32	6.2e-05	0.0018	72000000	73000000	Susceptibility_loci	Neibergs,_et_al._2014	New_Mexico_calves_BRD_susceptibility_locus	72826680	73152862	ENSBTAG00000031160	0
17	72849043	72850381	1	0.0111	0.0885	1.32	6.2e-05	0.0018	72000000	73000000	Susceptibility_loci	Neibergs,_et_al._2014	New_Mexico_calves_BRD_susceptibility_locus	72849360	72849927	ENSBTAG00000047529	0
17	72870889	72871304	0.75	0.0419	0.196	1.29	0.00241	0.0225	72000000	73000000	Susceptibility_loci	Neibergs,_et_al._2014	New_Mexico_calves_BRD_susceptibility_locus	72826680	73152862	ENSBTAG00000031160	0
17	72876502	72877065	1.18	0.00176	0.0283	1.65	3.21e-06	0.000211	72000000	73000000	Susceptibility_loci	Neibergs,_et_al._2014	New_Mexico_calves_BRD_susceptibility_locus	72826680	73152862	ENSBTAG00000031160	0
17	72876502	72877065	1.18	0.00176	0.0283	1.65	3.21e-06	0.000211	72000000	73000000	Susceptibility_loci	Neibergs,_et_al._2014	New_Mexico_calves_BRD_susceptibility_locus	72875701	72876750	ENSBTAG00000047986	0
17	72879104	72879515	0.58	0.0965	0.317	1	0.00104	0.0128	72000000	73000000	Susceptibility_loci	Neibergs,_et_al._2014	New_Mexico_calves_BRD_susceptibility_locus	72826680	73152862	ENSBTAG00000031160	0
17	72928752	72930289	0.87	0.023	0.138	1.15	0.00114	0.0137	72000000	73000000	Susceptibility_loci	Neibergs,_et_al._2014	New_Mexico_calves_BRD_susceptibility_locus	72826680	73152862	ENSBTAG00000031160	0
17	72949202	72949575	0.55	0.0531	0.225	0.93	0.000584	0.00867	72000000	73000000	Susceptibility_loci	Neibergs,_et_al._2014	New_Mexico_calves_BRD_susceptibility_locus	72826680	73152862	ENSBTAG00000031160	0
17	72950840	72952089	0.53	0.0143	0.103	0.85	6.69e-05	0.0019	72000000	73000000	Susceptibility_loci	Neibergs,_et_al._2014	New_Mexico_calves_BRD_susceptibility_locus	72826680	73152862	ENSBTAG00000031160	0
17	72956918	72957230	0.77	0.00876	0.0762	1.32	0.000144	0.00331	72000000	73000000	Susceptibility_loci	Neibergs,_et_al._2014	New_Mexico_calves_BRD_susceptibility_locus	72826680	73152862	ENSBTAG00000031160	0
17	72962425	72963402	0.43	0.199	0.472	0.85	0.00526	0.038	72000000	73000000	Susceptibility_loci	Neibergs,_et_al._2014	New_Mexico_calves_BRD_susceptibility_locus	72826680	73152862	ENSBTAG00000031160	0
17	72968908	72969520	0.84	0.0127	0.0962	1.27	1.81e-05	0.000742	72000000	73000000	Susceptibility_loci	Neibergs,_et_al._2014	New_Mexico_calves_BRD_susceptibility_locus	72826680	73152862	ENSBTAG00000031160	0
17	72970371	72970725	1.5	0.000714	0.0159	1.88	2.17e-05	0.000837	72000000	73000000	Susceptibility_loci	Neibergs,_et_al._2014	New_Mexico_calves_BRD_susceptibility_locus	72826680	73152862	ENSBTAG00000031160	0
17	72971811	72972313	1.02	0.000333	0.00965	1.31	4.83e-07	5.48e-05	72000000	73000000	Susceptibility_loci	Neibergs,_et_al._2014	New_Mexico_calves_BRD_susceptibility_locus	72826680	73152862	ENSBTAG00000031160	0
17	72978610	72979257	0.78	0.00108	0.0208	1.18	4.56e-06	0.000271	72000000	73000000	Susceptibility_loci	Neibergs,_et_al._2014	New_Mexico_calves_BRD_susceptibility_locus	72826680	73152862	ENSBTAG00000031160	0
18	43024486	43024819	0.43	0.094	0.312	0.76	0.00657	0.0441	42206646	43204749	Chromosomal_region	Quick,_et_al._2027	Chromosomal_regions_explaining_the_largest_proportion_of_genetic_variance_in_3-wk_bovine_respiratory_disease_(BRD)_phenotypes	43038546	43068295	ENSBTAG00000014123	13728	ZNF507
18	43143251	43143456	1.41	0.00725	0.0679	1.68	0.00229	0.0217	42206646	43204749	Chromosomal_region	Quick,_et_al._2027	Chromosomal_regions_explaining_the_largest_proportion_of_genetic_variance_in_3-wk_bovine_respiratory_disease_(BRD)_phenotypes	43089835	43158608	ENSBTAG00000015165	0	DPY19L3
18	55087793	55088471	0.53	0.0509	0.219	0.94	6.72e-05	0.00191	55000000	56000000	Susceptibility_loci	Neibergs,_et_al._2014	Combined_California_and_New_Mexico_calves_BRD_susceptibility_locus	55089143	55097794	ENSBTAG00000021192	673	NOP53
18	55238816	55239105	0.64	0.0254	0.146	1.01	0.00334	0.0281	55000000	56000000	Susceptibility_loci	Neibergs,_et_al._2014	Combined_California_and_New_Mexico_calves_BRD_susceptibility_locus	55278948	55287983	ENSBTAG00000016113	39844	ELSPBP1
18	55337547	55337861	0.5	0.118	0.355	0.89	0.00302	0.0262	55000000	56000000	Susceptibility_loci	Neibergs,_et_al._2014	Combined_California_and_New_Mexico_calves_BRD_susceptibility_locus	55336320	55358014	ENSBTAG00000014597	0	ZSWIM9
18	55611048	55611392	0.99	0.000293	0.00882	1.31	6.88e-07	6.94e-05	55000000	56000000	Susceptibility_loci	Neibergs,_et_al._2014	Combined_California_and_New_Mexico_calves_BRD_susceptibility_locus	55609442	55624795	ENSBTAG00000012016	0	LMTK3
18	55744206	55744868	0.18	0.388	0.663	0.53	0.00767	0.0488	55000000	56000000	Susceptibility_loci	Neibergs,_et_al._2014	Combined_California_and_New_Mexico_calves_BRD_susceptibility_locus	55745678	55751319	ENSBTAG00000044132	811	NTN5
18	55805601	55806122	0.51	0.00566	0.0584	0.85	4.58e-05	0.00145	55000000	56000000	Susceptibility_loci	Neibergs,_et_al._2014	Combined_California_and_New_Mexico_calves_BRD_susceptibility_locus	55803984	55809104	ENSBTAG00000011617	0	MAMSTR
18	55854273	55854846	0.3	0.171	0.435	0.64	0.00384	0.031	55000000	56000000	Susceptibility_loci	Neibergs,_et_al._2014	Combined_California_and_New_Mexico_calves_BRD_susceptibility_locus	55862538	55876549	ENSBTAG00000009172	7693	BCAT2
18	55900333	55900684	0.23	0.222	0.499	0.61	0.00659	0.0442	55000000	56000000	Susceptibility_loci	Neibergs,_et_al._2014	Combined_California_and_New_Mexico_calves_BRD_susceptibility_locus	55899438	55922868	ENSBTAG00000009177	0	PLEKHA4
18	55936740	55937062	1.07	3.28e-06	0.000393	1.33	5.2e-08	1.04e-05	55000000	56000000	Susceptibility_loci	Neibergs,_et_al._2014	Combined_California_and_New_Mexico_calves_BRD_susceptibility_locus	55930396	55938573	ENSBTAG00000002368	0	TULP2
18	55992551	55993838	0.24	0.0467	0.209	0.58	0.00794	0.0499	55000000	56000000	Susceptibility_loci	Neibergs,_et_al._2014	Combined_California_and_New_Mexico_calves_BRD_susceptibility_locus	55992910	55994741	ENSBTAG00000013343	0	FTL
18	65745373	65746245	-0.51	0.00128	0.023	-0.2	0.419	0.599	65000000	66000000	Susceptibility_loci	Neibergs,_et_al._2014	New_Mexico_calves_BRD_susceptibility_locus	65732473	65755773	ENSBTAG00000013353	0	ZNF274
18	65985665	65986200	0.48	0.0099	0.0826	0.78	0.00133	0.0152	65000000	66000000	Susceptibility_loci	Neibergs,_et_al._2014	New_Mexico_calves_BRD_susceptibility_locus	65988435	65989328	ENSBTAG00000046987	2236
19	9034567	9035093	-0.84	0.000291	0.0088	-0.57	0.0461	0.156	9000000	10000000	Susceptibility_loci	Neibergs,_et_al._2014	California_calves_BRD_susceptibility_locus	9038200	9041927	ENSBTAG00000014766	3108	SRSF1
19	9034567	9035093	-0.84	0.000291	0.0088	-0.57	0.0461	0.156	9000000	10000000	Susceptibility_loci	Neibergs,_et_al._2014	Combined_California_and_New_Mexico_calves_BRD_susceptibility_locus	9038200	9041927	ENSBTAG00000014766	3108	SRSF1
19	9099437	9099916	-0.79	0.00429	0.049	-0.39	0.219	0.404	9000000	10000000	Susceptibility_loci	Neibergs,_et_al._2014	California_calves_BRD_susceptibility_locus	9118008	9125251	ENSBTAG00000025313	18093	DYNLL2
19	9099437	9099916	-0.79	0.00429	0.049	-0.39	0.219	0.404	9000000	10000000	Susceptibility_loci	Neibergs,_et_al._2014	Combined_California_and_New_Mexico_calves_BRD_susceptibility_locus	9118008	9125251	ENSBTAG00000025313	18093	DYNLL2
19	9531992	9532329	0.26	0.0906	0.306	0.62	0.00659	0.0442	9000000	10000000	Susceptibility_loci	Neibergs,_et_al._2014	California_calves_BRD_susceptibility_locus	9540309	9546074	ENSBTAG00000003386	7981
19	9531992	9532329	0.26	0.0906	0.306	0.62	0.00659	0.0442	9000000	10000000	Susceptibility_loci	Neibergs,_et_al._2014	Combined_California_and_New_Mexico_calves_BRD_susceptibility_locus	9540309	9546074	ENSBTAG00000003386	7981
19	9533362	9534692	0.26	0.105	0.332	0.63	0.00417	0.0327	9000000	10000000	Susceptibility_loci	Neibergs,_et_al._2014	California_calves_BRD_susceptibility_locus	9540309	9546074	ENSBTAG00000003386	5618
19	9533362	9534692	0.26	0.105	0.332	0.63	0.00417	0.0327	9000000	10000000	Susceptibility_loci	Neibergs,_et_al._2014	Combined_California_and_New_Mexico_calves_BRD_susceptibility_locus	9540309	9546074	ENSBTAG00000003386	5618
19	9589882	9590099	0.97	0.0194	0.125	1.43	0.00233	0.022	9000000	10000000	Susceptibility_loci	Neibergs,_et_al._2014	California_calves_BRD_susceptibility_locus	9548268	9612348	ENSBTAG00000020119	0	RNF43
19	9589882	9590099	0.97	0.0194	0.125	1.43	0.00233	0.022	9000000	10000000	Susceptibility_loci	Neibergs,_et_al._2014	Combined_California_and_New_Mexico_calves_BRD_susceptibility_locus	9548268	9612348	ENSBTAG00000020119	0	RNF43
19	9798587	9799753	-0.41	0.00441	0.0498	-0.05	0.844	0.91	9000000	10000000	Susceptibility_loci	Neibergs,_et_al._2014	California_calves_BRD_susceptibility_locus	9738376	9847849	ENSBTAG00000010167	0	TEX14
19	9798587	9799753	-0.41	0.00441	0.0498	-0.05	0.844	0.91	9000000	10000000	Susceptibility_loci	Neibergs,_et_al._2014	Combined_California_and_New_Mexico_calves_BRD_susceptibility_locus	9738376	9847849	ENSBTAG00000010167	0	TEX14
19	9838007	9838282	-0.89	3.09e-06	0.000382	-0.59	0.0431	0.149	9000000	10000000	Susceptibility_loci	Neibergs,_et_al._2014	California_calves_BRD_susceptibility_locus	9738376	9847849	ENSBTAG00000010167	0	TEX14
19	9838007	9838282	-0.89	3.09e-06	0.000382	-0.59	0.0431	0.149	9000000	10000000	Susceptibility_loci	Neibergs,_et_al._2014	Combined_California_and_New_Mexico_calves_BRD_susceptibility_locus	9738376	9847849	ENSBTAG00000010167	0	TEX14
19	26087175	26087623	0.67	0.0509	0.219	1.05	0.00488	0.0362	26000000	27000000	Susceptibility_loci	Neibergs,_et_al._2014	New_Mexico_calves_BRD_susceptibility_locus	26254180	26285583	ENSBTAG00000015656	166558	WSCD1
19	26914103	26914350	1.17	0.0285	0.156	1.67	0.00206	0.0202	26000000	27000000	Susceptibility_loci	Neibergs,_et_al._2014	New_Mexico_calves_BRD_susceptibility_locus	26916675	26922987	ENSBTAG00000035975	2326
2	45834164	45834749	-1.14	0.000182	0.0064	-0.87	0.0301	0.118	45000000	46000000	Susceptibility_loci	Neibergs,_et_al._2014	California_calves_BRD_susceptibility_locus	46648517	46664675	ENSBTAG00000015962	813769	MMADHC
2	111578067	111579011	-0.38	0.00298	0.039	-0.02	0.939	0.965	111562742	111992526	QTLR_5	Lipkin,_et_al._2016	BRD_QTL_in_Israeli_Holstein_male_calves	111504465	111578408	ENSBTAG00000011649	0	FARSB
2	114571302	114571634	0.7	0.0122	0.0937	1.14	0.0012	0.0141	114545480	114830722	QTLR_7	Lipkin,_et_al._2016	BRD_QTL_in_Israeli_Holstein_male_calves	114336116	114595813	ENSBTAG00000019152	0	NYAP2
2	114572748	114573096	0.76	0.02	0.127	1.05	0.00228	0.0217	114545480	114830722	QTLR_7	Lipkin,_et_al._2016	BRD_QTL_in_Israeli_Holstein_male_calves	114336116	114595813	ENSBTAG00000019152	0	NYAP2
2	114578188	114578690	0.13	0.557	0.785	0.6	0.00423	0.033	114545480	114830722	QTLR_7	Lipkin,_et_al._2016	BRD_QTL_in_Israeli_Holstein_male_calves	114336116	114595813	ENSBTAG00000019152	0	NYAP2
2	114601654	114602100	0.77	0.023	0.138	1.22	0.000222	0.00446	114545480	114830722	QTLR_7	Lipkin,_et_al._2016	BRD_QTL_in_Israeli_Holstein_male_calves	115790540	115794253	ENSBTAG00000021308	1188441	IRS1
20	690909	691386	0.92	0.0407	0.193	1.11	0.00442	0.034	0	1000000	Susceptibility_loci	Neibergs,_et_al._2014	Combined_California_and_New_Mexico_calves_BRD_susceptibility_locus	1365735	1398816	ENSBTAG00000008180	674350	SPDL1
20	690909	691386	0.92	0.0407	0.193	1.11	0.00442	0.034	0	1000000	Susceptibility_loci	Neibergs,_et_al._2014	Combined_California_and_New_Mexico_calves_BRD_susceptibility_locus	1365735	1398816	ENSBTAG00000008180	674350	SPDL1
20	866476	866717	-1.74	9.22e-06	0.000819	-1.35	0.0097	0.0565	0	1000000	Susceptibility_loci	Neibergs,_et_al._2014	Combined_California_and_New_Mexico_calves_BRD_susceptibility_locus	1365735	1398816	ENSBTAG00000008180	499019	SPDL1
20	866476	866717	-1.74	9.22e-06	0.000819	-1.35	0.0097	0.0565	0	1000000	Susceptibility_loci	Neibergs,_et_al._2014	Combined_California_and_New_Mexico_calves_BRD_susceptibility_locus	1365735	1398816	ENSBTAG00000008180	499019	SPDL1
20	23035171	23035416	0.5	0.0793	0.283	0.84	0.00478	0.0357	23000000	24000000	Susceptibility_loci	Neibergs,_et_al._2014	Combined_California_and_New_Mexico_calves_BRD_susceptibility_locus	23007391	23117580	ENSBTAG00000001001	0	ANKRD55
20	23040364	23040787	1.12	0.00178	0.0284	1.47	0.000297	0.00547	23000000	24000000	Susceptibility_loci	Neibergs,_et_al._2014	Combined_California_and_New_Mexico_calves_BRD_susceptibility_locus	23007391	23117580	ENSBTAG00000001001	0	ANKRD55
20	23079439	23079633	0.75	0.00225	0.0327	1.05	0.000232	0.00459	23000000	24000000	Susceptibility_loci	Neibergs,_et_al._2014	Combined_California_and_New_Mexico_calves_BRD_susceptibility_locus	23007391	23117580	ENSBTAG00000001001	0	ANKRD55
20	23108709	23109111	0.82	0.00537	0.0566	1.25	0.000459	0.00731	23000000	24000000	Susceptibility_loci	Neibergs,_et_al._2014	Combined_California_and_New_Mexico_calves_BRD_susceptibility_locus	23007391	23117580	ENSBTAG00000001001	0	ANKRD55
20	23125362	23125695	1.08	0.00366	0.0446	1.39	0.000879	0.0114	23000000	24000000	Susceptibility_loci	Neibergs,_et_al._2014	Combined_California_and_New_Mexico_calves_BRD_susceptibility_locus	23212633	23270316	ENSBTAG00000017745	86939	IL6ST
20	23127082	23128127	0.49	0.0186	0.122	0.84	0.00409	0.0323	23000000	24000000	Susceptibility_loci	Neibergs,_et_al._2014	Combined_California_and_New_Mexico_calves_BRD_susceptibility_locus	23212633	23270316	ENSBTAG00000017745	84507	IL6ST
20	23140008	23141054	0.89	2.77e-05	0.00178	1.28	1.34e-06	0.000113	23000000	24000000	Susceptibility_loci	Neibergs,_et_al._2014	Combined_California_and_New_Mexico_calves_BRD_susceptibility_locus	23212633	23270316	ENSBTAG00000017745	71580	IL6ST
20	23212182	23212900	0.45	0.00954	0.0805	0.74	0.00435	0.0336	23000000	24000000	Susceptibility_loci	Neibergs,_et_al._2014	Combined_California_and_New_Mexico_calves_BRD_susceptibility_locus	23212633	23270316	ENSBTAG00000017745	0	IL6ST
20	23708194	23708696	0.62	0.00738	0.0687	0.95	0.002	0.0199	23000000	24000000	Susceptibility_loci	Neibergs,_et_al._2014	Combined_California_and_New_Mexico_calves_BRD_susceptibility_locus	23658802	23793336	ENSBTAG00000010526	0	PLPP1
21	47513591	47513869	0.86	0.0146	0.104	1.27	0.00137	0.0155	47000000	48000000	Susceptibility_loci	Neibergs,_et_al._2014	New_Mexico_calves_BRD_susceptibility_locus	47310562	47831598	ENSBTAG00000019350	0	SLC25A21
21	47706842	47707242	2.05	0.000127	0.00503	2.63	6.29e-06	0.000348	47000000	48000000	Susceptibility_loci	Neibergs,_et_al._2014	New_Mexico_calves_BRD_susceptibility_locus	47310562	47831598	ENSBTAG00000019350	0	SLC25A21
21	47852278	47853229	0.61	0.0108	0.0872	1.01	8.78e-05	0.00232	47000000	48000000	Susceptibility_loci	Neibergs,_et_al._2014	New_Mexico_calves_BRD_susceptibility_locus	47852815	48169316	ENSBTAG00000000655	0	MIPOL1
21	47915940	47916556	1.24	0.000434	0.0115	1.63	1.9e-06	0.000144	47000000	48000000	Susceptibility_loci	Neibergs,_et_al._2014	New_Mexico_calves_BRD_susceptibility_locus	47852815	48169316	ENSBTAG00000000655	0	MIPOL1
23	3189281	3189953	-1.04	0.000407	0.0111	-0.73	0.11	0.266	3000000	4000000	Susceptibility_loci	Neibergs,_et_al._2014	California_calves_BRD_susceptibility_locus	3431407	3687495	ENSBTAG00000021237	241455	DST
23	3859518	3859723	-1.89	1.77e-08	8.9e-06	-1.6	0.000685	0.00966	3000000	4000000	Susceptibility_loci	Neibergs,_et_al._2014	California_calves_BRD_susceptibility_locus	3946457	4067555	ENSBTAG00000033515	86735
25	22130296	22130569	1.12	0.00428	0.0489	1.37	0.00114	0.0136	22000000	23000000	Susceptibility_loci	Neibergs,_et_al._2014	New_Mexico_calves_BRD_susceptibility_locus	21759692	22136705	ENSBTAG00000020921	0	PRKCB
25	22924820	22925306	0.35	0.0471	0.21	0.69	0.00731	0.0473	22000000	23000000	Susceptibility_loci	Neibergs,_et_al._2014	New_Mexico_calves_BRD_susceptibility_locus	22945288	22950294	ENSBTAG00000046132	19983
25	22941759	22942109	0.68	0.00926	0.0789	1	0.00194	0.0195	22000000	23000000	Susceptibility_loci	Neibergs,_et_al._2014	New_Mexico_calves_BRD_susceptibility_locus	22945288	22950294	ENSBTAG00000046132	3180
26	43086283	43087160	0.62	0.00115	0.0216	0.99	2.01e-05	0.000795	43067146	43222533	QTLR_18	Lipkin,_et_al._2016	BRD_QTL_in_Israeli_Holstein_male_calves	43068231	43086628	ENSBTAG00000023846	0
27	7105959	7106506	-0.87	0.00152	0.0257	-0.54	0.136	0.301	7034011	8029701	Chromosomal_region	Quick,_et_al._2033	Chromosomal_regions_explaining_the_largest_proportion_of_genetic_variance_in_6-wk_bovine_respiratory_disease_(BRD)_phenotypes	7557041	7603267	ENSBTAG00000005825	450536	NEIL3
27	7484678	7484957	-1.56	4.2e-08	1.65e-05	-1.2	0.000365	0.00628	7034011	8029701	Chromosomal_region	Quick,_et_al._2033	Chromosomal_regions_explaining_the_largest_proportion_of_genetic_variance_in_6-wk_bovine_respiratory_disease_(BRD)_phenotypes	7557041	7603267	ENSBTAG00000005825	72085	NEIL3
27	7509975	7510486	-0.76	0.000185	0.00648	-0.38	0.118	0.278	7034011	8029701	Chromosomal_region	Quick,_et_al._2033	Chromosomal_regions_explaining_the_largest_proportion_of_genetic_variance_in_6-wk_bovine_respiratory_disease_(BRD)_phenotypes	7557041	7603267	ENSBTAG00000005825	46556	NEIL3
28	19304812	19305180	-0.72	0.0022	0.0323	-0.42	0.198	0.38	19115046	20114457	Chromosomal_region	Quick,_et_al._2034	Chromosomal_regions_explaining_the_largest_proportion_of_genetic_variance_in_6-wk_bovine_respiratory_disease_(BRD)_phenotypes	19352305	19381439	ENSBTAG00000012476	47126	NRBF2
28	19509954	19510171	0.71	0.0427	0.198	1.21	0.00175	0.0182	19115046	20114457	Chromosomal_region	Quick,_et_al._2034	Chromosomal_regions_explaining_the_largest_proportion_of_genetic_variance_in_6-wk_bovine_respiratory_disease_(BRD)_phenotypes	19393375	19663523	ENSBTAG00000001573	0	JMJD1C
28	19801537	19801746	-0.8	0.00295	0.0389	-0.47	0.196	0.378	19115046	20114457	Chromosomal_region	Quick,_et_al._2034	Chromosomal_regions_explaining_the_largest_proportion_of_genetic_variance_in_6-wk_bovine_respiratory_disease_(BRD)_phenotypes	19709521	19806763	ENSBTAG00000019755	0	REEP3
28	19833837	19834240	0.93	0.00161	0.0268	1.28	0.000113	0.0028	19115046	20114457	Chromosomal_region	Quick,_et_al._2034	Chromosomal_regions_explaining_the_largest_proportion_of_genetic_variance_in_6-wk_bovine_respiratory_disease_(BRD)_phenotypes	22419203	24270401	ENSBTAG00000045699	2584964	CTNNA3
28	36067060	36067338	0.41	0.0479	0.212	0.73	0.00416	0.0326	36000000	37000000	Susceptibility_loci	Neibergs,_et_al._2014	New_Mexico_calves_BRD_susceptibility_locus	36077428	36109014	ENSBTAG00000003907	10091	TSPAN14
28	36074204	36074964	0.26	0.0893	0.303	0.64	0.00256	0.0234	36000000	37000000	Susceptibility_loci	Neibergs,_et_al._2014	New_Mexico_calves_BRD_susceptibility_locus	36077428	36109014	ENSBTAG00000003907	2465	TSPAN14
28	36096708	36097157	1.05	0.00024	0.0077	1.38	4.28e-08	8.88e-06	36000000	37000000	Susceptibility_loci	Neibergs,_et_al._2014	New_Mexico_calves_BRD_susceptibility_locus	36077428	36109014	ENSBTAG00000003907	0	TSPAN14
28	36117223	36117800	0.45	0.0252	0.145	0.81	0.000714	0.00995	36000000	37000000	Susceptibility_loci	Neibergs,_et_al._2014	New_Mexico_calves_BRD_susceptibility_locus	36127031	36212116	ENSBTAG00000003910	9232	SH2D4B
29	48011235	48012407	0.23	0.183	0.45	0.58	0.00264	0.0239	48000000	49000000	Susceptibility_loci	Neibergs,_et_al._2014	Combined_California_and_New_Mexico_calves_BRD_susceptibility_locus	47917031	48011753	ENSBTAG00000009997	0	ANO1
29	48049140	48049538	1.04	0.000519	0.013	1.43	6.49e-06	0.000357	48000000	49000000	Susceptibility_loci	Neibergs,_et_al._2014	Combined_California_and_New_Mexico_calves_BRD_susceptibility_locus	48068209	48070209	ENSBTAG00000008477	18672
29	48085457	48085929	2.06	3.63e-05	0.0021	2.2	7.6e-06	0.000397	48000000	49000000	Susceptibility_loci	Neibergs,_et_al._2014	Combined_California_and_New_Mexico_calves_BRD_susceptibility_locus	48078850	48152891	ENSBTAG00000022188	0	PPFIA1
29	48166896	48167415	0.64	0.0468	0.209	1.01	0.00142	0.0158	48000000	49000000	Susceptibility_loci	Neibergs,_et_al._2014	Combined_California_and_New_Mexico_calves_BRD_susceptibility_locus	48167168	48194210	ENSBTAG00000006071	0	CTTN
29	48717029	48717433	0.66	0.0331	0.17	0.98	0.0044	0.0339	48000000	49000000	Susceptibility_loci	Neibergs,_et_al._2014	Combined_California_and_New_Mexico_calves_BRD_susceptibility_locus	48876965	48914063	ENSBTAG00000004212	159533
29	48752464	48752938	1.18	0.00933	0.0793	1.52	0.00181	0.0186	48000000	49000000	Susceptibility_loci	Neibergs,_et_al._2014	Combined_California_and_New_Mexico_calves_BRD_susceptibility_locus	48876965	48914063	ENSBTAG00000004212	124028
29	48884337	48885054	0.7	0.0158	0.11	0.99	0.00221	0.0212	48000000	49000000	Susceptibility_loci	Neibergs,_et_al._2014	Combined_California_and_New_Mexico_calves_BRD_susceptibility_locus	48876965	48914063	ENSBTAG00000004212	0
29	48907840	48908097	1.25	7.43e-05	0.00347	1.64	3.59e-06	0.000228	48000000	49000000	Susceptibility_loci	Neibergs,_et_al._2014	Combined_California_and_New_Mexico_calves_BRD_susceptibility_locus	48876965	48914063	ENSBTAG00000004212	0
29	48917749	48918092	0.85	0.00152	0.0258	1.14	6.49e-05	0.00186	48000000	49000000	Susceptibility_loci	Neibergs,_et_al._2014	Combined_California_and_New_Mexico_calves_BRD_susceptibility_locus	48930324	48950644	ENSBTAG00000016465	12233	DHCR7
29	48950592	48951111	0.58	0.00132	0.0235	0.9	0.000386	0.00653	48000000	49000000	Susceptibility_loci	Neibergs,_et_al._2014	Combined_California_and_New_Mexico_calves_BRD_susceptibility_locus	48930324	48950644	ENSBTAG00000016465	0	DHCR7
3	89967110	89967442	-1.26	0.00255	0.0355	-0.96	0.0249	0.104	89000000	90000000	Susceptibility_loci	Neibergs,_et_al._2014	Combined_California_and_New_Mexico_calves_BRD_susceptibility_locus	89962131	90041688	ENSBTAG00000009314	0	FYB2
3	107260490	107261075	0.34	0.195	0.466	0.77	0.00207	0.0203	107000000	108000000	Susceptibility_loci	Neibergs,_et_al._2014	California_calves_BRD_susceptibility_locus	107180352	107389223	ENSBTAG00000021024	0	MACF1
3	107373236	107373473	0.59	0.0852	0.295	0.88	0.00673	0.0448	107000000	108000000	Susceptibility_loci	Neibergs,_et_al._2014	California_calves_BRD_susceptibility_locus	107180352	107389223	ENSBTAG00000021024	0	MACF1
3	107386318	107386567	1.01	0.000878	0.0182	1.35	8.26e-05	0.00223	107000000	108000000	Susceptibility_loci	Neibergs,_et_al._2014	California_calves_BRD_susceptibility_locus	107180352	107389223	ENSBTAG00000021024	0	MACF1
3	107402595	107403478	0.92	1.12e-06	0.000185	1.23	5.38e-08	1.06e-05	107000000	108000000	Susceptibility_loci	Neibergs,_et_al._2014	California_calves_BRD_susceptibility_locus	107513772	107515427	ENSBTAG00000047038	110295
3	107427816	107428652	0.54	0.0183	0.12	0.9	5.24e-05	0.0016	107000000	108000000	Susceptibility_loci	Neibergs,_et_al._2014	California_calves_BRD_susceptibility_locus	107513772	107515427	ENSBTAG00000047038	85121
3	107434737	107435080	-0.87	0.00273	0.037	-0.44	0.0949	0.243	107000000	108000000	Susceptibility_loci	Neibergs,_et_al._2014	California_calves_BRD_susceptibility_locus	107513772	107515427	ENSBTAG00000047038	78693
3	107442841	107443073	0.94	0.0105	0.0855	1.39	0.000927	0.0118	107000000	108000000	Susceptibility_loci	Neibergs,_et_al._2014	California_calves_BRD_susceptibility_locus	107513772	107515427	ENSBTAG00000047038	70700
3	107543227	107543627	-0.99	0.000656	0.015	-0.6	0.0433	0.149	107000000	108000000	Susceptibility_loci	Neibergs,_et_al._2014	California_calves_BRD_susceptibility_locus	107558702	107564198	ENSBTAG00000010232	15076	NDUFS5
3	119225372	119226369	0.2	0.308	0.59	0.64	0.00694	0.0457	119000000	120000000	Susceptibility_loci	Neibergs,_et_al._2014	California_calves_BRD_susceptibility_locus	118937215	119412428	ENSBTAG00000017764	0	HDAC4
3	119225372	119226369	0.2	0.308	0.59	0.64	0.00694	0.0457	119000000	121000000	Susceptibility_loci	Neibergs,_et_al._2014	Combined_California_and_New_Mexico_calves_BRD_susceptibility_locus	118937215	119412428	ENSBTAG00000017764	0	HDAC4
3	119467051	119467461	-0.99	9.52e-05	0.0041	-0.66	0.0437	0.15	119000000	120000000	Susceptibility_loci	Neibergs,_et_al._2014	California_calves_BRD_susceptibility_locus	119687614	119688555	ENSBTAG00000046002	220154
3	119467051	119467461	-0.99	9.52e-05	0.0041	-0.66	0.0437	0.15	119000000	121000000	Susceptibility_loci	Neibergs,_et_al._2014	Combined_California_and_New_Mexico_calves_BRD_susceptibility_locus	119687614	119688555	ENSBTAG00000046002	220154
3	119558064	119558249	1.5	0.00164	0.027	1.98	0.000364	0.00626	119000000	120000000	Susceptibility_loci	Neibergs,_et_al._2014	California_calves_BRD_susceptibility_locus	119687614	119688555	ENSBTAG00000046002	129366
3	119558064	119558249	1.5	0.00164	0.027	1.98	0.000364	0.00626	119000000	121000000	Susceptibility_loci	Neibergs,_et_al._2014	Combined_California_and_New_Mexico_calves_BRD_susceptibility_locus	119687614	119688555	ENSBTAG00000046002	129366
3	120241722	120241947	0.59	0.0588	0.239	0.99	0.00419	0.0328	119000000	121000000	Susceptibility_loci	Neibergs,_et_al._2014	Combined_California_and_New_Mexico_calves_BRD_susceptibility_locus	120269947	120287272	ENSBTAG00000003593	28001	ANKMY1
3	120295242	120295932	0.57	0.0121	0.0933	0.88	0.000741	0.0102	119000000	121000000	Susceptibility_loci	Neibergs,_et_al._2014	Combined_California_and_New_Mexico_calves_BRD_susceptibility_locus	120320961	120324657	ENSBTAG00000007215	25030	RNPEPL1
3	120309855	120310580	0.15	0.501	0.748	0.52	0.00711	0.0464	119000000	121000000	Susceptibility_loci	Neibergs,_et_al._2014	Combined_California_and_New_Mexico_calves_BRD_susceptibility_locus	120320961	120324657	ENSBTAG00000007215	10382	RNPEPL1
3	120430293	120430740	0.41	0.0811	0.287	0.78	0.00221	0.0212	119000000	121000000	Susceptibility_loci	Neibergs,_et_al._2014	Combined_California_and_New_Mexico_calves_BRD_susceptibility_locus	120383561	120476582	ENSBTAG00000015996	0	GPC1
3	120432401	120432887	0.68	0.0291	0.158	1.16	0.000122	0.00295	119000000	121000000	Susceptibility_loci	Neibergs,_et_al._2014	Combined_California_and_New_Mexico_calves_BRD_susceptibility_locus	120383561	120476582	ENSBTAG00000015996	0	GPC1
3	120552764	120553212	1	0.0365	0.18	1.54	0.00062	0.00903	119000000	121000000	Susceptibility_loci	Neibergs,_et_al._2014	Combined_California_and_New_Mexico_calves_BRD_susceptibility_locus	120502458	120608549	ENSBTAG00000011538	0	KIF1A
3	120706720	120707344	-1.11	0.000152	0.00569	-0.7	0.0112	0.062	119000000	121000000	Susceptibility_loci	Neibergs,_et_al._2014	Combined_California_and_New_Mexico_calves_BRD_susceptibility_locus	120676094	120714918	ENSBTAG00000005168	0	CROCC2
3	120720157	120720656	-0.9	0.00245	0.0345	-0.5	0.086	0.228	119000000	121000000	Susceptibility_loci	Neibergs,_et_al._2014	Combined_California_and_New_Mexico_calves_BRD_susceptibility_locus	120761890	120806556	ENSBTAG00000014132	41235	SNED1
3	120948250	120949568	0.46	0.00548	0.0572	0.84	9.27e-05	0.00241	119000000	121000000	Susceptibility_loci	Neibergs,_et_al._2014	Combined_California_and_New_Mexico_calves_BRD_susceptibility_locus	120904562	120960962	ENSBTAG00000004315	0	HDLBP
3	120990241	120990976	0.26	0.0802	0.285	0.6	0.00501	0.0368	119000000	121000000	Susceptibility_loci	Neibergs,_et_al._2014	Combined_California_and_New_Mexico_calves_BRD_susceptibility_locus	121053424	121065029	ENSBTAG00000013110	62449	FARP2
4	47022761	47023045	0.28	0.309	0.591	0.72	0.00649	0.0437	47000000	48000000	Susceptibility_loci	Neibergs,_et_al._2014	California_calves_BRD_susceptibility_locus	46974646	47228658	ENSBTAG00000002037	0	ATXN7L1
4	47022761	47023045	0.28	0.309	0.591	0.72	0.00649	0.0437	47000000	48000000	Susceptibility_loci	Neibergs,_et_al._2014	Combined_California_and_New_Mexico_calves_BRD_susceptibility_locus	46974646	47228658	ENSBTAG00000002037	0	ATXN7L1
4	47108716	47108943	1.11	0.00022	0.00726	1.61	1.52e-05	0.000651	47000000	48000000	Susceptibility_loci	Neibergs,_et_al._2014	California_calves_BRD_susceptibility_locus	46974646	47228658	ENSBTAG00000002037	0	ATXN7L1
4	47108716	47108943	1.11	0.00022	0.00726	1.61	1.52e-05	0.000651	47000000	48000000	Susceptibility_loci	Neibergs,_et_al._2014	Combined_California_and_New_Mexico_calves_BRD_susceptibility_locus	46974646	47228658	ENSBTAG00000002037	0	ATXN7L1
4	47118717	47119482	0.39	0.21	0.484	0.78	0.00584	0.0408	47000000	48000000	Susceptibility_loci	Neibergs,_et_al._2014	California_calves_BRD_susceptibility_locus	46974646	47228658	ENSBTAG00000002037	0	ATXN7L1
4	47118717	47119482	0.39	0.21	0.484	0.78	0.00584	0.0408	47000000	48000000	Susceptibility_loci	Neibergs,_et_al._2014	Combined_California_and_New_Mexico_calves_BRD_susceptibility_locus	46974646	47228658	ENSBTAG00000002037	0	ATXN7L1
4	47142341	47143316	0.66	1.15e-05	0.000957	1.01	2.01e-06	0.00015	47000000	48000000	Susceptibility_loci	Neibergs,_et_al._2014	California_calves_BRD_susceptibility_locus	46974646	47228658	ENSBTAG00000002037	0	ATXN7L1
4	47142341	47143316	0.66	1.15e-05	0.000957	1.01	2.01e-06	0.00015	47000000	48000000	Susceptibility_loci	Neibergs,_et_al._2014	Combined_California_and_New_Mexico_calves_BRD_susceptibility_locus	46974646	47228658	ENSBTAG00000002037	0	ATXN7L1
4	47181221	47181735	0.85	0.00672	0.0648	1.18	0.000621	0.00904	47000000	48000000	Susceptibility_loci	Neibergs,_et_al._2014	California_calves_BRD_susceptibility_locus	46974646	47228658	ENSBTAG00000002037	0	ATXN7L1
4	47181221	47181735	0.85	0.00672	0.0648	1.18	0.000621	0.00904	47000000	48000000	Susceptibility_loci	Neibergs,_et_al._2014	Combined_California_and_New_Mexico_calves_BRD_susceptibility_locus	46974646	47228658	ENSBTAG00000002037	0	ATXN7L1
4	47192785	47193833	0.37	0.0253	0.146	0.73	0.0025	0.023	47000000	48000000	Susceptibility_loci	Neibergs,_et_al._2014	California_calves_BRD_susceptibility_locus	46974646	47228658	ENSBTAG00000002037	0	ATXN7L1
4	47192785	47193833	0.37	0.0253	0.146	0.73	0.0025	0.023	47000000	48000000	Susceptibility_loci	Neibergs,_et_al._2014	Combined_California_and_New_Mexico_calves_BRD_susceptibility_locus	46974646	47228658	ENSBTAG00000002037	0	ATXN7L1
4	47203267	47203965	0.49	0.00402	0.0471	0.83	0.000837	0.011	47000000	48000000	Susceptibility_loci	Neibergs,_et_al._2014	California_calves_BRD_susceptibility_locus	46974646	47228658	ENSBTAG00000002037	0	ATXN7L1
4	47203267	47203965	0.49	0.00402	0.0471	0.83	0.000837	0.011	47000000	48000000	Susceptibility_loci	Neibergs,_et_al._2014	Combined_California_and_New_Mexico_calves_BRD_susceptibility_locus	46974646	47228658	ENSBTAG00000002037	0	ATXN7L1
4	47302143	47302454	1.25	0.00646	0.0632	1.73	0.00107	0.0131	47000000	48000000	Susceptibility_loci	Neibergs,_et_al._2014	California_calves_BRD_susceptibility_locus	47319496	47372208	ENSBTAG00000021365	17043	CDHR3
4	47302143	47302454	1.25	0.00646	0.0632	1.73	0.00107	0.0131	47000000	48000000	Susceptibility_loci	Neibergs,_et_al._2014	Combined_California_and_New_Mexico_calves_BRD_susceptibility_locus	47319496	47372208	ENSBTAG00000021365	17043	CDHR3
4	47403304	47403712	0.59	0.0141	0.102	0.98	4.35e-06	0.000262	47000000	48000000	Susceptibility_loci	Neibergs,_et_al._2014	California_calves_BRD_susceptibility_locus	47423619	47453580	ENSBTAG00000019794	19908	SYPL1
4	47403304	47403712	0.59	0.0141	0.102	0.98	4.35e-06	0.000262	47000000	48000000	Susceptibility_loci	Neibergs,_et_al._2014	Combined_California_and_New_Mexico_calves_BRD_susceptibility_locus	47423619	47453580	ENSBTAG00000019794	19908	SYPL1
4	47902194	47902401	0.99	0.011	0.088	1.39	0.000926	0.0118	47000000	48000000	Susceptibility_loci	Neibergs,_et_al._2014	California_calves_BRD_susceptibility_locus	48267575	48302663	ENSBTAG00000020848	365175	PIK3CG
4	47902194	47902401	0.99	0.011	0.088	1.39	0.000926	0.0118	47000000	48000000	Susceptibility_loci	Neibergs,_et_al._2014	Combined_California_and_New_Mexico_calves_BRD_susceptibility_locus	48267575	48302663	ENSBTAG00000020848	365175	PIK3CG
4	48016147	48016786	0.76	0.023	0.138	1.14	0.000584	0.00867	48000000	49000000	Susceptibility_loci	Neibergs,_et_al._2014	Combined_California_and_New_Mexico_calves_BRD_susceptibility_locus	48267575	48302663	ENSBTAG00000020848	250790	PIK3CG
4	48090624	48091159	0.41	0.0416	0.195	0.72	0.0055	0.0391	48000000	49000000	Susceptibility_loci	Neibergs,_et_al._2014	Combined_California_and_New_Mexico_calves_BRD_susceptibility_locus	48267575	48302663	ENSBTAG00000020848	176417	PIK3CG
4	48113210	48113756	0.48	0.00101	0.0199	0.79	0.000745	0.0102	48000000	49000000	Susceptibility_loci	Neibergs,_et_al._2014	Combined_California_and_New_Mexico_calves_BRD_susceptibility_locus	48267575	48302663	ENSBTAG00000020848	153820	PIK3CG
4	48187395	48187655	1.78	2.09e-05	0.00146	2.41	2.04e-07	2.95e-05	48000000	49000000	Susceptibility_loci	Neibergs,_et_al._2014	Combined_California_and_New_Mexico_calves_BRD_susceptibility_locus	48267575	48302663	ENSBTAG00000020848	79921	PIK3CG
4	48257922	48258103	0.77	0.0329	0.17	1.14	0.000554	0.00836	48000000	49000000	Susceptibility_loci	Neibergs,_et_al._2014	Combined_California_and_New_Mexico_calves_BRD_susceptibility_locus	48267575	48302663	ENSBTAG00000020848	9473	PIK3CG
4	48286312	48286690	1.37	2.74e-05	0.00177	1.77	4.89e-08	9.9e-06	48000000	49000000	Susceptibility_loci	Neibergs,_et_al._2014	Combined_California_and_New_Mexico_calves_BRD_susceptibility_locus	48267575	48302663	ENSBTAG00000020848	0	PIK3CG
4	48287652	48287971	0.78	0.00335	0.0421	1.19	4.12e-06	0.000252	48000000	49000000	Susceptibility_loci	Neibergs,_et_al._2014	Combined_California_and_New_Mexico_calves_BRD_susceptibility_locus	48267575	48302663	ENSBTAG00000020848	0	PIK3CG
4	48289997	48290295	0.37	0.146	0.399	0.72	0.0052	0.0377	48000000	49000000	Susceptibility_loci	Neibergs,_et_al._2014	Combined_California_and_New_Mexico_calves_BRD_susceptibility_locus	48267575	48302663	ENSBTAG00000020848	0	PIK3CG
4	48295618	48296798	0.25	0.231	0.51	0.68	0.00052	0.00803	48000000	49000000	Susceptibility_loci	Neibergs,_et_al._2014	Combined_California_and_New_Mexico_calves_BRD_susceptibility_locus	48267575	48302663	ENSBTAG00000020848	0	PIK3CG
4	48309876	48310197	0.62	0.0487	0.214	1.1	0.00156	0.0169	48000000	49000000	Susceptibility_loci	Neibergs,_et_al._2014	Combined_California_and_New_Mexico_calves_BRD_susceptibility_locus	48434955	48535433	ENSBTAG00000014958	124759	PRKAR2B
4	48397321	48397667	1.15	0.0101	0.0838	1.36	0.00252	0.0232	48000000	49000000	Susceptibility_loci	Neibergs,_et_al._2014	Combined_California_and_New_Mexico_calves_BRD_susceptibility_locus	48434955	48535433	ENSBTAG00000014958	37289	PRKAR2B
4	48434512	48435485	0.39	0.149	0.403	0.74	0.0048	0.0358	48000000	49000000	Susceptibility_loci	Neibergs,_et_al._2014	Combined_California_and_New_Mexico_calves_BRD_susceptibility_locus	48434955	48535433	ENSBTAG00000014958	0	PRKAR2B
4	48442884	48443163	-1.48	0.00357	0.044	-1.18	0.0513	0.166	48000000	49000000	Susceptibility_loci	Neibergs,_et_al._2014	Combined_California_and_New_Mexico_calves_BRD_susceptibility_locus	48434955	48535433	ENSBTAG00000014958	0	PRKAR2B
4	48471591	48472729	0.79	0.000353	0.01	1.14	4.13e-05	0.00135	48000000	49000000	Susceptibility_loci	Neibergs,_et_al._2014	Combined_California_and_New_Mexico_calves_BRD_susceptibility_locus	48434955	48535433	ENSBTAG00000014958	0	PRKAR2B
4	48580515	48580876	0.54	0.0492	0.215	0.84	0.0063	0.0428	48000000	49000000	Susceptibility_loci	Neibergs,_et_al._2014	Combined_California_and_New_Mexico_calves_BRD_susceptibility_locus	48576432	48851596	ENSBTAG00000005526	0	COG5
4	48583239	48583873	0.56	0.0662	0.257	1.01	0.000293	0.00541	48000000	49000000	Susceptibility_loci	Neibergs,_et_al._2014	Combined_California_and_New_Mexico_calves_BRD_susceptibility_locus	48576432	48851596	ENSBTAG00000005526	0	COG5
4	48870005	48871044	0.5	0.0214	0.132	0.84	0.000402	0.00669	48000000	49000000	Susceptibility_loci	Neibergs,_et_al._2014	Combined_California_and_New_Mexico_calves_BRD_susceptibility_locus	48870590	48922462	ENSBTAG00000021851	0
6	93488162	93489377	0.67	0.00368	0.0448	0.98	0.000154	0.00347	93025148	94020625	Chromosomal_region	Quick,_et_al._2029	Chromosomal_regions_explaining_the_largest_proportion_of_genetic_variance_in_6-wk_bovine_respiratory_disease_(BRD)_phenotypes	93486378	93488711	ENSBTAG00000038148	0	SOWAHB
6	93665851	93666252	-1.15	0.00269	0.0367	-0.84	0.149	0.32	93025148	94020625	Chromosomal_region	Quick,_et_al._2029	Chromosomal_regions_explaining_the_largest_proportion_of_genetic_variance_in_6-wk_bovine_respiratory_disease_(BRD)_phenotypes	93633306	93672214	ENSBTAG00000000599	0	CCNI
6	93694315	93694631	0.96	0.00487	0.0532	1.28	0.000348	0.00609	93025148	94020625	Chromosomal_region	Quick,_et_al._2029	Chromosomal_regions_explaining_the_largest_proportion_of_genetic_variance_in_6-wk_bovine_respiratory_disease_(BRD)_phenotypes	93746807	93758039	ENSBTAG00000021768	52177	CCNG2
6	93921261	93921888	-0.81	0.000962	0.0193	-0.42	0.157	0.33	93025148	94020625	Chromosomal_region	Quick,_et_al._2029	Chromosomal_regions_explaining_the_largest_proportion_of_genetic_variance_in_6-wk_bovine_respiratory_disease_(BRD)_phenotypes	94039946	94046358	ENSBTAG00000008479	118059	CXCL13
6	95064806	95065610	0.48	0.0222	0.135	0.84	0.0011	0.0133	95000000	96000000	Susceptibility_loci	Neibergs,_et_al._2014	California_calves_BRD_susceptibility_locus	95065256	95136945	ENSBTAG00000010153	0	ANXA3
7	100423980	100424595	0.36	0.113	0.347	0.7	0.00455	0.0346	100372315	101365312	Chromosomal_region	Quick,_et_al._2022	Chromosomal_regions_explaining_the_largest_proportion_of_genetic_variance_in_3-wk_bovine_respiratory_disease_(BRD)_phenotypes	100425877	100446422	ENSBTAG00000011864	1283	RGMB
7	100672641	100672992	0.56	0.0314	0.165	0.92	0.00216	0.0209	100372315	101365312	Chromosomal_region	Quick,_et_al._2022	Chromosomal_regions_explaining_the_largest_proportion_of_genetic_variance_in_3-wk_bovine_respiratory_disease_(BRD)_phenotypes	102227149	102236125	ENSBTAG00000045909	1554158	FAM174A
8	42001440	42001857	0.55	0.0403	0.192	0.89	0.00247	0.0229	41810125	42014357	QTLR_8	Lipkin,_et_al._2016	BRD_QTL_in_Israeli_Holstein_male_calves	42030855	42044319	ENSBTAG00000017884	28999	KCNV2
8	63284810	63285317	0.75	0.00989	0.0825	1.08	0.00126	0.0145	63000000	64000000	Susceptibility_loci	Neibergs,_et_al._2014	New_Mexico_calves_BRD_susceptibility_locus	63271189	63297828	ENSBTAG00000014722	0	TSTD2
8	63297418	63298343	0.55	0.000246	0.00783	0.86	0.000406	0.00675	63000000	64000000	Susceptibility_loci	Neibergs,_et_al._2014	New_Mexico_calves_BRD_susceptibility_locus	63271189	63297828	ENSBTAG00000014722	0	TSTD2
8	63297418	63298343	0.55	0.000246	0.00783	0.86	0.000406	0.00675	63000000	64000000	Susceptibility_loci	Neibergs,_et_al._2014	New_Mexico_calves_BRD_susceptibility_locus	63298019	63335301	ENSBTAG00000009732	0	NCBP1
8	63377057	63377513	-0.76	0.00397	0.0468	-0.47	0.203	0.385	63000000	64000000	Susceptibility_loci	Neibergs,_et_al._2014	New_Mexico_calves_BRD_susceptibility_locus	63509720	63510841	ENSBTAG00000014760	132208	FOXE1
8	63566058	63566343	1.11	0.0054	0.0568	1.45	0.00143	0.0159	63000000	64000000	Susceptibility_loci	Neibergs,_et_al._2014	New_Mexico_calves_BRD_susceptibility_locus	63560433	63578800	ENSBTAG00000032206	0	HEMGN
8	63643840	63644107	0.45	0.0708	0.266	0.76	0.0031	0.0267	63000000	64000000	Susceptibility_loci	Neibergs,_et_al._2014	New_Mexico_calves_BRD_susceptibility_locus	63650015	63669722	ENSBTAG00000019023	5909	NANS
8	63649817	63650556	0.34	0.0109	0.0876	0.66	0.00545	0.0389	63000000	64000000	Susceptibility_loci	Neibergs,_et_al._2014	New_Mexico_calves_BRD_susceptibility_locus	63650015	63669722	ENSBTAG00000019023	0	NANS
8	63694954	63695209	1.59	7.26e-06	0.000703	2.05	6.48e-08	1.22e-05	63000000	64000000	Susceptibility_loci	Neibergs,_et_al._2014	New_Mexico_calves_BRD_susceptibility_locus	63676509	63698768	ENSBTAG00000024851	0	TRIM14
8	63698395	63699091	0.4	0.0532	0.225	0.77	0.00304	0.0264	63000000	64000000	Susceptibility_loci	Neibergs,_et_al._2014	New_Mexico_calves_BRD_susceptibility_locus	63676509	63698768	ENSBTAG00000024851	0	TRIM14
8	63988050	63988396	1.27	0.000127	0.00504	1.57	2.9e-05	0.00104	63000000	64000000	Susceptibility_loci	Neibergs,_et_al._2014	New_Mexico_calves_BRD_susceptibility_locus	63840064	64089259	ENSBTAG00000013810	0	GABBR2
9	63574600	63574601	1.11	0.00679	0.0652	1.54	0.000266	0.00507	63574601	63574601	HAPMAP54718-RS29022960	Johnston,_et_al._in_review	suggestively_associated_with_Immunoglobulin_G_in_dairy_calves	63520827	63622497	ENSBTAG00000046612	0	ZNF292
