# Supplementary material for: ATAC-Seq identifies regions of open chromatin in the bronchial lymph nodes of dairy calves experimentally challenged with bovine respiratory syncytial virus
Source: BMC Genomics. 2021 Jan 6;22:14. doi: 10.1186/s12864-020-07268-5 (PMC7789798; doi:10.1186/s12864-020-07268-5)
Supplement: Supplementary file 12 — Additional file 12. The regions (peaks) which were uniquely accessible in BRSV-challenged calves, which were positioned in previously identified BRD susceptibility loci and BRD associated marker variants. [file 12864_2020_7268_MOESM12_ESM.xlsx]

## Sheet: calf_health_snps_combined_uniqu
Additional File 12. The regions (peaks) which were uniquely accessible in BRSV-challenged calves, which were positioned in previously identified BRD susceptibility loci and BRD associated marker variants.
chromosome	peak_start	peak_end	gene_start	gene_end	gene_name	gene_name	distance_gene_to_peak	SNP/QTL_start	SNP/QTL_end	description_of_variant/QTL	Paper_source	description_variant/QTL_in _context_of_phenotype
1	130393309	130393871	130495598	130518088	ENSBTAG00000047216		101728	129619040	130618826	Chromosomal_region	Quick,_et_al._2020	Chromosomal_regions_explaining_the_largest_proportion_of_genetic_variance_in_3-wk_bovine_respiratory_disease_(BRD)_phenotypes
10	1203075	1203309	1116669	1212429	ENSBTAG00000018852	APC	0	1000000	2000000	Susceptibility_loci	Neibergs,_et_al._2014	Combined_California_and_New_Mexico_calves_BRD_susceptibility_locus
10	1238572	1239277	1467376	1761414	ENSBTAG00000014750	EPB41L4A	228100	1000000	2000000	Susceptibility_loci	Neibergs,_et_al._2014	Combined_California_and_New_Mexico_calves_BRD_susceptibility_locus
10	1693624	1694057	1467376	1761414	ENSBTAG00000014750	EPB41L4A	0	1000000	2000000	Susceptibility_loci	Neibergs,_et_al._2014	Combined_California_and_New_Mexico_calves_BRD_susceptibility_locus
10	1782364	1782919	2161055	2193663	ENSBTAG00000011338	NREP	378137	1000000	2000000	Susceptibility_loci	Neibergs,_et_al._2014	Combined_California_and_New_Mexico_calves_BRD_susceptibility_locus
10	28351663	28352010	28351840	28355349	ENSBTAG00000025632	NOP10	0	28000000	29000000	Susceptibility_loci	Neibergs,_et_al._2014	New_Mexico_calves_BRD_susceptibility_locus
10	28593502	28594913	28594116	28788420	ENSBTAG00000044029	AVEN	0	28000000	29000000	Susceptibility_loci	Neibergs,_et_al._2014	New_Mexico_calves_BRD_susceptibility_locus
10	28704201	28704914	28594116	28788420	ENSBTAG00000044029	AVEN	0	28000000	29000000	Susceptibility_loci	Neibergs,_et_al._2014	New_Mexico_calves_BRD_susceptibility_locus
10	28709601	28710757	28594116	28788420	ENSBTAG00000044029	AVEN	0	28000000	29000000	Susceptibility_loci	Neibergs,_et_al._2014	New_Mexico_calves_BRD_susceptibility_locus
10	28724814	28725516	28594116	28788420	ENSBTAG00000044029	AVEN	0	28000000	29000000	Susceptibility_loci	Neibergs,_et_al._2014	New_Mexico_calves_BRD_susceptibility_locus
10	28781747	28782307	28594116	28788420	ENSBTAG00000044029	AVEN	0	28000000	29000000	Susceptibility_loci	Neibergs,_et_al._2014	New_Mexico_calves_BRD_susceptibility_locus
10	89622900	89623248	89619638	89648224	ENSBTAG00000020469	TMED8	0	89535705	90535118	Chromosomal_region	Quick,_et_al._2020	Chromosomal_regions_explaining_the_largest_proportion_of_genetic_variance_in_6-wk_bovine_respiratory_disease_(BRD)_phenotypes
10	89841496	89842073	89756991	89852261	ENSBTAG00000020480	SPTLC2	0	89535705	90535118	Chromosomal_region	Quick,_et_al._2020	Chromosomal_regions_explaining_the_largest_proportion_of_genetic_variance_in_6-wk_bovine_respiratory_disease_(BRD)_phenotypes
10	90150083	90150581	91597994	92223876	ENSBTAG00000025324	NRXN3	1447414	89535705	90535118	Chromosomal_region	Quick,_et_al._2020	Chromosomal_regions_explaining_the_largest_proportion_of_genetic_variance_in_6-wk_bovine_respiratory_disease_(BRD)_phenotypes
11	71008338	71008900	71116627	71221929	ENSBTAG00000018669	PLB1	107728	71000000	72000000	Susceptibility_loci	Neibergs,_et_al._2014	California_calves_BRD_susceptibility_locus
11	71041551	71042034	71116627	71221929	ENSBTAG00000018669	PLB1	74594	71000000	72000000	Susceptibility_loci	Neibergs,_et_al._2014	California_calves_BRD_susceptibility_locus
11	71289896	71290434	71329772	71349193	ENSBTAG00000023929	FOSL2	39339	71000000	72000000	Susceptibility_loci	Neibergs,_et_al._2014	California_calves_BRD_susceptibility_locus
11	71295700	71296209	71329772	71349193	ENSBTAG00000023929	FOSL2	33564	71000000	72000000	Susceptibility_loci	Neibergs,_et_al._2014	California_calves_BRD_susceptibility_locus
11	71333005	71333597	71329772	71349193	ENSBTAG00000023929	FOSL2	0	71000000	72000000	Susceptibility_loci	Neibergs,_et_al._2014	California_calves_BRD_susceptibility_locus
11	71350561	71351120	71403125	71826561	ENSBTAG00000031335	BABAM2	52006	71000000	72000000	Susceptibility_loci	Neibergs,_et_al._2014	California_calves_BRD_susceptibility_locus
11	71656112	71656671	71403125	71826561	ENSBTAG00000031335	BABAM2	0	71000000	72000000	Susceptibility_loci	Neibergs,_et_al._2014	California_calves_BRD_susceptibility_locus
11	71838108	71838774	71827005	71921665	ENSBTAG00000031332	RBKS	0	71000000	72000000	Susceptibility_loci	Neibergs,_et_al._2014	California_calves_BRD_susceptibility_locus
11	71842672	71843156	71827005	71921665	ENSBTAG00000031332	RBKS	0	71000000	72000000	Susceptibility_loci	Neibergs,_et_al._2014	California_calves_BRD_susceptibility_locus
11	80999398	80999911	81010036	81072212	ENSBTAG00000018256	SMC6	10126	80000000	81000000	Susceptibility_loci	Neibergs,_et_al._2014	Combined_California_and_New_Mexico_calves_BRD_susceptibility_locus
11	92336073	92336588	92297493	92374682	ENSBTAG00000012090	GGTA1	0	91450963	92448791	Chromosomal_region	Quick,_et_al._2024	Chromosomal_regions_explaining_the_largest_proportion_of_genetic_variance_in_3-wk_bovine_respiratory_disease_(BRD)_phenotypes
11	92382131	92383200	92577651	92664126	ENSBTAG00000008232	DAB2IP	194452	91450963	92448791	Chromosomal_region	Quick,_et_al._2024	Chromosomal_regions_explaining_the_largest_proportion_of_genetic_variance_in_3-wk_bovine_respiratory_disease_(BRD)_phenotypes
12	77651823	77652421	77945882	77946970	ENSBTAG00000039065	HS6ST3	293462	77000000	78000000	Susceptibility_loci	Neibergs,_et_al._2014	New_Mexico_calves_BRD_susceptibility_locus
13	6869458	6870108	6743962	6879038	ENSBTAG00000014252	SPTLC3	0	6000000	7000000	Susceptibility_loci	Neibergs,_et_al._2014	New_Mexico_calves_BRD_susceptibility_locus
13	53707016	53707381	53667570	53710792	ENSBTAG00000007213	SIRPA	0	53000000	54000000	Susceptibility_loci	Neibergs,_et_al._2014	New_Mexico_calves_BRD_susceptibility_locus
13	53744097	53744694	53816739	53830302	ENSBTAG00000048087		72046	53000000	54000000	Susceptibility_loci	Neibergs,_et_al._2014	New_Mexico_calves_BRD_susceptibility_locus
13	67407644	67407924	67257419	67431111	ENSBTAG00000007658	CTNNBL1	0	67000000	68000000	Susceptibility_loci	Neibergs,_et_al._2014	New_Mexico_calves_BRD_susceptibility_locus
13	67459137	67461167	67460324	67498847	ENSBTAG00000004750	VSTM2L	0	67000000	68000000	Susceptibility_loci	Neibergs,_et_al._2014	New_Mexico_calves_BRD_susceptibility_locus
13	67501933	67502556	67528734	67570054	ENSBTAG00000004100	TTI1	26179	67000000	68000000	Susceptibility_loci	Neibergs,_et_al._2014	New_Mexico_calves_BRD_susceptibility_locus
13	67539714	67540234	67528734	67570054	ENSBTAG00000004100	TTI1	0	67000000	68000000	Susceptibility_loci	Neibergs,_et_al._2014	New_Mexico_calves_BRD_susceptibility_locus
13	67609667	67610237	67570198	67628069	ENSBTAG00000005086	RPRD1B	0	67000000	68000000	Susceptibility_loci	Neibergs,_et_al._2014	New_Mexico_calves_BRD_susceptibility_locus
13	67821738	67822032	67835164	67861379	ENSBTAG00000014046	BPI	13133	67000000	68000000	Susceptibility_loci	Neibergs,_et_al._2014	New_Mexico_calves_BRD_susceptibility_locus
13	67965051	67965363	67954988	67974925	ENSBTAG00000047302		0	67000000	68000000	Susceptibility_loci	Neibergs,_et_al._2014	New_Mexico_calves_BRD_susceptibility_locus
14	9168624	9169037	9176079	9187850	ENSBTAG00000000707	CCN4	7043	9000000	10000000	Susceptibility_loci	Neibergs,_et_al._2014	New_Mexico_calves_BRD_susceptibility_locus
14	9237827	9238294	9262251	9508938	ENSBTAG00000007823	TG	23958	9000000	10000000	Susceptibility_loci	Neibergs,_et_al._2014	New_Mexico_calves_BRD_susceptibility_locus
14	9299204	9299668	9262251	9508938	ENSBTAG00000007823	TG	0	9000000	10000000	Susceptibility_loci	Neibergs,_et_al._2014	New_Mexico_calves_BRD_susceptibility_locus
14	9340013	9340479	9262251	9508938	ENSBTAG00000007823	TG	0	9000000	10000000	Susceptibility_loci	Neibergs,_et_al._2014	New_Mexico_calves_BRD_susceptibility_locus
14	9340013	9340479	9334778	9371281	ENSBTAG00000007828	SLA	0	9000000	10000000	Susceptibility_loci	Neibergs,_et_al._2014	New_Mexico_calves_BRD_susceptibility_locus
14	9463853	9464654	9262251	9508938	ENSBTAG00000007823	TG	0	9000000	10000000	Susceptibility_loci	Neibergs,_et_al._2014	New_Mexico_calves_BRD_susceptibility_locus
14	9605930	9606321	9615580	9639486	ENSBTAG00000017138	TMEM71	9260	9000000	10000000	Susceptibility_loci	Neibergs,_et_al._2014	New_Mexico_calves_BRD_susceptibility_locus
14	9638082	9638733	9615580	9639486	ENSBTAG00000017138	TMEM71	0	9000000	10000000	Susceptibility_loci	Neibergs,_et_al._2014	New_Mexico_calves_BRD_susceptibility_locus
14	9733907	9734337	9793486	10085181	ENSBTAG00000020667	KCNQ3	59150	9000000	10000000	Susceptibility_loci	Neibergs,_et_al._2014	New_Mexico_calves_BRD_susceptibility_locus
14	10177352	10177851	10171320	10250757	ENSBTAG00000047834	EFR3A	0	10000000	11000000	Susceptibility_loci	Neibergs,_et_al._2014	New_Mexico_calves_BRD_susceptibility_locus
14	11273686	11274190	11327981	11696284	ENSBTAG00000003185	ASAP1	53792	11000000	12000000	Susceptibility_loci	Neibergs,_et_al._2014	California_calves_BRD_susceptibility_locus
14	11273686	11274190	11327981	11696284	ENSBTAG00000003185	ASAP1	53792	11000000	12000000	Susceptibility_loci	Neibergs,_et_al._2014	Combined_California_and_New_Mexico_calves_BRD_susceptibility_locus
14	11550200	11550742	11327981	11696284	ENSBTAG00000003185	ASAP1	0	11000000	12000000	Susceptibility_loci	Neibergs,_et_al._2014	California_calves_BRD_susceptibility_locus
14	11550200	11550742	11327981	11696284	ENSBTAG00000003185	ASAP1	0	11000000	12000000	Susceptibility_loci	Neibergs,_et_al._2014	Combined_California_and_New_Mexico_calves_BRD_susceptibility_locus
14	11572459	11573076	11327981	11696284	ENSBTAG00000003185	ASAP1	0	11000000	12000000	Susceptibility_loci	Neibergs,_et_al._2014	California_calves_BRD_susceptibility_locus
14	11572459	11573076	11327981	11696284	ENSBTAG00000003185	ASAP1	0	11000000	12000000	Susceptibility_loci	Neibergs,_et_al._2014	Combined_California_and_New_Mexico_calves_BRD_susceptibility_locus
14	11630614	11631361	11327981	11696284	ENSBTAG00000003185	ASAP1	0	11000000	12000000	Susceptibility_loci	Neibergs,_et_al._2014	California_calves_BRD_susceptibility_locus
14	11630614	11631361	11327981	11696284	ENSBTAG00000003185	ASAP1	0	11000000	12000000	Susceptibility_loci	Neibergs,_et_al._2014	Combined_California_and_New_Mexico_calves_BRD_susceptibility_locus
14	11633426	11634057	11327981	11696284	ENSBTAG00000003185	ASAP1	0	11000000	12000000	Susceptibility_loci	Neibergs,_et_al._2014	California_calves_BRD_susceptibility_locus
14	11633426	11634057	11327981	11696284	ENSBTAG00000003185	ASAP1	0	11000000	12000000	Susceptibility_loci	Neibergs,_et_al._2014	Combined_California_and_New_Mexico_calves_BRD_susceptibility_locus
14	11671689	11672228	11327981	11696284	ENSBTAG00000003185	ASAP1	0	11000000	12000000	Susceptibility_loci	Neibergs,_et_al._2014	California_calves_BRD_susceptibility_locus
14	11671689	11672228	11327981	11696284	ENSBTAG00000003185	ASAP1	0	11000000	12000000	Susceptibility_loci	Neibergs,_et_al._2014	Combined_California_and_New_Mexico_calves_BRD_susceptibility_locus
14	11687712	11688105	11327981	11696284	ENSBTAG00000003185	ASAP1	0	11000000	12000000	Susceptibility_loci	Neibergs,_et_al._2014	California_calves_BRD_susceptibility_locus
14	11687712	11688105	11327981	11696284	ENSBTAG00000003185	ASAP1	0	11000000	12000000	Susceptibility_loci	Neibergs,_et_al._2014	Combined_California_and_New_Mexico_calves_BRD_susceptibility_locus
14	11704678	11705505	11839259	11871079	ENSBTAG00000020801	FAM49B	133755	11000000	12000000	Susceptibility_loci	Neibergs,_et_al._2014	California_calves_BRD_susceptibility_locus
14	11704678	11705505	11839259	11871079	ENSBTAG00000020801	FAM49B	133755	11000000	12000000	Susceptibility_loci	Neibergs,_et_al._2014	Combined_California_and_New_Mexico_calves_BRD_susceptibility_locus
14	11732269	11732805	11839259	11871079	ENSBTAG00000020801	FAM49B	106455	11000000	12000000	Susceptibility_loci	Neibergs,_et_al._2014	California_calves_BRD_susceptibility_locus
14	11732269	11732805	11839259	11871079	ENSBTAG00000020801	FAM49B	106455	11000000	12000000	Susceptibility_loci	Neibergs,_et_al._2014	Combined_California_and_New_Mexico_calves_BRD_susceptibility_locus
14	11761987	11762262	11839259	11871079	ENSBTAG00000020801	FAM49B	76998	11000000	12000000	Susceptibility_loci	Neibergs,_et_al._2014	California_calves_BRD_susceptibility_locus
14	11761987	11762262	11839259	11871079	ENSBTAG00000020801	FAM49B	76998	11000000	12000000	Susceptibility_loci	Neibergs,_et_al._2014	Combined_California_and_New_Mexico_calves_BRD_susceptibility_locus
14	62188280	62189110	62215198	62305653	ENSBTAG00000011516	LRP12	26089	62000000	63000000	Susceptibility_loci	Neibergs,_et_al._2014	Combined_California_and_New_Mexico_calves_BRD_susceptibility_locus
14	62214274	62214752	62215198	62305653	ENSBTAG00000011516	LRP12	447	62000000	63000000	Susceptibility_loci	Neibergs,_et_al._2014	Combined_California_and_New_Mexico_calves_BRD_susceptibility_locus
14	62215106	62216067	62215198	62305653	ENSBTAG00000011516	LRP12	0	62000000	63000000	Susceptibility_loci	Neibergs,_et_al._2014	Combined_California_and_New_Mexico_calves_BRD_susceptibility_locus
14	62601543	62601943	62538089	62859341	ENSBTAG00000003827	RIMS2	0	62000000	63000000	Susceptibility_loci	Neibergs,_et_al._2014	Combined_California_and_New_Mexico_calves_BRD_susceptibility_locus
14	62976698	62977254	63227996	63256229	ENSBTAG00000021449	DCAF13	250743	62000000	63000000	Susceptibility_loci	Neibergs,_et_al._2014	Combined_California_and_New_Mexico_calves_BRD_susceptibility_locus
14	63461925	63462609	63446266	63534092	ENSBTAG00000026242	BAALC	0	63000000	64000000	Susceptibility_loci	Neibergs,_et_al._2014	California_calves_BRD_susceptibility_locus
14	63735787	63736207	63767802	63802407	ENSBTAG00000007943	AZIN1	31596	63000000	64000000	Susceptibility_loci	Neibergs,_et_al._2014	California_calves_BRD_susceptibility_locus
14	63811086	63811856	63951758	63957275	ENSBTAG00000014396	KLF10	139903	63000000	64000000	Susceptibility_loci	Neibergs,_et_al._2014	California_calves_BRD_susceptibility_locus
14	63817214	63817767	63951758	63957275	ENSBTAG00000014396	KLF10	133992	63000000	64000000	Susceptibility_loci	Neibergs,_et_al._2014	California_calves_BRD_susceptibility_locus
15	14190809	14191229	14426513	14556383	ENSBTAG00000037962	MAML2	235285	14000000	15000000	Susceptibility_loci	Neibergs,_et_al._2014	California_calves_BRD_susceptibility_locus
15	14190809	14191229	14426513	14556383	ENSBTAG00000037962	MAML2	235285	14000000	15000000	Susceptibility_loci	Neibergs,_et_al._2014	Combined_California_and_New_Mexico_calves_BRD_susceptibility_locus
15	14270906	14271526	14426513	14556383	ENSBTAG00000037962	MAML2	154988	14000000	15000000	Susceptibility_loci	Neibergs,_et_al._2014	California_calves_BRD_susceptibility_locus
15	14270906	14271526	14426513	14556383	ENSBTAG00000037962	MAML2	154988	14000000	15000000	Susceptibility_loci	Neibergs,_et_al._2014	Combined_California_and_New_Mexico_calves_BRD_susceptibility_locus
15	14289462	14289848	14426513	14556383	ENSBTAG00000037962	MAML2	136666	14000000	15000000	Susceptibility_loci	Neibergs,_et_al._2014	California_calves_BRD_susceptibility_locus
15	14289462	14289848	14426513	14556383	ENSBTAG00000037962	MAML2	136666	14000000	15000000	Susceptibility_loci	Neibergs,_et_al._2014	Combined_California_and_New_Mexico_calves_BRD_susceptibility_locus
15	14344445	14345357	14426513	14556383	ENSBTAG00000037962	MAML2	81157	14000000	15000000	Susceptibility_loci	Neibergs,_et_al._2014	California_calves_BRD_susceptibility_locus
15	14344445	14345357	14426513	14556383	ENSBTAG00000037962	MAML2	81157	14000000	15000000	Susceptibility_loci	Neibergs,_et_al._2014	Combined_California_and_New_Mexico_calves_BRD_susceptibility_locus
15	14353330	14354399	14426513	14556383	ENSBTAG00000037962	MAML2	72115	14000000	15000000	Susceptibility_loci	Neibergs,_et_al._2014	California_calves_BRD_susceptibility_locus
15	14353330	14354399	14426513	14556383	ENSBTAG00000037962	MAML2	72115	14000000	15000000	Susceptibility_loci	Neibergs,_et_al._2014	Combined_California_and_New_Mexico_calves_BRD_susceptibility_locus
15	14374443	14375574	14426513	14556383	ENSBTAG00000037962	MAML2	50940	14000000	15000000	Susceptibility_loci	Neibergs,_et_al._2014	California_calves_BRD_susceptibility_locus
15	14374443	14375574	14426513	14556383	ENSBTAG00000037962	MAML2	50940	14000000	15000000	Susceptibility_loci	Neibergs,_et_al._2014	Combined_California_and_New_Mexico_calves_BRD_susceptibility_locus
15	14412285	14412963	14426513	14556383	ENSBTAG00000037962	MAML2	13551	14000000	15000000	Susceptibility_loci	Neibergs,_et_al._2014	California_calves_BRD_susceptibility_locus
15	14412285	14412963	14426513	14556383	ENSBTAG00000037962	MAML2	13551	14000000	15000000	Susceptibility_loci	Neibergs,_et_al._2014	Combined_California_and_New_Mexico_calves_BRD_susceptibility_locus
15	14450016	14450622	14426513	14556383	ENSBTAG00000037962	MAML2	0	14000000	15000000	Susceptibility_loci	Neibergs,_et_al._2014	California_calves_BRD_susceptibility_locus
15	14450016	14450622	14426513	14556383	ENSBTAG00000037962	MAML2	0	14000000	15000000	Susceptibility_loci	Neibergs,_et_al._2014	Combined_California_and_New_Mexico_calves_BRD_susceptibility_locus
15	14597259	14597910	14640226	14707505	ENSBTAG00000016557	MTMR2	42317	14000000	15000000	Susceptibility_loci	Neibergs,_et_al._2014	California_calves_BRD_susceptibility_locus
15	14597259	14597910	14640226	14707505	ENSBTAG00000016557	MTMR2	42317	14000000	15000000	Susceptibility_loci	Neibergs,_et_al._2014	Combined_California_and_New_Mexico_calves_BRD_susceptibility_locus
15	14857528	14858129	15502203	15523079	ENSBTAG00000004034	SESN3	644075	14000000	15000000	Susceptibility_loci	Neibergs,_et_al._2014	California_calves_BRD_susceptibility_locus
15	14857528	14858129	15502203	15523079	ENSBTAG00000004034	SESN3	644075	14000000	15000000	Susceptibility_loci	Neibergs,_et_al._2014	Combined_California_and_New_Mexico_calves_BRD_susceptibility_locus
15	14883142	14883821	15502203	15523079	ENSBTAG00000004034	SESN3	618383	14000000	15000000	Susceptibility_loci	Neibergs,_et_al._2014	California_calves_BRD_susceptibility_locus
15	14883142	14883821	15502203	15523079	ENSBTAG00000004034	SESN3	618383	14000000	15000000	Susceptibility_loci	Neibergs,_et_al._2014	Combined_California_and_New_Mexico_calves_BRD_susceptibility_locus
15	30034755	30035464	30073036	30074912	ENSBTAG00000012750	UPK2	37573	30000000	31000000	Susceptibility_loci	Neibergs,_et_al._2014	California_calves_BRD_susceptibility_locus
15	30034755	30035464	30073036	30074912	ENSBTAG00000012750	UPK2	37573	30000000	31000000	Susceptibility_loci	Neibergs,_et_al._2014	Combined_California_and_New_Mexico_calves_BRD_susceptibility_locus
15	30036591	30037532	30073036	30074912	ENSBTAG00000012750	UPK2	35505	30000000	31000000	Susceptibility_loci	Neibergs,_et_al._2014	California_calves_BRD_susceptibility_locus
15	30036591	30037532	30073036	30074912	ENSBTAG00000012750	UPK2	35505	30000000	31000000	Susceptibility_loci	Neibergs,_et_al._2014	Combined_California_and_New_Mexico_calves_BRD_susceptibility_locus
15	30047671	30048214	30073036	30074912	ENSBTAG00000012750	UPK2	24823	30000000	31000000	Susceptibility_loci	Neibergs,_et_al._2014	California_calves_BRD_susceptibility_locus
15	30047671	30048214	30073036	30074912	ENSBTAG00000012750	UPK2	24823	30000000	31000000	Susceptibility_loci	Neibergs,_et_al._2014	Combined_California_and_New_Mexico_calves_BRD_susceptibility_locus
15	30073227	30073665	30073036	30074912	ENSBTAG00000012750	UPK2	0	30000000	31000000	Susceptibility_loci	Neibergs,_et_al._2014	California_calves_BRD_susceptibility_locus
15	30073227	30073665	30073036	30074912	ENSBTAG00000012750	UPK2	0	30000000	31000000	Susceptibility_loci	Neibergs,_et_al._2014	Combined_California_and_New_Mexico_calves_BRD_susceptibility_locus
15	30296085	30296466	30278100	30296544	ENSBTAG00000040569	NLRX1	0	30000000	31000000	Susceptibility_loci	Neibergs,_et_al._2014	California_calves_BRD_susceptibility_locus
15	30296085	30296466	30278100	30296544	ENSBTAG00000040569	NLRX1	0	30000000	31000000	Susceptibility_loci	Neibergs,_et_al._2014	Combined_California_and_New_Mexico_calves_BRD_susceptibility_locus
15	30383944	30384890	30314911	30406073	ENSBTAG00000006817	CBL	0	30000000	31000000	Susceptibility_loci	Neibergs,_et_al._2014	California_calves_BRD_susceptibility_locus
15	30383944	30384890	30314911	30406073	ENSBTAG00000006817	CBL	0	30000000	31000000	Susceptibility_loci	Neibergs,_et_al._2014	Combined_California_and_New_Mexico_calves_BRD_susceptibility_locus
15	30772609	30773085	31213143	31240221	ENSBTAG00000009419	TRIM29	440059	30000000	31000000	Susceptibility_loci	Neibergs,_et_al._2014	California_calves_BRD_susceptibility_locus
15	30772609	30773085	31213143	31240221	ENSBTAG00000009419	TRIM29	440059	30000000	31000000	Susceptibility_loci	Neibergs,_et_al._2014	Combined_California_and_New_Mexico_calves_BRD_susceptibility_locus
15	31389719	31390134	31410515	31431842	ENSBTAG00000021340	POU2F3	20382	31000000	32000000	Susceptibility_loci	Neibergs,_et_al._2014	Combined_California_and_New_Mexico_calves_BRD_susceptibility_locus
15	36070411	36070935	36112951	36207312	ENSBTAG00000006974	PLEKHA7	42017	35995220	36429977	QTLR_13	Lipkin,_et_al._2016	BRD_QTL_in_Israeli_Holstein_male_calves
15	51459495	51459795	51472486	51483656	ENSBTAG00000013900	TRIM21	12692	51337611	52337076	Chromosomal_region	Quick,_et_al._2025	Chromosomal_regions_explaining_the_largest_proportion_of_genetic_variance_in_3-wk_bovine_respiratory_disease_(BRD)_phenotypes
15	51757943	51758482	51778327	51779310	ENSBTAG00000035686		19846	51337611	52337076	Chromosomal_region	Quick,_et_al._2025	Chromosomal_regions_explaining_the_largest_proportion_of_genetic_variance_in_3-wk_bovine_respiratory_disease_(BRD)_phenotypes
15	51811597	51812061	51801715	51843018	ENSBTAG00000013111	RRM1	0	51337611	52337076	Chromosomal_region	Quick,_et_al._2025	Chromosomal_regions_explaining_the_largest_proportion_of_genetic_variance_in_3-wk_bovine_respiratory_disease_(BRD)_phenotypes
15	52037080	52037616	51845122	52049569	ENSBTAG00000013109	STIM1	0	51337611	52337076	Chromosomal_region	Quick,_et_al._2025	Chromosomal_regions_explaining_the_largest_proportion_of_genetic_variance_in_3-wk_bovine_respiratory_disease_(BRD)_phenotypes
15	52038516	52039025	51845122	52049569	ENSBTAG00000013109	STIM1	0	51337611	52337076	Chromosomal_region	Quick,_et_al._2025	Chromosomal_regions_explaining_the_largest_proportion_of_genetic_variance_in_3-wk_bovine_respiratory_disease_(BRD)_phenotypes
15	52055277	52055558	52061683	52075146	ENSBTAG00000000347	RHOG	6126	51337611	52337076	Chromosomal_region	Quick,_et_al._2025	Chromosomal_regions_explaining_the_largest_proportion_of_genetic_variance_in_3-wk_bovine_respiratory_disease_(BRD)_phenotypes
16	36029837	36030269	35975651	36045361	ENSBTAG00000014439	KMO	0	36000000	37000000	Susceptibility_loci	Neibergs,_et_al._2014	California_calves_BRD_susceptibility_locus
16	36029837	36030269	35975651	36045361	ENSBTAG00000014439	KMO	0	36000000	37000000	Susceptibility_loci	Neibergs,_et_al._2014	Combined_California_and_New_Mexico_calves_BRD_susceptibility_locus
16	36818387	36819361	36963321	36966885	ENSBTAG00000009943		143961	36000000	37000000	Susceptibility_loci	Neibergs,_et_al._2014	California_calves_BRD_susceptibility_locus
16	36818387	36819361	36963321	36966885	ENSBTAG00000009943		143961	36000000	37000000	Susceptibility_loci	Neibergs,_et_al._2014	Combined_California_and_New_Mexico_calves_BRD_susceptibility_locus
16	36885422	36885781	36963321	36966885	ENSBTAG00000009943		77541	36000000	37000000	Susceptibility_loci	Neibergs,_et_al._2014	California_calves_BRD_susceptibility_locus
16	36885422	36885781	36963321	36966885	ENSBTAG00000009943		77541	36000000	37000000	Susceptibility_loci	Neibergs,_et_al._2014	Combined_California_and_New_Mexico_calves_BRD_susceptibility_locus
16	36902872	36903504	36963321	36966885	ENSBTAG00000009943		59818	36000000	37000000	Susceptibility_loci	Neibergs,_et_al._2014	California_calves_BRD_susceptibility_locus
16	36902872	36903504	36963321	36966885	ENSBTAG00000009943		59818	36000000	37000000	Susceptibility_loci	Neibergs,_et_al._2014	Combined_California_and_New_Mexico_calves_BRD_susceptibility_locus
16	36932187	36932870	36963321	36966885	ENSBTAG00000009943		30452	36000000	37000000	Susceptibility_loci	Neibergs,_et_al._2014	California_calves_BRD_susceptibility_locus
16	36932187	36932870	36963321	36966885	ENSBTAG00000009943		30452	36000000	37000000	Susceptibility_loci	Neibergs,_et_al._2014	Combined_California_and_New_Mexico_calves_BRD_susceptibility_locus
16	36976390	36976892	36976802	36979962	ENSBTAG00000009938	XCL1	0	36000000	37000000	Susceptibility_loci	Neibergs,_et_al._2014	California_calves_BRD_susceptibility_locus
16	36976390	36976892	36976802	36979962	ENSBTAG00000009938	XCL1	0	36000000	37000000	Susceptibility_loci	Neibergs,_et_al._2014	Combined_California_and_New_Mexico_calves_BRD_susceptibility_locus
16	38154050	38154565	38158186	38173226	ENSBTAG00000011515	SELL	3622	38146214	38575149	QTLR_14	Lipkin,_et_al._2016	BRD_QTL_in_Israeli_Holstein_male_calves
16	38156337	38156785	38158186	38173226	ENSBTAG00000011515	SELL	1402	38146214	38575149	QTLR_14	Lipkin,_et_al._2016	BRD_QTL_in_Israeli_Holstein_male_calves
16	38328923	38329212	38299764	38341385	ENSBTAG00000014794	SCYL3	0	38146214	38575149	QTLR_14	Lipkin,_et_al._2016	BRD_QTL_in_Israeli_Holstein_male_calves
16	38332855	38333472	38299764	38341385	ENSBTAG00000014794	SCYL3	0	38146214	38575149	QTLR_14	Lipkin,_et_al._2016	BRD_QTL_in_Israeli_Holstein_male_calves
16	64704559	64705181	64948332	64958885	ENSBTAG00000013631	GLUL	243152	64000000	65000000	Susceptibility_loci	Neibergs,_et_al._2014	New_Mexico_calves_BRD_susceptibility_locus
16	64711727	64712458	64948332	64958885	ENSBTAG00000013631	GLUL	235875	64000000	65000000	Susceptibility_loci	Neibergs,_et_al._2014	New_Mexico_calves_BRD_susceptibility_locus
16	70388531	70388812	70439848	70501645	ENSBTAG00000024449	CENPF	51037	70000000	71000000	Susceptibility_loci	Neibergs,_et_al._2014	New_Mexico_calves_BRD_susceptibility_locus
17	10518688	10519361	10182664	10560361	ENSBTAG00000002531	ARHGAP10	0	10000000	11000000	Susceptibility_loci	Neibergs,_et_al._2014	Combined_California_and_New_Mexico_calves_BRD_susceptibility_locus
17	10607839	10608629	10610495	10643133	ENSBTAG00000010381	PRMT9	1867	10000000	11000000	Susceptibility_loci	Neibergs,_et_al._2014	Combined_California_and_New_Mexico_calves_BRD_susceptibility_locus
17	10731984	10732482	10752466	10828318	ENSBTAG00000013674	EDNRA	19985	10000000	11000000	Susceptibility_loci	Neibergs,_et_al._2014	Combined_California_and_New_Mexico_calves_BRD_susceptibility_locus
17	10758082	10758637	10752466	10828318	ENSBTAG00000013674	EDNRA	0	10000000	11000000	Susceptibility_loci	Neibergs,_et_al._2014	Combined_California_and_New_Mexico_calves_BRD_susceptibility_locus
17	16296797	16297379	16347925	16363886	ENSBTAG00000018200	IL15	50547	16000000	17000000	Susceptibility_loci	Neibergs,_et_al._2014	Combined_California_and_New_Mexico_calves_BRD_susceptibility_locus
17	16303495	16303847	16347925	16363886	ENSBTAG00000018200	IL15	44079	16000000	17000000	Susceptibility_loci	Neibergs,_et_al._2014	Combined_California_and_New_Mexico_calves_BRD_susceptibility_locus
17	16439723	16440651	16835048	16854199	ENSBTAG00000000297	ZNF330	394398	16000000	17000000	Susceptibility_loci	Neibergs,_et_al._2014	Combined_California_and_New_Mexico_calves_BRD_susceptibility_locus
17	16826946	16827409	16835048	16854199	ENSBTAG00000000297	ZNF330	7640	16000000	17000000	Susceptibility_loci	Neibergs,_et_al._2014	Combined_California_and_New_Mexico_calves_BRD_susceptibility_locus
17	72160829	72161297	72142468	72196937	ENSBTAG00000010662	LIMK2	0	72000000	73000000	Susceptibility_loci	Neibergs,_et_al._2014	New_Mexico_calves_BRD_susceptibility_locus
17	72244986	72245647	72229523	72247004	ENSBTAG00000005478	PATZ1	0	72000000	73000000	Susceptibility_loci	Neibergs,_et_al._2014	New_Mexico_calves_BRD_susceptibility_locus
17	72246593	72247889	72229523	72247004	ENSBTAG00000005478	PATZ1	0	72000000	73000000	Susceptibility_loci	Neibergs,_et_al._2014	New_Mexico_calves_BRD_susceptibility_locus
17	72349952	72350345	72339949	72425933	ENSBTAG00000008996	SFI1	0	72000000	73000000	Susceptibility_loci	Neibergs,_et_al._2014	New_Mexico_calves_BRD_susceptibility_locus
17	72354694	72355454	72339949	72425933	ENSBTAG00000008996	SFI1	0	72000000	73000000	Susceptibility_loci	Neibergs,_et_al._2014	New_Mexico_calves_BRD_susceptibility_locus
17	72623795	72624305	72629359	72630106	ENSBTAG00000031134	YWHAH	5055	72000000	73000000	Susceptibility_loci	Neibergs,_et_al._2014	New_Mexico_calves_BRD_susceptibility_locus
17	72805366	72806033	72808678	72809396	ENSBTAG00000046584		2646	72000000	73000000	Susceptibility_loci	Neibergs,_et_al._2014	New_Mexico_calves_BRD_susceptibility_locus
17	72849043	72850381	72826680	73152862	ENSBTAG00000031160		0	72000000	73000000	Susceptibility_loci	Neibergs,_et_al._2014	New_Mexico_calves_BRD_susceptibility_locus
17	72849043	72850381	72849360	72849927	ENSBTAG00000047529		0	72000000	73000000	Susceptibility_loci	Neibergs,_et_al._2014	New_Mexico_calves_BRD_susceptibility_locus
17	72962425	72963402	72826680	73152862	ENSBTAG00000031160		0	72000000	73000000	Susceptibility_loci	Neibergs,_et_al._2014	New_Mexico_calves_BRD_susceptibility_locus
17	72968908	72969520	72826680	73152862	ENSBTAG00000031160		0	72000000	73000000	Susceptibility_loci	Neibergs,_et_al._2014	New_Mexico_calves_BRD_susceptibility_locus
17	72971811	72972313	72826680	73152862	ENSBTAG00000031160		0	72000000	73000000	Susceptibility_loci	Neibergs,_et_al._2014	New_Mexico_calves_BRD_susceptibility_locus
17	72978610	72979257	72826680	73152862	ENSBTAG00000031160		0	72000000	73000000	Susceptibility_loci	Neibergs,_et_al._2014	New_Mexico_calves_BRD_susceptibility_locus
18	43041610	43042031	43038546	43068295	ENSBTAG00000014123	ZNF507	0	42206646	43204749	Chromosomal_region	Quick,_et_al._2027	Chromosomal_regions_explaining_the_largest_proportion_of_genetic_variance_in_3-wk_bovine_respiratory_disease_(BRD)_phenotypes
18	55087793	55088471	55089143	55097794	ENSBTAG00000021192	NOP53	673	55000000	56000000	Susceptibility_loci	Neibergs,_et_al._2014	Combined_California_and_New_Mexico_calves_BRD_susceptibility_locus
18	55099281	55099798	55112228	55116590	ENSBTAG00000008203		12431	55000000	56000000	Susceptibility_loci	Neibergs,_et_al._2014	Combined_California_and_New_Mexico_calves_BRD_susceptibility_locus
18	55533528	55534823	55525319	55534438	ENSBTAG00000004463	KDELR1	0	55000000	56000000	Susceptibility_loci	Neibergs,_et_al._2014	Combined_California_and_New_Mexico_calves_BRD_susceptibility_locus
18	55626399	55626971	55660402	55697135	ENSBTAG00000045498	SULT2B1	33432	55000000	56000000	Susceptibility_loci	Neibergs,_et_al._2014	Combined_California_and_New_Mexico_calves_BRD_susceptibility_locus
18	55671126	55671701	55660402	55697135	ENSBTAG00000045498	SULT2B1	0	55000000	56000000	Susceptibility_loci	Neibergs,_et_al._2014	Combined_California_and_New_Mexico_calves_BRD_susceptibility_locus
18	55735428	55736069	55730210	55736474	ENSBTAG00000006757	CA11	0	55000000	56000000	Susceptibility_loci	Neibergs,_et_al._2014	Combined_California_and_New_Mexico_calves_BRD_susceptibility_locus
18	55744206	55744868	55745678	55751319	ENSBTAG00000044132	NTN5	811	55000000	56000000	Susceptibility_loci	Neibergs,_et_al._2014	Combined_California_and_New_Mexico_calves_BRD_susceptibility_locus
18	55828373	55828702	55828930	55832924	ENSBTAG00000023374	FUT1	229	55000000	56000000	Susceptibility_loci	Neibergs,_et_al._2014	Combined_California_and_New_Mexico_calves_BRD_susceptibility_locus
18	55848601	55849277	55862538	55876549	ENSBTAG00000009172	BCAT2	13262	55000000	56000000	Susceptibility_loci	Neibergs,_et_al._2014	Combined_California_and_New_Mexico_calves_BRD_susceptibility_locus
18	55900333	55900684	55899438	55922868	ENSBTAG00000009177	PLEKHA4	0	55000000	56000000	Susceptibility_loci	Neibergs,_et_al._2014	Combined_California_and_New_Mexico_calves_BRD_susceptibility_locus
18	55936740	55937062	55930396	55938573	ENSBTAG00000002368	TULP2	0	55000000	56000000	Susceptibility_loci	Neibergs,_et_al._2014	Combined_California_and_New_Mexico_calves_BRD_susceptibility_locus
18	55947128	55947411	55939560	55955606	ENSBTAG00000002378	NUCB1	0	55000000	56000000	Susceptibility_loci	Neibergs,_et_al._2014	Combined_California_and_New_Mexico_calves_BRD_susceptibility_locus
18	65285044	65285505	65291985	65319947	ENSBTAG00000003447		6481	65000000	66000000	Susceptibility_loci	Neibergs,_et_al._2014	New_Mexico_calves_BRD_susceptibility_locus
18	65766463	65767176	65787332	65794000	ENSBTAG00000025023		20157	65000000	66000000	Susceptibility_loci	Neibergs,_et_al._2014	New_Mexico_calves_BRD_susceptibility_locus
18	65851874	65852898	65866463	65872294	ENSBTAG00000037882	ZNF584	13566	65000000	66000000	Susceptibility_loci	Neibergs,_et_al._2014	New_Mexico_calves_BRD_susceptibility_locus
19	9022072	9023113	9038200	9041927	ENSBTAG00000014766	SRSF1	15088	9000000	10000000	Susceptibility_loci	Neibergs,_et_al._2014	California_calves_BRD_susceptibility_locus
19	9022072	9023113	9038200	9041927	ENSBTAG00000014766	SRSF1	15088	9000000	10000000	Susceptibility_loci	Neibergs,_et_al._2014	Combined_California_and_New_Mexico_calves_BRD_susceptibility_locus
19	9513632	9514437	9498689	9523833	ENSBTAG00000046321	TSPOAP1	0	9000000	10000000	Susceptibility_loci	Neibergs,_et_al._2014	California_calves_BRD_susceptibility_locus
19	9513632	9514437	9498689	9523833	ENSBTAG00000046321	TSPOAP1	0	9000000	10000000	Susceptibility_loci	Neibergs,_et_al._2014	Combined_California_and_New_Mexico_calves_BRD_susceptibility_locus
19	9520207	9521224	9498689	9523833	ENSBTAG00000046321	TSPOAP1	0	9000000	10000000	Susceptibility_loci	Neibergs,_et_al._2014	California_calves_BRD_susceptibility_locus
19	9520207	9521224	9498689	9523833	ENSBTAG00000046321	TSPOAP1	0	9000000	10000000	Susceptibility_loci	Neibergs,_et_al._2014	Combined_California_and_New_Mexico_calves_BRD_susceptibility_locus
19	9531992	9532329	9540309	9546074	ENSBTAG00000003386		7981	9000000	10000000	Susceptibility_loci	Neibergs,_et_al._2014	California_calves_BRD_susceptibility_locus
19	9531992	9532329	9540309	9546074	ENSBTAG00000003386		7981	9000000	10000000	Susceptibility_loci	Neibergs,_et_al._2014	Combined_California_and_New_Mexico_calves_BRD_susceptibility_locus
19	9692410	9693054	9671308	9696122	ENSBTAG00000015352	MTMR4	0	9000000	10000000	Susceptibility_loci	Neibergs,_et_al._2014	California_calves_BRD_susceptibility_locus
19	9692410	9693054	9671308	9696122	ENSBTAG00000015352	MTMR4	0	9000000	10000000	Susceptibility_loci	Neibergs,_et_al._2014	Combined_California_and_New_Mexico_calves_BRD_susceptibility_locus
19	9704965	9705410	9697827	9707120	ENSBTAG00000015368	SEPTIN4	0	9000000	10000000	Susceptibility_loci	Neibergs,_et_al._2014	California_calves_BRD_susceptibility_locus
19	9704965	9705410	9697827	9707120	ENSBTAG00000015368	SEPTIN4	0	9000000	10000000	Susceptibility_loci	Neibergs,_et_al._2014	Combined_California_and_New_Mexico_calves_BRD_susceptibility_locus
19	9906138	9906631	9888991	9919367	ENSBTAG00000015036	RAD51C	0	9000000	10000000	Susceptibility_loci	Neibergs,_et_al._2014	California_calves_BRD_susceptibility_locus
19	9906138	9906631	9888991	9919367	ENSBTAG00000015036	RAD51C	0	9000000	10000000	Susceptibility_loci	Neibergs,_et_al._2014	Combined_California_and_New_Mexico_calves_BRD_susceptibility_locus
19	9943734	9944185	10143539	10164011	ENSBTAG00000010788	PPM1E	199355	9000000	10000000	Susceptibility_loci	Neibergs,_et_al._2014	California_calves_BRD_susceptibility_locus
19	9943734	9944185	10143539	10164011	ENSBTAG00000010788	PPM1E	199355	9000000	10000000	Susceptibility_loci	Neibergs,_et_al._2014	Combined_California_and_New_Mexico_calves_BRD_susceptibility_locus
19	26087175	26087623	26254180	26285583	ENSBTAG00000015656	WSCD1	166558	26000000	27000000	Susceptibility_loci	Neibergs,_et_al._2014	New_Mexico_calves_BRD_susceptibility_locus
19	26637325	26637727	26638785	26668466	ENSBTAG00000020433	NLRP1	1059	26000000	27000000	Susceptibility_loci	Neibergs,_et_al._2014	New_Mexico_calves_BRD_susceptibility_locus
19	26652881	26653357	26638785	26668466	ENSBTAG00000020433	NLRP1	0	26000000	27000000	Susceptibility_loci	Neibergs,_et_al._2014	New_Mexico_calves_BRD_susceptibility_locus
19	26903415	26903870	26916675	26922987	ENSBTAG00000035975		12806	26000000	27000000	Susceptibility_loci	Neibergs,_et_al._2014	New_Mexico_calves_BRD_susceptibility_locus
19	26905859	26906501	26916675	26922987	ENSBTAG00000035975		10175	26000000	27000000	Susceptibility_loci	Neibergs,_et_al._2014	New_Mexico_calves_BRD_susceptibility_locus
19	26914603	26915088	26916675	26922987	ENSBTAG00000035975		1588	26000000	27000000	Susceptibility_loci	Neibergs,_et_al._2014	New_Mexico_calves_BRD_susceptibility_locus
2	114601654	114602100	115790540	115794253	ENSBTAG00000021308	IRS1	1188441	114545480	114830722	QTLR_7	Lipkin,_et_al._2016	BRD_QTL_in_Israeli_Holstein_male_calves
20	142718	143094	153402	155113	ENSBTAG00000024593	SPZ1	10309	0	1000000	Susceptibility_loci	Neibergs,_et_al._2014	Combined_California_and_New_Mexico_calves_BRD_susceptibility_locus
20	142718	143094	153402	155113	ENSBTAG00000024593	SPZ1	10309	0	1000000	Susceptibility_loci	Neibergs,_et_al._2014	Combined_California_and_New_Mexico_calves_BRD_susceptibility_locus
20	671012	671381	1365735	1398816	ENSBTAG00000008180	SPDL1	694355	0	1000000	Susceptibility_loci	Neibergs,_et_al._2014	Combined_California_and_New_Mexico_calves_BRD_susceptibility_locus
20	671012	671381	1365735	1398816	ENSBTAG00000008180	SPDL1	694355	0	1000000	Susceptibility_loci	Neibergs,_et_al._2014	Combined_California_and_New_Mexico_calves_BRD_susceptibility_locus
20	917989	918454	1365735	1398816	ENSBTAG00000008180	SPDL1	447282	0	1000000	Susceptibility_loci	Neibergs,_et_al._2014	Combined_California_and_New_Mexico_calves_BRD_susceptibility_locus
20	917989	918454	1365735	1398816	ENSBTAG00000008180	SPDL1	447282	0	1000000	Susceptibility_loci	Neibergs,_et_al._2014	Combined_California_and_New_Mexico_calves_BRD_susceptibility_locus
20	23031033	23031487	23007391	23117580	ENSBTAG00000001001	ANKRD55	0	23000000	24000000	Susceptibility_loci	Neibergs,_et_al._2014	Combined_California_and_New_Mexico_calves_BRD_susceptibility_locus
20	23035171	23035416	23007391	23117580	ENSBTAG00000001001	ANKRD55	0	23000000	24000000	Susceptibility_loci	Neibergs,_et_al._2014	Combined_California_and_New_Mexico_calves_BRD_susceptibility_locus
20	23116342	23116962	23007391	23117580	ENSBTAG00000001001	ANKRD55	0	23000000	24000000	Susceptibility_loci	Neibergs,_et_al._2014	Combined_California_and_New_Mexico_calves_BRD_susceptibility_locus
20	23127082	23128117	23212633	23270316	ENSBTAG00000017745	IL6ST	84517	23000000	24000000	Susceptibility_loci	Neibergs,_et_al._2014	Combined_California_and_New_Mexico_calves_BRD_susceptibility_locus
20	23153671	23154156	23212633	23270316	ENSBTAG00000017745	IL6ST	58478	23000000	24000000	Susceptibility_loci	Neibergs,_et_al._2014	Combined_California_and_New_Mexico_calves_BRD_susceptibility_locus
20	23223892	23224424	23212633	23270316	ENSBTAG00000017745	IL6ST	0	23000000	24000000	Susceptibility_loci	Neibergs,_et_al._2014	Combined_California_and_New_Mexico_calves_BRD_susceptibility_locus
20	23464319	23464554	23461326	23565673	ENSBTAG00000033313	SLC38A9	0	23000000	24000000	Susceptibility_loci	Neibergs,_et_al._2014	Combined_California_and_New_Mexico_calves_BRD_susceptibility_locus
20	23708194	23708696	23658802	23793336	ENSBTAG00000010526	PLPP1	0	23000000	24000000	Susceptibility_loci	Neibergs,_et_al._2014	Combined_California_and_New_Mexico_calves_BRD_susceptibility_locus
20	23737034	23737731	23658802	23793336	ENSBTAG00000010526	PLPP1	0	23000000	24000000	Susceptibility_loci	Neibergs,_et_al._2014	Combined_California_and_New_Mexico_calves_BRD_susceptibility_locus
20	23737034	23737731	23727322	23853276	ENSBTAG00000010518	MTREX	0	23000000	24000000	Susceptibility_loci	Neibergs,_et_al._2014	Combined_California_and_New_Mexico_calves_BRD_susceptibility_locus
21	47292272	47292684	47292474	47306417	ENSBTAG00000009186	PAX9	0	47000000	48000000	Susceptibility_loci	Neibergs,_et_al._2014	New_Mexico_calves_BRD_susceptibility_locus
21	47852278	47853229	47852815	48169316	ENSBTAG00000000655	MIPOL1	0	47000000	48000000	Susceptibility_loci	Neibergs,_et_al._2014	New_Mexico_calves_BRD_susceptibility_locus
21	47915940	47916556	47852815	48169316	ENSBTAG00000000655	MIPOL1	0	47000000	48000000	Susceptibility_loci	Neibergs,_et_al._2014	New_Mexico_calves_BRD_susceptibility_locus
23	3171384	3172287	3431407	3687495	ENSBTAG00000021237	DST	259121	3000000	4000000	Susceptibility_loci	Neibergs,_et_al._2014	California_calves_BRD_susceptibility_locus
23	3212901	3213441	3431407	3687495	ENSBTAG00000021237	DST	217967	3000000	4000000	Susceptibility_loci	Neibergs,_et_al._2014	California_calves_BRD_susceptibility_locus
23	3379935	3380754	3431407	3687495	ENSBTAG00000021237	DST	50654	3000000	4000000	Susceptibility_loci	Neibergs,_et_al._2014	California_calves_BRD_susceptibility_locus
25	22924820	22925306	22945288	22950294	ENSBTAG00000046132		19983	22000000	23000000	Susceptibility_loci	Neibergs,_et_al._2014	New_Mexico_calves_BRD_susceptibility_locus
25	22942394	22943482	22945288	22950294	ENSBTAG00000046132		1807	22000000	23000000	Susceptibility_loci	Neibergs,_et_al._2014	New_Mexico_calves_BRD_susceptibility_locus
25	22979690	22980473	22964774	23034012	ENSBTAG00000013169	LCMT1	0	22000000	23000000	Susceptibility_loci	Neibergs,_et_al._2014	New_Mexico_calves_BRD_susceptibility_locus
27	7509975	7510486	7557041	7603267	ENSBTAG00000005825	NEIL3	46556	7034011	8029701	Chromosomal_region	Quick,_et_al._2033	Chromosomal_regions_explaining_the_largest_proportion_of_genetic_variance_in_6-wk_bovine_respiratory_disease_(BRD)_phenotypes
27	7541237	7541676	7557041	7603267	ENSBTAG00000005825	NEIL3	15366	7034011	8029701	Chromosomal_region	Quick,_et_al._2033	Chromosomal_regions_explaining_the_largest_proportion_of_genetic_variance_in_6-wk_bovine_respiratory_disease_(BRD)_phenotypes
28	19126834	19127250	19352305	19381439	ENSBTAG00000012476	NRBF2	225056	19115046	20114457	Chromosomal_region	Quick,_et_al._2034	Chromosomal_regions_explaining_the_largest_proportion_of_genetic_variance_in_6-wk_bovine_respiratory_disease_(BRD)_phenotypes
28	19276795	19277238	19352305	19381439	ENSBTAG00000012476	NRBF2	75068	19115046	20114457	Chromosomal_region	Quick,_et_al._2034	Chromosomal_regions_explaining_the_largest_proportion_of_genetic_variance_in_6-wk_bovine_respiratory_disease_(BRD)_phenotypes
28	19372612	19373247	19352305	19381439	ENSBTAG00000012476	NRBF2	0	19115046	20114457	Chromosomal_region	Quick,_et_al._2034	Chromosomal_regions_explaining_the_largest_proportion_of_genetic_variance_in_6-wk_bovine_respiratory_disease_(BRD)_phenotypes
28	19398525	19399187	19393375	19663523	ENSBTAG00000001573	JMJD1C	0	19115046	20114457	Chromosomal_region	Quick,_et_al._2034	Chromosomal_regions_explaining_the_largest_proportion_of_genetic_variance_in_6-wk_bovine_respiratory_disease_(BRD)_phenotypes
28	19411873	19412120	19393375	19663523	ENSBTAG00000001573	JMJD1C	0	19115046	20114457	Chromosomal_region	Quick,_et_al._2034	Chromosomal_regions_explaining_the_largest_proportion_of_genetic_variance_in_6-wk_bovine_respiratory_disease_(BRD)_phenotypes
28	19479876	19480306	19393375	19663523	ENSBTAG00000001573	JMJD1C	0	19115046	20114457	Chromosomal_region	Quick,_et_al._2034	Chromosomal_regions_explaining_the_largest_proportion_of_genetic_variance_in_6-wk_bovine_respiratory_disease_(BRD)_phenotypes
28	19597357	19597872	19393375	19663523	ENSBTAG00000001573	JMJD1C	0	19115046	20114457	Chromosomal_region	Quick,_et_al._2034	Chromosomal_regions_explaining_the_largest_proportion_of_genetic_variance_in_6-wk_bovine_respiratory_disease_(BRD)_phenotypes
28	19738876	19739344	19709521	19806763	ENSBTAG00000019755	REEP3	0	19115046	20114457	Chromosomal_region	Quick,_et_al._2034	Chromosomal_regions_explaining_the_largest_proportion_of_genetic_variance_in_6-wk_bovine_respiratory_disease_(BRD)_phenotypes
28	19807412	19807894	22419203	24270401	ENSBTAG00000045699	CTNNA3	2611310	19115046	20114457	Chromosomal_region	Quick,_et_al._2034	Chromosomal_regions_explaining_the_largest_proportion_of_genetic_variance_in_6-wk_bovine_respiratory_disease_(BRD)_phenotypes
28	19886153	19886732	22419203	24270401	ENSBTAG00000045699	CTNNA3	2532472	19115046	20114457	Chromosomal_region	Quick,_et_al._2034	Chromosomal_regions_explaining_the_largest_proportion_of_genetic_variance_in_6-wk_bovine_respiratory_disease_(BRD)_phenotypes
28	36068715	36069283	36077428	36109014	ENSBTAG00000003907	TSPAN14	8146	36000000	37000000	Susceptibility_loci	Neibergs,_et_al._2014	New_Mexico_calves_BRD_susceptibility_locus
28	36096708	36097157	36077428	36109014	ENSBTAG00000003907	TSPAN14	0	36000000	37000000	Susceptibility_loci	Neibergs,_et_al._2014	New_Mexico_calves_BRD_susceptibility_locus
28	36138540	36138948	36127031	36212116	ENSBTAG00000003910	SH2D4B	0	36000000	37000000	Susceptibility_loci	Neibergs,_et_al._2014	New_Mexico_calves_BRD_susceptibility_locus
28	36175827	36176193	36127031	36212116	ENSBTAG00000003910	SH2D4B	0	36000000	37000000	Susceptibility_loci	Neibergs,_et_al._2014	New_Mexico_calves_BRD_susceptibility_locus
29	48049140	48049538	48068209	48070209	ENSBTAG00000008477		18672	48000000	49000000	Susceptibility_loci	Neibergs,_et_al._2014	Combined_California_and_New_Mexico_calves_BRD_susceptibility_locus
29	48166896	48167415	48167168	48194210	ENSBTAG00000006071	CTTN	0	48000000	49000000	Susceptibility_loci	Neibergs,_et_al._2014	Combined_California_and_New_Mexico_calves_BRD_susceptibility_locus
29	48637427	48637709	48876965	48914063	ENSBTAG00000004212		239257	48000000	49000000	Susceptibility_loci	Neibergs,_et_al._2014	Combined_California_and_New_Mexico_calves_BRD_susceptibility_locus
29	48917749	48918092	48930324	48950644	ENSBTAG00000016465	DHCR7	12233	48000000	49000000	Susceptibility_loci	Neibergs,_et_al._2014	Combined_California_and_New_Mexico_calves_BRD_susceptibility_locus
3	107247834	107248622	107180352	107389223	ENSBTAG00000021024	MACF1	0	107000000	108000000	Susceptibility_loci	Neibergs,_et_al._2014	California_calves_BRD_susceptibility_locus
3	107327667	107328406	107180352	107389223	ENSBTAG00000021024	MACF1	0	107000000	108000000	Susceptibility_loci	Neibergs,_et_al._2014	California_calves_BRD_susceptibility_locus
3	107373236	107373473	107180352	107389223	ENSBTAG00000021024	MACF1	0	107000000	108000000	Susceptibility_loci	Neibergs,_et_al._2014	California_calves_BRD_susceptibility_locus
3	107402595	107403478	107513772	107515427	ENSBTAG00000047038		110295	107000000	108000000	Susceptibility_loci	Neibergs,_et_al._2014	California_calves_BRD_susceptibility_locus
3	119025731	119026157	118937215	119412428	ENSBTAG00000017764	HDAC4	0	119000000	120000000	Susceptibility_loci	Neibergs,_et_al._2014	California_calves_BRD_susceptibility_locus
3	119025731	119026157	118937215	119412428	ENSBTAG00000017764	HDAC4	0	119000000	121000000	Susceptibility_loci	Neibergs,_et_al._2014	Combined_California_and_New_Mexico_calves_BRD_susceptibility_locus
3	119225372	119226369	118937215	119412428	ENSBTAG00000017764	HDAC4	0	119000000	120000000	Susceptibility_loci	Neibergs,_et_al._2014	California_calves_BRD_susceptibility_locus
3	119225372	119226369	118937215	119412428	ENSBTAG00000017764	HDAC4	0	119000000	121000000	Susceptibility_loci	Neibergs,_et_al._2014	Combined_California_and_New_Mexico_calves_BRD_susceptibility_locus
3	119396907	119397466	118937215	119412428	ENSBTAG00000017764	HDAC4	0	119000000	120000000	Susceptibility_loci	Neibergs,_et_al._2014	California_calves_BRD_susceptibility_locus
3	119396907	119397466	118937215	119412428	ENSBTAG00000017764	HDAC4	0	119000000	121000000	Susceptibility_loci	Neibergs,_et_al._2014	Combined_California_and_New_Mexico_calves_BRD_susceptibility_locus
3	119486514	119487045	119687614	119688555	ENSBTAG00000046002		200570	119000000	120000000	Susceptibility_loci	Neibergs,_et_al._2014	California_calves_BRD_susceptibility_locus
3	119486514	119487045	119687614	119688555	ENSBTAG00000046002		200570	119000000	121000000	Susceptibility_loci	Neibergs,_et_al._2014	Combined_California_and_New_Mexico_calves_BRD_susceptibility_locus
3	119494836	119495989	119687614	119688555	ENSBTAG00000046002		191626	119000000	120000000	Susceptibility_loci	Neibergs,_et_al._2014	California_calves_BRD_susceptibility_locus
3	119494836	119495989	119687614	119688555	ENSBTAG00000046002		191626	119000000	121000000	Susceptibility_loci	Neibergs,_et_al._2014	Combined_California_and_New_Mexico_calves_BRD_susceptibility_locus
3	119764615	119765775	119779215	119794481	ENSBTAG00000003279	NDUFA10	13441	119000000	120000000	Susceptibility_loci	Neibergs,_et_al._2014	California_calves_BRD_susceptibility_locus
3	119764615	119765775	119779215	119794481	ENSBTAG00000003279	NDUFA10	13441	119000000	121000000	Susceptibility_loci	Neibergs,_et_al._2014	Combined_California_and_New_Mexico_calves_BRD_susceptibility_locus
3	120272909	120273787	120269947	120287272	ENSBTAG00000003593	ANKMY1	0	119000000	121000000	Susceptibility_loci	Neibergs,_et_al._2014	Combined_California_and_New_Mexico_calves_BRD_susceptibility_locus
3	120336806	120337267	120332023	120339480	ENSBTAG00000002809	CAPN10	0	119000000	121000000	Susceptibility_loci	Neibergs,_et_al._2014	Combined_California_and_New_Mexico_calves_BRD_susceptibility_locus
3	120430293	120430740	120383561	120476582	ENSBTAG00000015996	GPC1	0	119000000	121000000	Susceptibility_loci	Neibergs,_et_al._2014	Combined_California_and_New_Mexico_calves_BRD_susceptibility_locus
3	120437734	120438227	120383561	120476582	ENSBTAG00000015996	GPC1	0	119000000	121000000	Susceptibility_loci	Neibergs,_et_al._2014	Combined_California_and_New_Mexico_calves_BRD_susceptibility_locus
3	120919419	120920013	120904562	120960962	ENSBTAG00000004315	HDLBP	0	119000000	121000000	Susceptibility_loci	Neibergs,_et_al._2014	Combined_California_and_New_Mexico_calves_BRD_susceptibility_locus
3	120952220	120952868	120904562	120960962	ENSBTAG00000004315	HDLBP	0	119000000	121000000	Susceptibility_loci	Neibergs,_et_al._2014	Combined_California_and_New_Mexico_calves_BRD_susceptibility_locus
4	47009967	47010466	46974646	47228658	ENSBTAG00000002037	ATXN7L1	0	47000000	48000000	Susceptibility_loci	Neibergs,_et_al._2014	California_calves_BRD_susceptibility_locus
4	47009967	47010466	46974646	47228658	ENSBTAG00000002037	ATXN7L1	0	47000000	48000000	Susceptibility_loci	Neibergs,_et_al._2014	Combined_California_and_New_Mexico_calves_BRD_susceptibility_locus
4	47209442	47210312	46974646	47228658	ENSBTAG00000002037	ATXN7L1	0	47000000	48000000	Susceptibility_loci	Neibergs,_et_al._2014	California_calves_BRD_susceptibility_locus
4	47209442	47210312	46974646	47228658	ENSBTAG00000002037	ATXN7L1	0	47000000	48000000	Susceptibility_loci	Neibergs,_et_al._2014	Combined_California_and_New_Mexico_calves_BRD_susceptibility_locus
4	47336827	47337145	47319496	47372208	ENSBTAG00000021365	CDHR3	0	47000000	48000000	Susceptibility_loci	Neibergs,_et_al._2014	California_calves_BRD_susceptibility_locus
4	47336827	47337145	47319496	47372208	ENSBTAG00000021365	CDHR3	0	47000000	48000000	Susceptibility_loci	Neibergs,_et_al._2014	Combined_California_and_New_Mexico_calves_BRD_susceptibility_locus
4	47382307	47382642	47423619	47453580	ENSBTAG00000019794	SYPL1	40978	47000000	48000000	Susceptibility_loci	Neibergs,_et_al._2014	California_calves_BRD_susceptibility_locus
4	47382307	47382642	47423619	47453580	ENSBTAG00000019794	SYPL1	40978	47000000	48000000	Susceptibility_loci	Neibergs,_et_al._2014	Combined_California_and_New_Mexico_calves_BRD_susceptibility_locus
4	47398196	47398837	47423619	47453580	ENSBTAG00000019794	SYPL1	24783	47000000	48000000	Susceptibility_loci	Neibergs,_et_al._2014	California_calves_BRD_susceptibility_locus
4	47398196	47398837	47423619	47453580	ENSBTAG00000019794	SYPL1	24783	47000000	48000000	Susceptibility_loci	Neibergs,_et_al._2014	Combined_California_and_New_Mexico_calves_BRD_susceptibility_locus
4	47403304	47403712	47423619	47453580	ENSBTAG00000019794	SYPL1	19908	47000000	48000000	Susceptibility_loci	Neibergs,_et_al._2014	California_calves_BRD_susceptibility_locus
4	47403304	47403712	47423619	47453580	ENSBTAG00000019794	SYPL1	19908	47000000	48000000	Susceptibility_loci	Neibergs,_et_al._2014	Combined_California_and_New_Mexico_calves_BRD_susceptibility_locus
4	47499227	47499687	47597860	47635332	ENSBTAG00000015509	NAMPT	98174	47000000	48000000	Susceptibility_loci	Neibergs,_et_al._2014	California_calves_BRD_susceptibility_locus
4	47499227	47499687	47597860	47635332	ENSBTAG00000015509	NAMPT	98174	47000000	48000000	Susceptibility_loci	Neibergs,_et_al._2014	Combined_California_and_New_Mexico_calves_BRD_susceptibility_locus
4	47831984	47832346	48267575	48302663	ENSBTAG00000020848	PIK3CG	435230	47000000	48000000	Susceptibility_loci	Neibergs,_et_al._2014	California_calves_BRD_susceptibility_locus
4	47831984	47832346	48267575	48302663	ENSBTAG00000020848	PIK3CG	435230	47000000	48000000	Susceptibility_loci	Neibergs,_et_al._2014	Combined_California_and_New_Mexico_calves_BRD_susceptibility_locus
4	47838556	47838951	48267575	48302663	ENSBTAG00000020848	PIK3CG	428625	47000000	48000000	Susceptibility_loci	Neibergs,_et_al._2014	California_calves_BRD_susceptibility_locus
4	47838556	47838951	48267575	48302663	ENSBTAG00000020848	PIK3CG	428625	47000000	48000000	Susceptibility_loci	Neibergs,_et_al._2014	Combined_California_and_New_Mexico_calves_BRD_susceptibility_locus
4	47959871	47960190	48267575	48302663	ENSBTAG00000020848	PIK3CG	307386	47000000	48000000	Susceptibility_loci	Neibergs,_et_al._2014	California_calves_BRD_susceptibility_locus
4	47959871	47960190	48267575	48302663	ENSBTAG00000020848	PIK3CG	307386	47000000	48000000	Susceptibility_loci	Neibergs,_et_al._2014	Combined_California_and_New_Mexico_calves_BRD_susceptibility_locus
4	48016147	48016786	48267575	48302663	ENSBTAG00000020848	PIK3CG	250790	48000000	49000000	Susceptibility_loci	Neibergs,_et_al._2014	Combined_California_and_New_Mexico_calves_BRD_susceptibility_locus
4	48056843	48057304	48267575	48302663	ENSBTAG00000020848	PIK3CG	210272	48000000	49000000	Susceptibility_loci	Neibergs,_et_al._2014	Combined_California_and_New_Mexico_calves_BRD_susceptibility_locus
4	48287652	48287971	48267575	48302663	ENSBTAG00000020848	PIK3CG	0	48000000	49000000	Susceptibility_loci	Neibergs,_et_al._2014	Combined_California_and_New_Mexico_calves_BRD_susceptibility_locus
4	48295618	48296798	48267575	48302663	ENSBTAG00000020848	PIK3CG	0	48000000	49000000	Susceptibility_loci	Neibergs,_et_al._2014	Combined_California_and_New_Mexico_calves_BRD_susceptibility_locus
4	48471591	48472706	48434955	48535433	ENSBTAG00000014958	PRKAR2B	0	48000000	49000000	Susceptibility_loci	Neibergs,_et_al._2014	Combined_California_and_New_Mexico_calves_BRD_susceptibility_locus
4	48583239	48583873	48576432	48851596	ENSBTAG00000005526	COG5	0	48000000	49000000	Susceptibility_loci	Neibergs,_et_al._2014	Combined_California_and_New_Mexico_calves_BRD_susceptibility_locus
4	48827862	48828231	48576432	48851596	ENSBTAG00000005526	COG5	0	48000000	49000000	Susceptibility_loci	Neibergs,_et_al._2014	Combined_California_and_New_Mexico_calves_BRD_susceptibility_locus
5	23543291	23543743	23629705	23632125	ENSBTAG00000005107		85963	23000000	24000000	Susceptibility_loci	Neibergs,_et_al._2014	New_Mexico_calves_BRD_susceptibility_locus
6	93567244	93567609	93528980	93628589	ENSBTAG00000021372	SEPTIN11	0	93025148	94020625	Chromosomal_region	Quick,_et_al._2029	Chromosomal_regions_explaining_the_largest_proportion_of_genetic_variance_in_6-wk_bovine_respiratory_disease_(BRD)_phenotypes
6	93724008	93724509	93746807	93758039	ENSBTAG00000021768	CCNG2	22299	93025148	94020625	Chromosomal_region	Quick,_et_al._2029	Chromosomal_regions_explaining_the_largest_proportion_of_genetic_variance_in_6-wk_bovine_respiratory_disease_(BRD)_phenotypes
6	93760546	93760926	93865921	93867076	ENSBTAG00000048196		104996	93025148	94020625	Chromosomal_region	Quick,_et_al._2029	Chromosomal_regions_explaining_the_largest_proportion_of_genetic_variance_in_6-wk_bovine_respiratory_disease_(BRD)_phenotypes
6	93786796	93787585	93865921	93867076	ENSBTAG00000048196		78337	93025148	94020625	Chromosomal_region	Quick,_et_al._2029	Chromosomal_regions_explaining_the_largest_proportion_of_genetic_variance_in_6-wk_bovine_respiratory_disease_(BRD)_phenotypes
6	93856776	93857094	93865921	93867076	ENSBTAG00000048196		8828	93025148	94020625	Chromosomal_region	Quick,_et_al._2029	Chromosomal_regions_explaining_the_largest_proportion_of_genetic_variance_in_6-wk_bovine_respiratory_disease_(BRD)_phenotypes
6	95064806	95065610	95065256	95136945	ENSBTAG00000010153	ANXA3	0	95000000	96000000	Susceptibility_loci	Neibergs,_et_al._2014	California_calves_BRD_susceptibility_locus
6	95323336	95324046	95366324	95411167	ENSBTAG00000001126	BMP2K	42279	95000000	96000000	Susceptibility_loci	Neibergs,_et_al._2014	California_calves_BRD_susceptibility_locus
7	11409012	11409500	11459646	11468452	ENSBTAG00000014365		50147	11000000	12000000	Susceptibility_loci	Neibergs,_et_al._2014	Combined_California_and_New_Mexico_calves_BRD_susceptibility_locus
7	11953945	11954438	12007282	12008496	ENSBTAG00000025908		52845	11000000	12000000	Susceptibility_loci	Neibergs,_et_al._2014	Combined_California_and_New_Mexico_calves_BRD_susceptibility_locus
7	100718320	100719895	102227149	102236125	ENSBTAG00000045909	FAM174A	1507255	100372315	101365312	Chromosomal_region	Quick,_et_al._2022	Chromosomal_regions_explaining_the_largest_proportion_of_genetic_variance_in_3-wk_bovine_respiratory_disease_(BRD)_phenotypes
8	41965410	41965977	41938246	41979545	ENSBTAG00000013357	PUM3	0	41810125	42014357	QTLR_8	Lipkin,_et_al._2016	BRD_QTL_in_Israeli_Holstein_male_calves
8	63284810	63285317	63271189	63297828	ENSBTAG00000014722	TSTD2	0	63000000	64000000	Susceptibility_loci	Neibergs,_et_al._2014	New_Mexico_calves_BRD_susceptibility_locus
8	63382268	63382777	63509720	63510841	ENSBTAG00000014760	FOXE1	126944	63000000	64000000	Susceptibility_loci	Neibergs,_et_al._2014	New_Mexico_calves_BRD_susceptibility_locus
8	63658622	63659054	63650015	63669722	ENSBTAG00000019023	NANS	0	63000000	64000000	Susceptibility_loci	Neibergs,_et_al._2014	New_Mexico_calves_BRD_susceptibility_locus
9	103699853	103700511	103847559	103927133	ENSBTAG00000005557	AFDN	147049	103591751	103738680	QTLR_9	Lipkin,_et_al._2016	BRD_QTL_in_Israeli_Holstein_male_calves
